# Supplementary material for: Transcriptome Analysis on Chinese Shrimp Fenneropenaeus chinensis during WSSV Acute Infection
Source: PLoS One. 2013 Mar 19;8(3):e58627. doi: 10.1371/journal.pone.0058627 (PMC3602427; doi:10.1371/journal.pone.0058627)
Supplement: Table S3 — Pathway analysis of DEGs and all unigenes. (XLSX) [file pone.0058627.s003.xlsx]

## Sheet: Sheet1
#	Pathway	Number of DEGs with pathway annotation	Number of All-Unigene with pathway annotation	P value	Q value	Pathway ID	ID of relevant DEGs
1	Amoebiasis	240	722	1.31e-19	3.12e-17	ko05146	CL1053.Contig1_All, CL1086.Contig1_All, CL1117.Contig1_All, CL1121.Contig1_All, CL1121.Contig4_All, CL1121.Contig5_All, CL1261.Contig4_All, CL1275.Contig1_All, CL1275.Contig5_All, CL1283.Contig4_All, CL1349.Contig1_All, CL1349.Contig2_All, CL1365.Contig1_All, CL1383.Contig1_All, CL1383.Contig4_All, CL1394.Contig2_All, CL1420.Contig1_All, CL1500.Contig1_All, CL1595.Contig2_All, CL1663.Contig1_All,…
2	Vibrio cholerae infection	195	629	8.43e-13	1.01e-10	ko05110	CL1053.Contig1_All, CL1086.Contig1_All, CL1121.Contig1_All, CL1121.Contig4_All, CL1121.Contig5_All, CL1261.Contig4_All, CL1275.Contig1_All, CL1275.Contig5_All, CL1283.Contig4_All, CL1349.Contig1_All, CL1349.Contig2_All, CL1365.Contig1_All, CL1383.Contig1_All, CL1383.Contig4_All, CL1394.Contig2_All, CL1420.Contig1_All, CL1500.Contig1_All, CL1663.Contig1_All, CL1814.Contig2_All, CL1945.Contig1_All,…
3	Metabolic pathways	520	2082	9.6e-12	7.65e-10	ko01100	CL1020.Contig3_All, CL1046.Contig1_All, CL1046.Contig3_All, CL1055.Contig1_All, CL1055.Contig2_All, CL1060.Contig2_All, CL1233.Contig2_All, CL1233.Contig3_All, CL1263.Contig1_All, CL1263.Contig2_All, CL1283.Contig1_All, CL1283.Contig4_All, CL1299.Contig3_All, CL1302.Contig1_All, CL1302.Contig2_All, CL1355.Contig4_All, CL1391.Contig1_All, CL1391.Contig2_All, CL1409.Contig1_All, CL1409.Contig2_All,…
4	Tyrosine metabolism	63	152	2.83e-10	1.69e-08	ko00350	CL1004.Contig1_All, CL1263.Contig1_All, CL1263.Contig2_All, CL1355.Contig4_All, CL1417.Contig3_All, CL1651.Contig1_All, CL2213.Contig1_All, CL2213.Contig2_All, CL2280.Contig1_All, CL2280.Contig2_All, CL2317.Contig2_All, CL2766.Contig1_All, CL609.Contig1_All, CL609.Contig2_All, CL609.Contig3_All, CL609.Contig4_All, CL609.Contig5_All, CL609.Contig6_All, CL609.Contig7_All, CL642.Contig1_All, CL753.C…
5	ECM-receptor interaction	106	328	1.34e-08	6.4e-07	ko04512	CL1021.Contig1_All, CL1021.Contig2_All, CL1021.Contig3_All, CL1021.Contig4_All, CL1068.Contig2_All, CL125.Contig1_All, CL1458.Contig2_All, CL1509.Contig1_All, CL1663.Contig1_All, CL1729.Contig1_All, CL1956.Contig2_All, CL2049.Contig1_All, CL2049.Contig2_All, CL2181.Contig1_All, CL2181.Contig2_All, CL2234.Contig1_All, CL2301.Contig2_All, CL2721.Contig3_All, CL494.Contig1_All, CL494.Contig2_All, CL…
6	Protein digestion and absorption	87	258	3.04e-08	1.21e-06	ko04974	CL135.Contig1_All, CL1510.Contig1_All, CL1725.Contig2_All, CL1729.Contig1_All, CL2072.Contig2_All, CL2181.Contig1_All, CL2181.Contig2_All, CL323.Contig1_All, CL323.Contig2_All, CL494.Contig1_All, CL494.Contig2_All, CL547.Contig2_All, CL960.Contig1_All, CL960.Contig3_All, Unigene10787_All, Unigene11736_All, Unigene11961_All, Unigene12107_All, Unigene13071_All, Unigene13212_All, Unigene13768_All, U…
7	Riboflavin metabolism	24	43	1.22e-07	4.16e-06	ko00740	CL1744.Contig2_All, CL2280.Contig1_All, CL2280.Contig2_All, CL609.Contig1_All, CL609.Contig2_All, CL609.Contig3_All, CL609.Contig4_All, CL609.Contig5_All, CL609.Contig6_All, CL609.Contig7_All, Unigene10260_All, Unigene15092_All, Unigene18178_All, Unigene19512_All, Unigene22427_All, Unigene22804_All, Unigene22_All, Unigene300_All, Unigene31709_All, Unigene40109_All, Unigene40417_All, Unigene4198_A…
8	Staphylococcus aureus infection	43	103	1.44e-07	4.3e-06	ko05150	CL1132.Contig1_All, CL1132.Contig2_All, CL2080.Contig1_All, CL2309.Contig1_All, CL2323.Contig1_All, CL314.Contig1_All, CL411.Contig1_All, CL425.Contig1_All, CL425.Contig2_All, CL425.Contig3_All, CL49.Contig1_All, CL49.Contig2_All, CL810.Contig1_All, CL982.Contig3_All, Unigene10896_All, Unigene11537_All, Unigene12290_All, Unigene14446_All, Unigene15037_All, Unigene15567_All, Unigene16812_All, Unig…
9	Glycine, serine and threonine metabolism	34	74	1.85e-07	4.91e-06	ko00260	CL1055.Contig1_All, CL1055.Contig2_All, CL1283.Contig1_All, CL1283.Contig4_All, CL2291.Contig1_All, CL2569.Contig1_All, CL396.Contig1_All, Unigene11811_All, Unigene14486_All, Unigene15297_All, Unigene1631_All, Unigene16689_All, Unigene18081_All, Unigene18422_All, Unigene19794_All, Unigene20339_All, Unigene20877_All, Unigene21899_All, Unigene22223_All, Unigene23436_All, Unigene23443_All, Unigene23…
10	Metabolism of xenobiotics by cytochrome P450	43	105	2.75e-07	6.58e-06	ko00980	CL1218.Contig3_All, CL1263.Contig1_All, CL1263.Contig2_All, CL1355.Contig4_All, CL1417.Contig3_All, CL145.Contig5_All, CL2146.Contig1_All, CL2146.Contig2_All, CL2317.Contig2_All, CL2435.Contig2_All, CL2686.Contig2_All, CL2686.Contig3_All, CL531.Contig1_All, CL531.Contig2_All, CL649.Contig1_All, CL803.Contig1_All, CL881.Contig6_All, CL927.Contig4_All, CL984.Contig1_All, CL984.Contig2_All, Unigene1…
11	Phagosome	115	384	3.32e-07	7.2e-06	ko04145	CL1021.Contig1_All, CL1021.Contig2_All, CL1021.Contig3_All, CL1021.Contig4_All, CL1211.Contig1_All, CL1551.Contig1_All, CL1551.Contig3_All, CL1551.Contig4_All, CL174.Contig1_All, CL174.Contig3_All, CL174.Contig4_All, CL1822.Contig1_All, CL1832.Contig2_All, CL1873.Contig2_All, CL1875.Contig1_All, CL1875.Contig2_All, CL1886.Contig2_All, CL1886.Contig3_All, CL1886.Contig4_All, CL1959.Contig1_All, CL…
12	Lysosome	102	333	4.74e-07	9.45e-06	ko04142	CL1233.Contig2_All, CL1233.Contig3_All, CL1409.Contig1_All, CL1409.Contig2_All, CL1582.Contig2_All, CL1705.Contig1_All, CL1890.Contig1_All, CL19.Contig2_All, CL2008.Contig2_All, CL2077.Contig2_All, CL2086.Contig1_All, CL2086.Contig2_All, CL2156.Contig1_All, CL2156.Contig2_All, CL2282.Contig2_All, CL2339.Contig1_All, CL2460.Contig1_All, CL2479.Contig1_All, CL2479.Contig3_All, CL2515.Contig2_All, C…
13	Steroid hormone biosynthesis	32	74	2.21e-06	3.77e-05	ko00140	CL1490.Contig2_All, CL1759.Contig1_All, CL2146.Contig1_All, CL2146.Contig2_All, CL2676.Contig1_All, CL2686.Contig2_All, CL2686.Contig3_All, CL476.Contig1_All, CL476.Contig2_All, CL476.Contig3_All, CL531.Contig1_All, CL531.Contig2_All, CL642.Contig1_All, CL649.Contig1_All, CL723.Contig1_All, CL803.Contig1_All, Unigene14253_All, Unigene15452_All, Unigene15793_All, Unigene17024_All, Unigene19737_All…
14	Fat digestion and absorption	32	74	2.21e-06	3.77e-05	ko04975	CL1372.Contig3_All, CL1372.Contig4_All, CL1909.Contig1_All, CL1909.Contig2_All, CL592.Contig2_All, CL767.Contig1_All, CL798.Contig1_All, CL883.Contig2_All, Unigene10251_All, Unigene11033_All, Unigene12737_All, Unigene14474_All, Unigene14617_All, Unigene15062_All, Unigene15375_All, Unigene15678_All, Unigene15706_All, Unigene18419_All, Unigene1888_All, Unigene19614_All, Unigene20168_All, Unigene221…
15	Phenylalanine metabolism	25	52	2.74e-06	4.37e-05	ko00360	CL1651.Contig1_All, CL1711.Contig2_All, CL2060.Contig1_All, CL2060.Contig2_All, Unigene10674_All, Unigene11323_All, Unigene122_All, Unigene13186_All, Unigene15254_All, Unigene15297_All, Unigene15443_All, Unigene1559_All, Unigene1631_All, Unigene16689_All, Unigene16750_All, Unigene24691_All, Unigene26479_All, Unigene27179_All, Unigene2917_All, Unigene30836_All, Unigene40242_All, Unigene40268_All, …
16	beta-Alanine metabolism	23	47	4.67e-06	6.98e-05	ko00410	CL2575.Contig2_All, CL2784.Contig2_All, Unigene1029_All, Unigene10674_All, Unigene12329_All, Unigene13375_All, Unigene13605_All, Unigene14545_All, Unigene14767_All, Unigene1631_All, Unigene17122_All, Unigene20493_All, Unigene22167_All, Unigene24691_All, Unigene24815_All, Unigene27440_All, Unigene28721_All, Unigene3746_All, Unigene40261_All, Unigene4402_All, Unigene7856_All, Unigene86_All, Unigene…
17	Starch and sucrose metabolism	41	108	5.2e-06	7.31e-05	ko00500	CL2095.Contig1_All, CL2146.Contig1_All, CL2146.Contig2_All, CL2739.Contig1_All, CL2739.Contig2_All, CL531.Contig1_All, CL531.Contig2_All, CL649.Contig1_All, Unigene10169_All, Unigene10344_All, Unigene11911_All, Unigene11994_All, Unigene14371_All, Unigene1631_All, Unigene17024_All, Unigene17843_All, Unigene1884_All, Unigene1943_All, Unigene22181_All, Unigene22427_All, Unigene22881_All, Unigene2329…
18	Complement and coagulation cascades	48	136	9.04e-06	0.00012	ko04610	CL199.Contig3_All, CL199.Contig5_All, CL2080.Contig1_All, CL2773.Contig1_All, CL314.Contig1_All, CL80.Contig1_All, CL80.Contig2_All, Unigene10896_All, Unigene12438_All, Unigene12614_All, Unigene12729_All, Unigene12749_All, Unigene12892_All, Unigene13071_All, Unigene14249_All, Unigene14268_All, Unigene14446_All, Unigene15566_All, Unigene15567_All, Unigene155_All, Unigene16758_All, Unigene16812_All…
21	Retinol metabolism	38	102	1.88e-05	0.000213	ko00830	CL1263.Contig1_All, CL1263.Contig2_All, CL1355.Contig4_All, CL145.Contig5_All, CL2062.Contig2_All, CL2146.Contig1_All, CL2146.Contig2_All, CL2682.Contig1_All, CL2686.Contig2_All, CL2686.Contig3_All, CL531.Contig1_All, CL531.Contig2_All, CL649.Contig1_All, CL803.Contig1_All, CL881.Contig6_All, CL927.Contig4_All, Unigene12680_All, Unigene14670_All, Unigene15427_All, Unigene17024_All, Unigene1812_Al…
20	Galactose metabolism	31	77	1.84e-05	0.000213	ko00052	CL1299.Contig3_All, CL2214.Contig1_All, CL2570.Contig1_All, CL2739.Contig1_All, CL2739.Contig2_All, CL677.Contig2_All, Unigene10344_All, Unigene10624_All, Unigene11911_All, Unigene11994_All, Unigene12281_All, Unigene1398_All, Unigene14371_All, Unigene1631_All, Unigene16971_All, Unigene17843_All, Unigene1884_All, Unigene1943_All, Unigene22881_All, Unigene228_All, Unigene23468_All, Unigene24852_All…
19	Butanoate metabolism	29	70	1.78e-05	0.000213	ko00650	CL1490.Contig2_All, CL723.Contig1_All, CL889.Contig2_All, Unigene13344_All, Unigene13477_All, Unigene14642_All, Unigene14670_All, Unigene14767_All, Unigene16842_All, Unigene20464_All, Unigene20631_All, Unigene2181_All, Unigene22797_All, Unigene23188_All, Unigene2432_All, Unigene24815_All, Unigene27089_All, Unigene27440_All, Unigene28310_All, Unigene28877_All, Unigene2920_All, Unigene3746_All, Uni…
22	Drug metabolism - cytochrome P450	40	110	2.22e-05	0.000241	ko00982	CL1263.Contig1_All, CL1263.Contig2_All, CL1355.Contig4_All, CL1417.Contig3_All, CL145.Contig5_All, CL2146.Contig1_All, CL2146.Contig2_All, CL2317.Contig2_All, CL2686.Contig2_All, CL2686.Contig3_All, CL531.Contig1_All, CL531.Contig2_All, CL649.Contig1_All, CL803.Contig1_All, CL881.Contig3_All, CL881.Contig6_All, CL927.Contig4_All, CL984.Contig1_All, CL984.Contig2_All, Unigene10674_All, Unigene1529…
23	Carbohydrate digestion and absorption	28	68	2.83e-05	0.000294	ko04973	CL2559.Contig2_All, CL547.Contig2_All, Unigene10169_All, Unigene11911_All, Unigene11994_All, Unigene12890_All, Unigene14371_All, Unigene1631_All, Unigene17061_All, Unigene17843_All, Unigene1943_All, Unigene21491_All, Unigene22881_All, Unigene23468_All, Unigene24150_All, Unigene24266_All, Unigene2671_All, Unigene2731_All, Unigene31860_All, Unigene34189_All, Unigene35329_All, Unigene40473_All, Unig…
24	Neuroactive ligand-receptor interaction	67	217	3.14e-05	0.000313	ko04080	CL1221.Contig1_All, CL152.Contig1_All, CL1701.Contig1_All, CL1725.Contig2_All, CL2072.Contig2_All, CL323.Contig1_All, CL323.Contig2_All, Unigene11247_All, Unigene11809_All, Unigene11961_All, Unigene12651_All, Unigene13071_All, Unigene13212_All, Unigene13768_All, Unigene14268_All, Unigene15001_All, Unigene15324_All, Unigene15567_All, Unigene15684_All, Unigene15775_All, Unigene15812_All, Unigene159…
25	Amino sugar and nucleotide sugar metabolism	52	162	7.64e-05	0.000731	ko00520	CL104.Contig2_All, CL1258.Contig1_All, CL1258.Contig2_All, CL1299.Contig3_All, CL144.Contig1_All, CL1705.Contig1_All, CL1770.Contig1_All, CL1770.Contig2_All, CL1770.Contig3_All, CL1846.Contig2_All, CL2441.Contig2_All, CL246.Contig1_All, CL2627.Contig2_All, CL320.Contig1_All, CL320.Contig2_All, CL320.Contig3_All, CL453.Contig2_All, CL606.Contig3_All, CL606.Contig4_All, CL606.Contig6_All, CL677.Con…
26	Tryptophan metabolism	31	84	0.000131	0.0012	ko00380	CL1902.Contig2_All, CL2060.Contig1_All, CL2060.Contig2_All, CL2575.Contig2_All, CL381.Contig1_All, Unigene10674_All, Unigene11323_All, Unigene13375_All, Unigene14545_All, Unigene15297_All, Unigene16689_All, Unigene17817_All, Unigene23515_All, Unigene24641_All, Unigene24691_All, Unigene24815_All, Unigene26479_All, Unigene2674_All, Unigene27386_All, Unigene29135_All, Unigene2917_All, Unigene29213_A…
27	PPAR signaling pathway	33	93	0.000192	0.00167	ko03320	CL1095.Contig1_All, CL1909.Contig1_All, CL1909.Contig2_All, CL1952.Contig1_All, CL1952.Contig2_All, CL2073.Contig1_All, CL2073.Contig2_All, CL244.Contig1_All, CL244.Contig2_All, Unigene10226_All, Unigene1029_All, Unigene13103_All, Unigene14617_All, Unigene15062_All, Unigene1613_All, Unigene17202_All, Unigene20301_All, Unigene20491_All, Unigene20493_All, Unigene23141_All, Unigene32146_All, Unigene…
28	Pentose and glucuronate interconversions	27	71	0.000196	0.00167	ko00040	CL2146.Contig1_All, CL2146.Contig2_All, CL2435.Contig2_All, CL2570.Contig1_All, CL2575.Contig2_All, CL531.Contig1_All, CL531.Contig2_All, CL649.Contig1_All, Unigene10674_All, Unigene12281_All, Unigene14545_All, Unigene16971_All, Unigene17024_All, Unigene20019_All, Unigene24691_All, Unigene24847_All, Unigene24852_All, Unigene25404_All, Unigene27059_All, Unigene28917_All, Unigene29234_All, Unigene3…
29	Fatty acid metabolism	29	79	0.000236	0.00195	ko00071	CL1263.Contig1_All, CL1263.Contig2_All, CL1355.Contig4_All, CL1952.Contig1_All, CL1952.Contig2_All, CL2575.Contig2_All, Unigene10226_All, Unigene1029_All, Unigene10674_All, Unigene13375_All, Unigene14492_All, Unigene14545_All, Unigene14672_All, Unigene20301_All, Unigene20491_All, Unigene20493_All, Unigene24691_All, Unigene24815_All, Unigene25712_All, Unigene27089_All, Unigene33013_All, Unigene374…
30	Glycolysis / Gluconeogenesis	32	91	0.000288	0.00229	ko00010	CL1263.Contig1_All, CL1263.Contig2_All, CL1355.Contig4_All, CL1717.Contig1_All, CL1717.Contig3_All, CL2214.Contig1_All, CL2575.Contig2_All, Unigene10674_All, Unigene12281_All, Unigene13375_All, Unigene14371_All, Unigene14545_All, Unigene1631_All, Unigene16971_All, Unigene17202_All, Unigene18061_All, Unigene1884_All, Unigene22797_All, Unigene24691_All, Unigene28917_All, Unigene29234_All, Unigene29…
31	Pertussis	37	111	0.000344	0.00266	ko05133	CL1048.Contig1_All, CL1048.Contig2_All, CL179.Contig6_All, CL2080.Contig1_All, CL2107.Contig2_All, CL2721.Contig3_All, CL2771.Contig1_All, CL296.Contig1_All, CL314.Contig1_All, CL54.Contig4_All, CL54.Contig5_All, CL54.Contig6_All, CL54.Contig7_All, CL54.Contig8_All, CL916.Contig1_All, Unigene10896_All, Unigene11972_All, Unigene14446_All, Unigene18665_All, Unigene18853_All, Unigene19591_All, Unige…
32	Insect hormone biosynthesis	25	66	0.000357	0.00267	ko00981	CL1218.Contig3_All, CL145.Contig5_All, CL145.Contig6_All, CL145.Contig8_All, CL2759.Contig1_All, CL277.Contig1_All, CL592.Contig2_All, CL927.Contig4_All, Unigene10050_All, Unigene17086_All, Unigene1778_All, Unigene18206_All, Unigene18321_All, Unigene19224_All, Unigene19525_All, Unigene20293_All, Unigene20917_All, Unigene24870_All, Unigene28342_All, Unigene28865_All, Unigene35956_All, Unigene5108_…
33	Vitamin digestion and absorption	38	117	0.000515	0.00373	ko04977	CL1372.Contig3_All, CL1372.Contig4_All, CL1654.Contig1_All, CL1654.Contig2_All, CL247.Contig2_All, Unigene11033_All, Unigene14474_All, Unigene15062_All, Unigene17460_All, Unigene18847_All, Unigene1888_All, Unigene19614_All, Unigene22414_All, Unigene23057_All, Unigene25407_All, Unigene25419_All, Unigene25479_All, Unigene25719_All, Unigene26196_All, Unigene26242_All, Unigene26540_All, Unigene26732_…
34	Malaria	28	81	0.000913	0.00642	ko05144	CL1021.Contig1_All, CL1021.Contig2_All, CL1021.Contig3_All, CL1021.Contig4_All, CL1337.Contig1_All, CL1622.Contig1_All, CL2148.Contig2_All, CL256.Contig2_All, CL441.Contig1_All, CL449.Contig1_All, CL716.Contig1_All, Unigene10269_All, Unigene15373_All, Unigene15381_All, Unigene1856_All, Unigene21953_All, Unigene22296_All, Unigene24211_All, Unigene25195_All, Unigene2614_All, Unigene31298_All, Unige…
35	Fructose and mannose metabolism	31	93	0.001	0.00684	ko00051	CL1490.Contig2_All, CL2214.Contig1_All, CL2570.Contig1_All, CL2627.Contig2_All, CL47.Contig1_All, CL47.Contig2_All, CL723.Contig1_All, Unigene12281_All, Unigene12730_All, Unigene14670_All, Unigene16971_All, Unigene17181_All, Unigene18061_All, Unigene20464_All, Unigene23188_All, Unigene24852_All, Unigene26282_All, Unigene28297_All, Unigene28917_All, Unigene2920_All, Unigene29234_All, Unigene29235_…
36	Glutathione metabolism	32	98	0.00124	0.00823	ko00480	CL1046.Contig1_All, CL1046.Contig3_All, CL131.Contig1_All, CL1417.Contig3_All, CL1552.Contig1_All, CL1552.Contig2_All, CL198.Contig2_All, CL2317.Contig2_All, CL399.Contig1_All, CL984.Contig1_All, CL984.Contig2_All, Unigene11785_All, Unigene14965_All, Unigene15686_All, Unigene19911_All, Unigene21951_All, Unigene21952_All, Unigene22035_All, Unigene24845_All, Unigene25478_All, Unigene26208_All, Unig…
37	Other glycan degradation	22	60	0.00131	0.00844	ko00511	CL1705.Contig1_All, CL2282.Contig2_All, CL2479.Contig1_All, CL2479.Contig3_All, CL320.Contig1_All, CL320.Contig2_All, CL320.Contig3_All, Unigene16991_All, Unigene17325_All, Unigene18348_All, Unigene18690_All, Unigene200_All, Unigene20309_All, Unigene20375_All, Unigene20376_All, Unigene24158_All, Unigene26745_All, Unigene278_All, Unigene27976_All, Unigene28313_All, Unigene3573_All, Unigene4443_All
38	Arachidonic acid metabolism	28	84	0.00172	0.0108	ko00590	CL131.Contig1_All, CL145.Contig5_All, CL145.Contig6_All, CL145.Contig7_All, CL145.Contig8_All, CL198.Contig2_All, CL881.Contig3_All, CL881.Contig5_All, CL881.Contig6_All, CL927.Contig4_All, Unigene10568_All, Unigene10804_All, Unigene12737_All, Unigene15375_All, Unigene15574_All, Unigene18419_All, Unigene18454_All, Unigene18612_All, Unigene21951_All, Unigene21952_All, Unigene23508_All, Unigene2689…
39	Hypertrophic cardiomyopathy (HCM)	110	439	0.00181	0.0111	ko05410	CL10.Contig1_All, CL10.Contig3_All, CL1230.Contig2_All, CL137.Contig2_All, CL137.Contig3_All, CL1663.Contig1_All, CL1722.Contig1_All, CL1865.Contig1_All, CL1865.Contig2_All, CL1956.Contig2_All, CL2247.Contig1_All, CL2279.Contig1_All, CL2659.Contig1_All, CL2721.Contig3_All, CL348.Contig5_All, CL349.Contig1_All, CL39.Contig5_All, CL417.Contig1_All, CL417.Contig2_All, CL424.Contig1_All, CL424.Contig…
40	Steroid biosynthesis	14	33	0.00201	0.012	ko00100	CL592.Contig2_All, Unigene12794_All, Unigene15303_All, Unigene15678_All, Unigene15706_All, Unigene17187_All, Unigene18318_All, Unigene18612_All, Unigene20168_All, Unigene31662_All, Unigene4184_All, Unigene4464_All, Unigene5185_All, Unigene604_All
41	Dilated cardiomyopathy	111	447	0.00238	0.0135	ko05414	CL10.Contig1_All, CL10.Contig3_All, CL1230.Contig2_All, CL137.Contig2_All, CL137.Contig3_All, CL1500.Contig1_All, CL1663.Contig1_All, CL1722.Contig1_All, CL1865.Contig1_All, CL1865.Contig2_All, CL1956.Contig2_All, CL2247.Contig1_All, CL2279.Contig1_All, CL2659.Contig1_All, CL2721.Contig3_All, CL348.Contig5_All, CL349.Contig1_All, CL39.Contig5_All, CL417.Contig1_All, CL417.Contig2_All, CL424.Conti…
42	Pancreatic secretion	70	263	0.00242	0.0135	ko04972	CL1725.Contig2_All, CL2072.Contig2_All, CL323.Contig1_All, CL323.Contig2_All, CL547.Contig2_All, CL592.Contig2_All, Unigene10169_All, Unigene106_All, Unigene11033_All, Unigene11961_All, Unigene12107_All, Unigene12710_All, Unigene12737_All, Unigene12890_All, Unigene13071_All, Unigene13212_All, Unigene13768_All, Unigene14268_All, Unigene14474_All, Unigene15001_All, Unigene15062_All, Unigene15375_Al…
43	Drug metabolism - other enzymes	37	122	0.00243	0.0135	ko00983	CL1020.Contig3_All, CL2146.Contig1_All, CL2146.Contig2_All, CL2169.Contig2_All, CL2686.Contig2_All, CL2686.Contig3_All, CL274.Contig1_All, CL2759.Contig1_All, CL277.Contig1_All, CL2784.Contig2_All, CL531.Contig1_All, CL531.Contig2_All, CL649.Contig1_All, CL803.Contig1_All, CL917.Contig1_All, Unigene12329_All, Unigene12691_All, Unigene145_All, Unigene15439_All, Unigene17024_All, Unigene17086_All, …
44	Influenza A	87	339	0.00252	0.0137	ko05164	CL1033.Contig5_All, CL1048.Contig1_All, CL1048.Contig2_All, CL1725.Contig2_All, CL179.Contig6_All, CL2072.Contig2_All, CL2559.Contig2_All, CL2728.Contig1_All, CL2728.Contig2_All, CL2771.Contig1_All, CL290.Contig1_All, CL323.Contig1_All, CL323.Contig2_All, CL39.Contig5_All, CL600.Contig1_All, Unigene10144_All, Unigene11961_All, Unigene12749_All, Unigene13071_All, Unigene13212_All, Unigene13252_All…
46	Biosynthesis of unsaturated fatty acids	15	38	0.00328	0.0171	ko01040	CL1490.Contig2_All, CL2614.Contig2_All, CL723.Contig1_All, Unigene1029_All, Unigene12007_All, Unigene13103_All, Unigene20464_All, Unigene20493_All, Unigene3746_All, Unigene40261_All, Unigene4402_All, Unigene6965_All, Unigene7856_All, Unigene86_All, Unigene9476_All
45	alpha-Linolenic acid metabolism	13	31	0.00326	0.0171	ko00592	Unigene1029_All, Unigene12737_All, Unigene13103_All, Unigene14474_All, Unigene15062_All, Unigene15375_All, Unigene17187_All, Unigene18419_All, Unigene20168_All, Unigene20493_All, Unigene4402_All, Unigene7856_All, Unigene9476_All
47	Hematopoietic cell lineage	35	116	0.00344	0.0175	ko04640	CL1046.Contig1_All, CL1046.Contig3_All, CL1822.Contig1_All, CL1956.Contig2_All, CL2723.Contig1_All, CL2766.Contig1_All, CL399.Contig1_All, CL601.Contig2_All, CL753.Contig1_All, Unigene10776_All, Unigene11785_All, Unigene12684_All, Unigene15469_All, Unigene17691_All, Unigene17759_All, Unigene18391_All, Unigene20524_All, Unigene20848_All, Unigene22287_All, Unigene23435_All, Unigene2614_All, Unigene…
48	Salivary secretion	65	246	0.00405	0.0202	ko04970	CL1298.Contig1_All, CL1471.Contig1_All, CL1496.Contig3_All, CL1500.Contig1_All, CL1561.Contig1_All, CL2107.Contig2_All, CL2227.Contig1_All, CL2397.Contig2_All, CL296.Contig1_All, CL315.Contig2_All, CL341.Contig4_All, CL547.Contig2_All, CL842.Contig1_All, Unigene10169_All, Unigene10482_All, Unigene106_All, Unigene10769_All, Unigene12710_All, Unigene12890_All, Unigene12892_All, Unigene12967_All, Un…
49	Leishmaniasis	24	73	0.00433	0.0211	ko05140	CL1956.Contig2_All, CL2721.Contig3_All, CL54.Contig4_All, CL54.Contig5_All, CL54.Contig6_All, CL54.Contig7_All, CL54.Contig8_All, CL916.Contig1_All, Unigene11972_All, Unigene12684_All, Unigene14292_All, Unigene18454_All, Unigene18665_All, Unigene19591_All, Unigene19632_All, Unigene20617_All, Unigene22876_All, Unigene32848_All, Unigene40473_All, Unigene42_All, Unigene7045_All, Unigene7722_All, Uni…
50	Ubiquinone and other terpenoid-quinone biosynthesis	13	32	0.00453	0.0216	ko00130	CL1651.Contig1_All, Unigene122_All, Unigene13186_All, Unigene15254_All, Unigene15443_All, Unigene1559_All, Unigene16750_All, Unigene1950_All, Unigene27179_All, Unigene29088_All, Unigene40242_All, Unigene4464_All, Unigene5360_All
51	African trypanosomiasis	10	22	0.00482	0.0226	ko05143	Unigene12890_All, Unigene2614_All, Unigene2731_All, Unigene31160_All, Unigene31298_All, Unigene31966_All, Unigene32146_All, Unigene34620_All, Unigene40473_All, Unigene412_All
52	Linoleic acid metabolism	22	66	0.00511	0.0235	ko00591	CL145.Contig5_All, CL145.Contig6_All, CL145.Contig7_All, CL145.Contig8_All, CL1490.Contig2_All, CL2686.Contig2_All, CL2686.Contig3_All, CL723.Contig1_All, CL803.Contig1_All, CL881.Contig3_All, CL881.Contig5_All, CL881.Contig6_All, CL927.Contig4_All, Unigene12737_All, Unigene14670_All, Unigene15375_All, Unigene18419_All, Unigene20464_All, Unigene23188_All, Unigene27436_All, Unigene2920_All, Unigen…
53	Ascorbate and aldarate metabolism	17	47	0.00524	0.0236	ko00053	CL2146.Contig1_All, CL2146.Contig2_All, CL2575.Contig2_All, CL531.Contig1_All, CL531.Contig2_All, CL649.Contig1_All, CL953.Contig2_All, Unigene10674_All, Unigene13375_All, Unigene14545_All, Unigene17024_All, Unigene1985_All, Unigene24691_All, Unigene25404_All, Unigene32298_All, Unigene4348_All, Unigene547_All
55	Tuberculosis	71	277	0.00609	0.0265	ko05152	CL174.Contig1_All, CL174.Contig3_All, CL174.Contig4_All, CL1822.Contig1_All, CL1832.Contig2_All, CL1873.Contig2_All, CL1875.Contig1_All, CL1875.Contig2_All, CL1886.Contig2_All, CL1886.Contig3_All, CL1886.Contig4_All, CL1890.Contig1_All, CL1959.Contig1_All, CL1959.Contig2_All, CL1978.Contig1_All, CL2077.Contig2_All, CL2107.Contig2_All, CL222.Contig1_All, CL222.Contig2_All, CL2348.Contig1_All, CL23…
54	Alanine, aspartate and glutamate metabolism	20	59	0.006	0.0265	ko00250	CL1770.Contig1_All, CL1770.Contig2_All, CL1770.Contig3_All, CL1895.Contig1_All, Unigene10149_All, Unigene13477_All, Unigene14642_All, Unigene14767_All, Unigene16842_All, Unigene20877_All, Unigene21713_All, Unigene23436_All, Unigene2537_All, Unigene26174_All, Unigene27096_All, Unigene27440_All, Unigene4891_All, Unigene4899_All, Unigene716_All, Unigene9444_All
56	Bile secretion	54	203	0.00713	0.0304	ko04976	CL1030.Contig2_All, CL1218.Contig3_All, CL1276.Contig1_All, CL1500.Contig1_All, CL1724.Contig1_All, CL2146.Contig1_All, CL2146.Contig2_All, CL2686.Contig2_All, CL2686.Contig3_All, CL531.Contig1_All, CL531.Contig2_All, CL547.Contig2_All, CL556.Contig1_All, CL556.Contig2_All, CL649.Contig1_All, CL803.Contig1_All, Unigene10234_All, Unigene11938_All, Unigene12956_All, Unigene141_All, Unigene15561_All…
58	Melanogenesis	38	134	0.00745	0.0307	ko04916	CL1500.Contig1_All, CL2107.Contig2_All, CL2280.Contig1_All, CL2280.Contig2_All, CL2597.Contig1_All, CL296.Contig1_All, CL609.Contig1_All, CL609.Contig2_All, CL609.Contig3_All, CL609.Contig4_All, CL609.Contig5_All, CL609.Contig6_All, CL609.Contig7_All, Unigene10144_All, Unigene10260_All, Unigene12890_All, Unigene15092_All, Unigene18178_All, Unigene19512_All, Unigene22804_All, Unigene22_All, Unigen…
57	Propanoate metabolism	20	60	0.0074	0.0307	ko00640	CL1717.Contig1_All, CL1717.Contig3_All, CL2575.Contig2_All, Unigene1029_All, Unigene10674_All, Unigene13375_All, Unigene13605_All, Unigene14545_All, Unigene19611_All, Unigene20493_All, Unigene24691_All, Unigene24815_All, Unigene3215_All, Unigene3746_All, Unigene40261_All, Unigene4402_All, Unigene5098_All, Unigene7856_All, Unigene86_All, Unigene9476_All
59	Mineral absorption	29	97	0.00836	0.0339	ko04978	CL2024.Contig1_All, CL547.Contig2_All, CL687.Contig2_All, Unigene11181_All, Unigene14695_All, Unigene15961_All, Unigene17061_All, Unigene19875_All, Unigene21491_All, Unigene2270_All, Unigene22881_All, Unigene23057_All, Unigene23482_All, Unigene25407_All, Unigene25419_All, Unigene26242_All, Unigene2671_All, Unigene26732_All, Unigene26746_All, Unigene28321_All, Unigene29139_All, Unigene29232_All, U…
60	Sulfur metabolism	15	42	0.00965	0.0384	ko00920	CL1759.Contig1_All, CL2676.Contig1_All, CL476.Contig1_All, CL476.Contig2_All, CL476.Contig3_All, Unigene12617_All, Unigene14920_All, Unigene15793_All, Unigene19737_All, Unigene1988_All, Unigene19984_All, Unigene6952_All, Unigene7721_All, Unigene8055_All, Unigene8340_All
61	Synthesis and degradation of ketone bodies	10	24	0.01	0.0393	ko00072	CL889.Contig2_All, Unigene13344_All, Unigene20631_All, Unigene2181_All, Unigene2432_All, Unigene28310_All, Unigene28877_All, Unigene4082_All, Unigene5155_All, Unigene7158_All
62	Pathogenic Escherichia coli infection	88	361	0.0104	0.0402	ko05130	CL1132.Contig1_All, CL1132.Contig2_All, CL1551.Contig1_All, CL1551.Contig3_All, CL1551.Contig4_All, CL2309.Contig1_All, CL2323.Contig1_All, CL2721.Contig3_All, CL307.Contig2_All, CL39.Contig5_All, CL411.Contig1_All, CL425.Contig1_All, CL425.Contig2_All, CL425.Contig3_All, CL49.Contig1_All, CL49.Contig2_All, CL54.Contig4_All, CL54.Contig5_All, CL54.Contig6_All, CL54.Contig7_All, CL54.Contig8_All, …
63	Cell adhesion molecules (CAMs)	36	129	0.0117	0.0445	ko04514	CL1053.Contig1_All, CL1567.Contig2_All, CL1956.Contig2_All, CL2721.Contig3_All, CL54.Contig4_All, CL54.Contig5_All, CL54.Contig6_All, CL54.Contig7_All, CL54.Contig8_All, CL592.Contig2_All, CL644.Contig2_All, CL916.Contig1_All, Unigene10050_All, Unigene10340_All, Unigene11972_All, Unigene12684_All, Unigene15342_All, Unigene16937_All, Unigene17411_All, Unigene17759_All, Unigene18391_All, Unigene186…
64	Sphingolipid metabolism	21	67	0.0131	0.0491	ko00600	CL1233.Contig2_All, CL1233.Contig3_All, CL1930.Contig1_All, CL1930.Contig2_All, CL2572.Contig2_All, CL767.Contig1_All, CL883.Contig2_All, Unigene10172_All, Unigene10251_All, Unigene10312_All, Unigene10713_All, Unigene16991_All, Unigene18348_All, Unigene1846_All, Unigene20371_All, Unigene22427_All, Unigene23535_All, Unigene26745_All, Unigene380_All, Unigene4391_All, Unigene9_All
65	Arginine and proline metabolism	26	88	0.0141	0.052	ko00330	CL1895.Contig1_All, CL2060.Contig1_All, CL2060.Contig2_All, CL229.Contig1_All, CL2575.Contig2_All, CL2580.Contig1_All, CL601.Contig2_All, Unigene10674_All, Unigene13375_All, Unigene14545_All, Unigene15297_All, Unigene16689_All, Unigene17070_All, Unigene23294_All, Unigene23436_All, Unigene24691_All, Unigene2537_All, Unigene26174_All, Unigene30952_All, Unigene32063_All, Unigene40439_All, Unigene447…
66	Regulation of actin cytoskeleton	176	783	0.0148	0.0537	ko04810	CL10.Contig1_All, CL10.Contig3_All, CL1117.Contig1_All, CL115.Contig1_All, CL137.Contig1_All, CL137.Contig2_All, CL137.Contig3_All, CL1595.Contig2_All, CL1596.Contig1_All, CL1865.Contig1_All, CL1865.Contig2_All, CL1956.Contig2_All, CL1985.Contig2_All, CL2235.Contig2_All, CL2247.Contig1_All, CL2279.Contig1_All, CL2538.Contig1_All, CL2559.Contig2_All, CL2721.Contig3_All, CL28.Contig1_All, CL307.Con…
68	Measles	41	153	0.0153	0.0538	ko05162	CL1092.Contig4_All, CL1832.Contig2_All, CL1875.Contig1_All, CL1978.Contig1_All, CL222.Contig1_All, CL222.Contig2_All, CL2387.Contig1_All, CL2559.Contig2_All, CL2723.Contig1_All, CL2728.Contig1_All, CL2728.Contig2_All, CL2767.Contig2_All, CL290.Contig1_All, CL600.Contig1_All, Unigene10120_All, Unigene12787_All, Unigene13252_All, Unigene14401_All, Unigene15356_All, Unigene15585_All, Unigene17168_Al…
67	Lysine biosynthesis	7	15	0.0152	0.0538	ko00300	Unigene12948_All, Unigene17817_All, Unigene23515_All, Unigene24641_All, Unigene2674_All, Unigene29135_All, Unigene29213_All
69	Toxoplasmosis	54	212	0.0171	0.0593	ko05145	CL1030.Contig2_All, CL2559.Contig2_All, CL2721.Contig3_All, CL2728.Contig1_All, CL2728.Contig2_All, CL290.Contig1_All, CL478.Contig2_All, CL478.Contig3_All, CL54.Contig4_All, CL54.Contig5_All, CL54.Contig6_All, CL54.Contig7_All, CL54.Contig8_All, CL556.Contig1_All, CL556.Contig2_All, CL916.Contig1_All, Unigene10282_All, Unigene10568_All, Unigene11972_All, Unigene12737_All, Unigene13252_All, Unige…
71	Bacterial invasion of epithelial cells	67	275	0.0232	0.0781	ko05100	CL1117.Contig1_All, CL2339.Contig1_All, CL2559.Contig2_All, CL2650.Contig1_All, CL2719.Contig2_All, CL2721.Contig3_All, CL307.Contig2_All, CL39.Contig5_All, CL54.Contig4_All, CL54.Contig5_All, CL54.Contig6_All, CL54.Contig7_All, CL54.Contig8_All, CL689.Contig2_All, CL8.Contig3_All, CL916.Contig1_All, CL982.Contig3_All, Unigene10148_All, Unigene10628_All, Unigene11972_All, Unigene12197_All, Unigen…
70	Bladder cancer	18	58	0.0229	0.0781	ko05219	CL1021.Contig1_All, CL1021.Contig2_All, CL1021.Contig3_All, CL1021.Contig4_All, CL1562.Contig1_All, CL2294.Contig1_All, CL28.Contig1_All, CL716.Contig1_All, Unigene10269_All, Unigene15440_All, Unigene15585_All, Unigene1856_All, Unigene20519_All, Unigene3142_All, Unigene33139_All, Unigene35288_All, Unigene8089_All, Unigene8579_All
72	Fatty acid elongation	6	13	0.0259	0.0859	ko00062	Unigene14492_All, Unigene24815_All, Unigene3746_All, Unigene40261_All, Unigene4513_All, Unigene86_All
73	Glycosaminoglycan degradation	18	59	0.0272	0.0889	ko00531	CL1409.Contig1_All, CL1409.Contig2_All, CL1705.Contig1_All, CL2156.Contig1_All, CL2156.Contig2_All, CL320.Contig1_All, CL320.Contig2_All, CL320.Contig3_All, Unigene10277_All, Unigene17986_All, Unigene20375_All, Unigene20376_All, Unigene24092_All, Unigene26460_All, Unigene29279_All, Unigene29293_All, Unigene4443_All, Unigene7592_All
74	Lysine degradation	60	247	0.032	0.1033	ko00310	CL1521.Contig1_All, CL1521.Contig2_All, CL1962.Contig1_All, CL2052.Contig3_All, CL2575.Contig2_All, CL2765.Contig1_All, CL2765.Contig2_All, CL381.Contig1_All, CL982.Contig3_All, Unigene10628_All, Unigene10674_All, Unigene10747_All, Unigene12336_All, Unigene12948_All, Unigene12975_All, Unigene13067_All, Unigene13375_All, Unigene14486_All, Unigene14545_All, Unigene15698_All, Unigene17760_All, Unige…
75	Circadian rhythm - mammal	12	36	0.0339	0.108	ko04710	CL1678.Contig1_All, CL1810.Contig2_All, Unigene10128_All, Unigene10349_All, Unigene19466_All, Unigene20869_All, Unigene22956_All, Unigene30150_All, Unigene32461_All, Unigene3550_All, Unigene5470_All, Unigene8059_All
76	Peroxisome	48	193	0.0349	0.1098	ko04146	CL1538.Contig1_All, CL1947.Contig2_All, CL1952.Contig1_All, CL1952.Contig2_All, CL2073.Contig1_All, CL2073.Contig2_All, CL2169.Contig2_All, CL439.Contig2_All, Unigene1029_All, Unigene10588_All, Unigene12691_All, Unigene12738_All, Unigene13605_All, Unigene14486_All, Unigene14672_All, Unigene19672_All, Unigene1975_All, Unigene19794_All, Unigene20301_All, Unigene20491_All, Unigene20493_All, Unigene2…
77	Focal adhesion	133	595	0.0361	0.112	ko04510	CL1021.Contig1_All, CL1021.Contig2_All, CL1021.Contig3_All, CL1021.Contig4_All, CL1117.Contig1_All, CL125.Contig1_All, CL137.Contig1_All, CL1458.Contig2_All, CL1562.Contig1_All, CL1595.Contig2_All, CL1729.Contig1_All, CL1956.Contig2_All, CL1985.Contig2_All, CL2049.Contig1_All, CL2049.Contig2_All, CL2181.Contig1_All, CL2181.Contig2_All, CL2234.Contig1_All, CL2235.Contig2_All, CL2559.Contig2_All, C…
78	Cardiac muscle contraction	73	310	0.0379	0.1161	ko04260	CL10.Contig1_All, CL10.Contig3_All, CL137.Contig2_All, CL137.Contig3_All, CL1391.Contig1_All, CL1391.Contig2_All, CL1865.Contig1_All, CL1865.Contig2_All, CL2247.Contig1_All, CL2279.Contig1_All, CL348.Contig5_All, CL349.Contig1_All, CL424.Contig1_All, CL424.Contig2_All, CL527.Contig1_All, CL527.Contig2_All, CL547.Contig2_All, CL621.Contig1_All, CL977.Contig2_All, CL989.Contig1_All, CL989.Contig2_A…
79	Glycerolipid metabolism	29	110	0.0447	0.1353	ko00561	CL2570.Contig1_All, CL2575.Contig2_All, CL592.Contig2_All, CL767.Contig1_All, CL883.Contig2_All, Unigene10251_All, Unigene10674_All, Unigene11033_All, Unigene12281_All, Unigene12683_All, Unigene13375_All, Unigene14474_All, Unigene14545_All, Unigene15062_All, Unigene15678_All, Unigene15706_All, Unigene16971_All, Unigene17187_All, Unigene1888_All, Unigene20168_All, Unigene22288_All, Unigene24691_Al…
80	Small cell lung cancer	46	188	0.049	0.1449	ko05222	CL1354.Contig3_All, CL2559.Contig2_All, CL2721.Contig3_All, CL478.Contig2_All, CL478.Contig3_All, CL54.Contig4_All, CL54.Contig5_All, CL54.Contig6_All, CL54.Contig7_All, CL54.Contig8_All, CL916.Contig1_All, Unigene10282_All, Unigene10753_All, Unigene10787_All, Unigene11972_All, Unigene14086_All, Unigene14123_All, Unigene15585_All, Unigene16879_All, Unigene17759_All, Unigene18000_All, Unigene18295…
81	NOD-like receptor signaling pathway	27	102	0.0491	0.1449	ko04621	CL1048.Contig1_All, CL1048.Contig2_All, CL121.Contig1_All, CL15.Contig4_All, CL179.Contig6_All, CL2771.Contig1_All, CL478.Contig2_All, CL478.Contig3_All, CL493.Contig2_All, Unigene10204_All, Unigene14_All, Unigene17655_All, Unigene19263_All, Unigene20388_All, Unigene25381_All, Unigene25717_All, Unigene28737_All, Unigene29355_All, Unigene3175_All, Unigene421_All, Unigene42_All, Unigene5311_All, Un…
84	Shigellosis	64	273	0.0532	0.1462	ko05131	CL1117.Contig1_All, CL148.Contig2_All, CL1810.Contig2_All, CL2721.Contig3_All, CL307.Contig2_All, CL39.Contig5_All, CL54.Contig4_All, CL54.Contig5_All, CL54.Contig6_All, CL54.Contig7_All, CL54.Contig8_All, CL689.Contig2_All, CL916.Contig1_All, CL982.Contig3_All, Unigene10628_All, Unigene11972_All, Unigene12197_All, Unigene13067_All, Unigene15674_All, Unigene15824_All, Unigene16139_All, Unigene162…
83	Pyruvate metabolism	21	76	0.0509	0.1462	ko00620	CL1717.Contig1_All, CL1717.Contig3_All, CL2570.Contig1_All, CL2575.Contig2_All, Unigene10674_All, Unigene12272_All, Unigene12281_All, Unigene12989_All, Unigene13375_All, Unigene14230_All, Unigene14545_All, Unigene16971_All, Unigene17202_All, Unigene22797_All, Unigene24691_All, Unigene24852_All, Unigene28917_All, Unigene29234_All, Unigene3215_All, Unigene5147_All, Unigene5366_All
82	Pantothenate and CoA biosynthesis	10	30	0.0505	0.1462	ko00770	CL2784.Contig2_All, Unigene10176_All, Unigene12329_All, Unigene13358_All, Unigene17122_All, Unigene22167_All, Unigene22427_All, Unigene27056_All, Unigene28721_All, Unigene40109_All
85	D-Arginine and D-ornithine metabolism	3	5	0.0532	0.1462	ko00472	Unigene23436_All, Unigene4471_All, Unigene5256_All
86	Asthma	3	5	0.0532	0.1462	ko05310	Unigene32415_All, Unigene5029_All, Unigene5115_All
87	Intestinal immune network for IgA production	3	5	0.0532	0.1462	ko04672	CL1956.Contig2_All, Unigene12684_All, Unigene32848_All
88	Antigen processing and presentation	26	99	0.0574	0.1543	ko04612	CL2205.Contig2_All, CL2460.Contig1_All, CL2728.Contig1_All, CL2728.Contig2_All, CL290.Contig1_All, CL493.Contig2_All, CL685.Contig1_All, CL685.Contig2_All, CL685.Contig3_All, CL685.Contig4_All, Unigene13252_All, Unigene14483_All, Unigene17655_All, Unigene1850_All, Unigene19807_All, Unigene20419_All, Unigene23387_All, Unigene23508_All, Unigene25717_All, Unigene30051_All, Unigene32931_All, Unigene5…
89	Ether lipid metabolism	14	47	0.0575	0.1543	ko00565	CL767.Contig1_All, CL883.Contig2_All, Unigene10251_All, Unigene12737_All, Unigene15375_All, Unigene173_All, Unigene17654_All, Unigene18419_All, Unigene19502_All, Unigene22362_All, Unigene22427_All, Unigene27433_All, Unigene5494_All, Unigene5748_All
90	Taurine and hypotaurine metabolism	5	12	0.0645	0.1712	ko00430	CL198.Contig2_All, Unigene14767_All, Unigene20800_All, Unigene27440_All, Unigene4331_All
91	Valine, leucine and isoleucine degradation	22	85	0.0864	0.2268	ko00280	CL2575.Contig2_All, Unigene10176_All, Unigene1029_All, Unigene10674_All, Unigene13375_All, Unigene14492_All, Unigene14545_All, Unigene19611_All, Unigene20493_All, Unigene24691_All, Unigene24815_All, Unigene24845_All, Unigene25478_All, Unigene27089_All, Unigene3746_All, Unigene40261_All, Unigene4402_All, Unigene5155_All, Unigene5809_All, Unigene7856_All, Unigene86_All, Unigene9476_All
92	Glycosphingolipid biosynthesis - ganglio series	7	21	0.0946	0.2458	ko00604	CL1705.Contig1_All, CL320.Contig1_All, CL320.Contig2_All, CL320.Contig3_All, Unigene20375_All, Unigene20376_All, Unigene4443_All
93	Allograft rejection	2	3	0.0981	0.2467	ko05330	CL323.Contig1_All, CL323.Contig2_All
94	Graft-versus-host disease	2	3	0.0981	0.2467	ko05332	CL323.Contig1_All, CL323.Contig2_All
95	Butirosin and neomycin biosynthesis	2	3	0.0981	0.2467	ko00524	Unigene544_All, Unigene8752_All
96	Valine, leucine and isoleucine biosynthesis	11	38	0.1022	0.2545	ko00290	CL1275.Contig1_All, CL1275.Contig2_All, CL1275.Contig5_All, CL1275.Contig6_All, CL1532.Contig1_All, CL2291.Contig1_All, CL773.Contig1_All, Unigene10176_All, Unigene21899_All, Unigene22797_All, Unigene3044_All
98	Prostate cancer	32	134	0.1138	0.2775	ko05215	CL1417.Contig3_All, CL2317.Contig2_All, CL2559.Contig2_All, CL28.Contig1_All, CL493.Contig2_All, CL984.Contig1_All, CL984.Contig2_All, Unigene10144_All, Unigene10753_All, Unigene15585_All, Unigene17655_All, Unigene19659_All, Unigene19911_All, Unigene20039_All, Unigene20519_All, Unigene22035_All, Unigene22860_All, Unigene23442_All, Unigene23531_All, Unigene24266_All, Unigene25717_All, Unigene2583_…
97	Nicotinate and nicotinamide metabolism	12	43	0.1131	0.2775	ko00760	CL1060.Contig2_All, CL1184.Contig2_All, CL1302.Contig1_All, CL1302.Contig2_All, Unigene17870_All, Unigene18311_All, Unigene20457_All, Unigene22427_All, Unigene25681_All, Unigene3972_All, Unigene40109_All, Unigene5152_All
99	Pathways in cancer	117	545	0.1155	0.2788	ko05200	CL1089.Contig2_All, CL124.Contig1_All, CL1276.Contig1_All, CL1417.Contig3_All, CL1562.Contig1_All, CL2294.Contig1_All, CL2317.Contig2_All, CL2319.Contig1_All, CL2559.Contig2_All, CL2597.Contig1_All, CL2650.Contig1_All, CL2721.Contig3_All, CL28.Contig1_All, CL366.Contig3_All, CL478.Contig2_All, CL478.Contig3_All, CL493.Contig2_All, CL54.Contig4_All, CL54.Contig5_All, CL54.Contig6_All, CL54.Contig7…
100	Parkinson's disease	41	177	0.119	0.2844	ko05012	CL1391.Contig1_All, CL1391.Contig2_All, CL2039.Contig1_All, CL2039.Contig2_All, CL2761.Contig1_All, CL334.Contig1_All, CL334.Contig2_All, CL621.Contig1_All, CL69.Contig1_All, CL977.Contig2_All, Unigene15352_All, Unigene18853_All, Unigene29458_All, Unigene30065_All, Unigene30094_All, Unigene30121_All, Unigene30165_All, Unigene31527_All, Unigene32329_All, Unigene32406_All, Unigene32459_All, Unigene…
101	mRNA surveillance pathway	90	414	0.1219	0.2884	ko03015	CL1058.Contig3_All, CL116.Contig1_All, CL116.Contig2_All, CL1267.Contig1_All, CL1267.Contig2_All, CL1295.Contig2_All, CL139.Contig1_All, CL146.Contig1_All, CL1511.Contig2_All, CL1920.Contig1_All, CL1920.Contig2_All, CL1984.Contig2_All, CL2036.Contig1_All, CL2159.Contig3_All, CL2159.Contig4_All, CL218.Contig1_All, CL257.Contig1_All, CL2571.Contig1_All, CL2579.Contig1_All, CL2674.Contig1_All, CL348…
102	Leukocyte transendothelial migration	49	218	0.1405	0.3292	ko04670	CL1117.Contig1_All, CL1521.Contig1_All, CL1595.Contig2_All, CL1956.Contig2_All, CL2294.Contig1_All, CL2307.Contig2_All, CL2559.Contig2_All, CL2650.Contig1_All, CL2721.Contig3_All, CL39.Contig5_All, CL54.Contig4_All, CL54.Contig5_All, CL54.Contig6_All, CL54.Contig7_All, CL54.Contig8_All, CL8.Contig3_All, CL916.Contig1_All, Unigene10148_All, Unigene10394_All, Unigene11972_All, Unigene12684_All, Uni…
104	Systemic lupus erythematosus	14	54	0.1477	0.3394	ko05322	CL1395.Contig1_All, CL1595.Contig2_All, CL2080.Contig1_All, CL314.Contig1_All, Unigene10896_All, Unigene13323_All, Unigene14446_All, Unigene16908_All, Unigene19716_All, Unigene23079_All, Unigene31160_All, Unigene39545_All, Unigene39551_All, Unigene40416_All
103	Type I diabetes mellitus	4	11	0.1475	0.3394	ko04940	CL323.Contig1_All, CL323.Contig2_All, Unigene14767_All, Unigene27440_All
105	Arrhythmogenic right ventricular cardiomyopathy (ARVC)	35	154	0.1692	0.3851	ko05412	CL1595.Contig2_All, CL1663.Contig1_All, CL1956.Contig2_All, CL2650.Contig1_All, CL2721.Contig3_All, CL348.Contig5_All, CL39.Contig5_All, CL54.Contig4_All, CL54.Contig5_All, CL54.Contig6_All, CL54.Contig7_All, CL54.Contig8_All, CL916.Contig1_All, Unigene11972_All, Unigene12684_All, Unigene1606_All, Unigene17551_All, Unigene17759_All, Unigene18391_All, Unigene18665_All, Unigene19591_All, Unigene196…
106	Lipoic acid metabolism	2	4	0.1713	0.3861	ko00785	CL738.Contig1_All, CL738.Contig2_All
107	Endocytosis	80	375	0.1822	0.407	ko04144	CL1030.Contig2_All, CL138.Contig4_All, CL1667.Contig2_All, CL2158.Contig1_All, CL2158.Contig3_All, CL2339.Contig1_All, CL2348.Contig1_All, CL2386.Contig2_All, CL2490.Contig1_All, CL2497.Contig1_All, CL2719.Contig2_All, CL2728.Contig1_All, CL2728.Contig2_All, CL28.Contig1_All, CL290.Contig1_All, CL349.Contig1_All, CL431.Contig2_All, CL556.Contig1_All, CL556.Contig2_All, CL594.Contig2_All, CL662.Co…
108	Fc gamma R-mediated phagocytosis	53	243	0.1868	0.41	ko04666	CL160.Contig10_All, CL2497.Contig1_All, CL2559.Contig2_All, CL2719.Contig2_All, CL307.Contig2_All, CL689.Contig2_All, CL767.Contig1_All, CL883.Contig2_All, CL982.Contig3_All, Unigene10120_All, Unigene10162_All, Unigene10251_All, Unigene10628_All, Unigene12197_All, Unigene12737_All, Unigene13067_All, Unigene15375_All, Unigene15674_All, Unigene15824_All, Unigene16139_All, Unigene16299_All, Unigene1…
109	Circadian rhythm - fly	10	38	0.187	0.41	ko04711	CL1678.Contig1_All, Unigene10349_All, Unigene15474_All, Unigene29348_All, Unigene30150_All, Unigene32461_All, Unigene5470_All, Unigene7648_All, Unigene8059_All, Unigene884_All
110	Porphyrin and chlorophyll metabolism	15	61	0.1897	0.4123	ko00860	CL2146.Contig1_All, CL2146.Contig2_All, CL396.Contig1_All, CL531.Contig1_All, CL531.Contig2_All, CL649.Contig1_All, Unigene10379_All, Unigene17024_All, Unigene23099_All, Unigene25404_All, Unigene30047_All, Unigene31542_All, Unigene32298_All, Unigene547_All, Unigene7592_All
111	RNA transport	125	600	0.192	0.4133	ko03013	CL1058.Contig3_All, CL1124.Contig1_All, CL116.Contig1_All, CL116.Contig2_All, CL1197.Contig3_All, CL1197.Contig4_All, CL1267.Contig1_All, CL1267.Contig2_All, CL1295.Contig2_All, CL139.Contig1_All, CL146.Contig1_All, CL1511.Contig2_All, CL1728.Contig1_All, CL1920.Contig1_All, CL1920.Contig2_All, CL1984.Contig2_All, CL2036.Contig1_All, CL2159.Contig3_All, CL2159.Contig4_All, CL218.Contig1_All, CL24…
113	Histidine metabolism	11	43	0.1976	0.4179	ko00340	CL2575.Contig2_All, Unigene10674_All, Unigene11323_All, Unigene13375_All, Unigene14545_All, Unigene15297_All, Unigene16689_All, Unigene24691_All, Unigene26479_All, Unigene2917_All, Unigene40268_All
112	Glycosphingolipid biosynthesis - globo series	7	25	0.1962	0.4179	ko00603	CL1705.Contig1_All, CL320.Contig1_All, CL320.Contig2_All, CL320.Contig3_All, Unigene20375_All, Unigene20376_All, Unigene4443_All
114	Viral myocarditis	71	333	0.1999	0.4191	ko05416	CL10.Contig1_All, CL10.Contig3_All, CL1124.Contig1_All, CL137.Contig2_All, CL137.Contig3_All, CL1663.Contig1_All, CL1865.Contig1_All, CL1865.Contig2_All, CL2247.Contig1_All, CL2279.Contig1_All, CL2447.Contig1_All, CL2447.Contig2_All, CL349.Contig1_All, CL39.Contig5_All, CL424.Contig1_All, CL424.Contig2_All, CL527.Contig1_All, CL527.Contig2_All, CL989.Contig1_All, CL989.Contig2_All, CL989.Contig3_…
115	Autoimmune thyroid disease	8	30	0.2121	0.4408	ko05320	CL2766.Contig1_All, CL323.Contig1_All, CL323.Contig2_All, CL753.Contig1_All, Unigene10776_All, Unigene23435_All, Unigene32358_All, Unigene5115_All
116	Primary bile acid biosynthesis	3	9	0.2454	0.5056	ko00120	CL2073.Contig1_All, CL2073.Contig2_All, Unigene29234_All
117	Hepatitis C	24	108	0.2599	0.5309	ko05160	CL1030.Contig2_All, CL1033.Contig5_All, CL2559.Contig2_All, CL28.Contig1_All, CL556.Contig1_All, CL556.Contig2_All, Unigene141_All, Unigene15356_All, Unigene15585_All, Unigene17168_All, Unigene18000_All, Unigene19614_All, Unigene23442_All, Unigene24211_All, Unigene24266_All, Unigene25719_All, Unigene29348_All, Unigene31917_All, Unigene3520_All, Unigene5120_All, Unigene639_All, Unigene7722_All, Un…
118	Oxidative phosphorylation	35	162	0.2631	0.5329	ko00190	CL1391.Contig1_All, CL1391.Contig2_All, CL2039.Contig1_All, CL2039.Contig2_All, CL621.Contig1_All, CL69.Contig1_All, CL977.Contig2_All, Unigene14448_All, Unigene15352_All, Unigene29458_All, Unigene30065_All, Unigene30094_All, Unigene30121_All, Unigene30165_All, Unigene31527_All, Unigene32329_All, Unigene32406_All, Unigene32459_All, Unigene34129_All, Unigene34636_All, Unigene35246_All, Unigene3528…
119	Taste transduction	7	28	0.2913	0.585	ko04742	CL1500.Contig1_All, Unigene12890_All, Unigene15339_All, Unigene16252_All, Unigene2731_All, Unigene31967_All, Unigene412_All
120	p53 signaling pathway	24	111	0.309	0.6154	ko04115	CL1021.Contig1_All, CL1021.Contig2_All, CL1021.Contig3_All, CL1021.Contig4_All, CL2096.Contig1_All, CL2600.Contig1_All, CL2600.Contig2_All, CL716.Contig1_All, Unigene10269_All, Unigene10282_All, Unigene10753_All, Unigene15585_All, Unigene17052_All, Unigene1856_All, Unigene18853_All, Unigene20519_All, Unigene23639_All, Unigene24981_All, Unigene2563_All, Unigene3142_All, Unigene32065_All, Unigene33…
121	mTOR signaling pathway	17	77	0.3157	0.6236	ko04150	CL1562.Contig1_All, CL2559.Contig2_All, Unigene10229_All, Unigene14560_All, Unigene17106_All, Unigene17820_All, Unigene19685_All, Unigene22133_All, Unigene22860_All, Unigene24266_All, Unigene24981_All, Unigene26910_All, Unigene32393_All, Unigene33138_All, Unigene39599_All, Unigene745_All, Unigene8089_All
122	Adipocytokine signaling pathway	20	93	0.3402	0.6665	ko04920	CL1276.Contig1_All, CL1952.Contig1_All, CL1952.Contig2_All, CL2307.Contig2_All, CL410.Contig1_All, Unigene10120_All, Unigene10226_All, Unigene12956_All, Unigene14371_All, Unigene1631_All, Unigene17202_All, Unigene20301_All, Unigene20428_All, Unigene20491_All, Unigene22860_All, Unigene27079_All, Unigene32922_All, Unigene5151_All, Unigene7572_All, Unigene9451_All
123	Glutamatergic synapse	31	148	0.345	0.6703	ko04724	CL135.Contig1_All, CL1500.Contig1_All, CL1701.Contig1_All, CL960.Contig1_All, CL960.Contig3_All, Unigene10580_All, Unigene12737_All, Unigene12890_All, Unigene15339_All, Unigene15375_All, Unigene15796_All, Unigene16252_All, Unigene173_All, Unigene17571_All, Unigene17654_All, Unigene18419_All, Unigene2537_All, Unigene2561_All, Unigene25676_All, Unigene2606_All, Unigene2731_All, Unigene283_All, Unig…
124	Renin-angiotensin system	9	40	0.368	0.7093	ko04614	CL1046.Contig1_All, CL1046.Contig3_All, CL2397.Contig2_All, CL399.Contig1_All, Unigene11785_All, Unigene26463_All, Unigene31175_All, Unigene35167_All, Unigene9087_All
126	Long-term depression	17	80	0.3784	0.7178	ko04730	CL389.Contig1_All, CL389.Contig2_All, Unigene12737_All, Unigene12890_All, Unigene15339_All, Unigene15375_All, Unigene16252_All, Unigene18419_All, Unigene2731_All, Unigene31967_All, Unigene32908_All, Unigene35148_All, Unigene40195_All, Unigene40473_All, Unigene412_All, Unigene5120_All, Unigene8187_All
125	Cytokine-cytokine receptor interaction	13	60	0.3758	0.7178	ko04060	CL1562.Contig1_All, CL2766.Contig1_All, CL28.Contig1_All, CL753.Contig1_All, Unigene10139_All, Unigene10776_All, Unigene18295_All, Unigene23435_All, Unigene32358_All, Unigene35232_All, Unigene5115_All, Unigene5615_All, Unigene8089_All
127	MAPK signaling pathway	70	350	0.4039	0.7582	ko04010	CL1208.Contig2_All, CL1295.Contig2_All, CL1500.Contig1_All, CL255.Contig1_All, CL2656.Contig1_All, CL2656.Contig2_All, CL2728.Contig1_All, CL2728.Contig2_All, CL275.Contig3_All, CL28.Contig1_All, CL290.Contig1_All, CL348.Contig5_All, CL389.Contig1_All, CL389.Contig2_All, CL698.Contig2_All, Unigene10496_All, Unigene12737_All, Unigene12968_All, Unigene13008_All, Unigene13252_All, Unigene133_All, Un…
128	Phenylalanine, tyrosine and tryptophan biosynthesis	2	7	0.406	0.7582	ko00400	CL1711.Contig2_All, Unigene40242_All
129	Inositol phosphate metabolism	27	132	0.4107	0.7589	ko00562	CL1545.Contig2_All, CL2634.Contig1_All, CL569.Contig1_All, CL569.Contig3_All, CL953.Contig2_All, Unigene10753_All, Unigene12890_All, Unigene12920_All, Unigene15335_All, Unigene16139_All, Unigene18061_All, Unigene18367_All, Unigene18392_All, Unigene19611_All, Unigene22102_All, Unigene24266_All, Unigene27059_All, Unigene2731_All, Unigene29413_All, Unigene2995_All, Unigene32252_All, Unigene34321_All…
130	TGF-beta signaling pathway	25	122	0.4128	0.7589	ko04350	CL1021.Contig1_All, CL1021.Contig2_All, CL1021.Contig3_All, CL1021.Contig4_All, CL2367.Contig2_All, CL708.Contig2_All, CL716.Contig1_All, Unigene10144_All, Unigene10269_All, Unigene10574_All, Unigene17557_All, Unigene17842_All, Unigene1856_All, Unigene2028_All, Unigene20333_All, Unigene20869_All, Unigene23531_All, Unigene2583_All, Unigene3142_All, Unigene31444_All, Unigene40391_All, Unigene5120_A…
131	Cyanoamino acid metabolism	4	17	0.4249	0.7752	ko00460	CL198.Contig2_All, CL2060.Contig1_All, CL2060.Contig2_All, Unigene4599_All
133	Glycerophospholipid metabolism	28	139	0.4428	0.7958	ko00564	CL1004.Contig1_All, CL2213.Contig1_All, CL2213.Contig2_All, CL2759.Contig1_All, CL767.Contig1_All, CL883.Contig2_All, Unigene10251_All, Unigene10368_All, Unigene12683_All, Unigene12737_All, Unigene14474_All, Unigene15062_All, Unigene15375_All, Unigene17187_All, Unigene173_All, Unigene17654_All, Unigene18419_All, Unigene20168_All, Unigene22288_All, Unigene22432_All, Unigene23710_All, Unigene31103_…
132	Chronic myeloid leukemia	18	88	0.441	0.7958	ko05220	CL2307.Contig2_All, CL2559.Contig2_All, CL708.Contig2_All, Unigene10282_All, Unigene11968_All, Unigene12787_All, Unigene15585_All, Unigene17765_All, Unigene20519_All, Unigene22435_All, Unigene22950_All, Unigene23442_All, Unigene24266_All, Unigene2615_All, Unigene29355_All, Unigene3286_All, Unigene360_All, Unigene9451_All
134	Thiamine metabolism	1	3	0.4759	0.8489	ko00730	Unigene30702_All
135	Alzheimer's disease	53	271	0.4943	0.861	ko05010	CL1032.Contig1_All, CL1337.Contig1_All, CL1391.Contig1_All, CL1391.Contig2_All, CL1622.Contig1_All, CL2039.Contig1_All, CL2039.Contig2_All, CL2107.Contig2_All, CL2148.Contig2_All, CL256.Contig2_All, CL296.Contig1_All, CL348.Contig5_All, CL441.Contig1_All, CL449.Contig1_All, CL621.Contig1_All, CL69.Contig1_All, CL977.Contig2_All, Unigene12614_All, Unigene12890_All, Unigene15062_All, Unigene15352_A…
136	Hedgehog signaling pathway	27	137	0.4951	0.861	ko04340	CL1030.Contig1_All, CL124.Contig1_All, CL1500.Contig1_All, CL1622.Contig1_All, CL1678.Contig1_All, CL1810.Contig2_All, CL2199.Contig1_All, CL256.Contig2_All, CL366.Contig3_All, CL441.Contig2_All, CL879.Contig2_All, Unigene12831_All, Unigene17101_All, Unigene17212_All, Unigene18829_All, Unigene19466_All, Unigene22863_All, Unigene24211_All, Unigene29348_All, Unigene3153_All, Unigene34162_All, Unige…
137	Jak-STAT signaling pathway	20	101	0.4967	0.861	ko04630	CL2307.Contig2_All, CL2559.Contig2_All, CL2766.Contig1_All, CL753.Contig1_All, Unigene10144_All, Unigene10282_All, Unigene10776_All, Unigene12787_All, Unigene18000_All, Unigene23435_All, Unigene23442_All, Unigene23531_All, Unigene24266_All, Unigene24695_All, Unigene2583_All, Unigene2615_All, Unigene32358_All, Unigene5115_All, Unigene7710_All, Unigene8023_All
138	Aldosterone-regulated sodium reabsorption	7	34	0.4971	0.861	ko04960	CL2559.Contig2_All, CL547.Contig2_All, Unigene20039_All, Unigene24266_All, Unigene2671_All, Unigene40473_All, Unigene5896_All
139	Endocrine and other factor-regulated calcium reabsorption	11	56	0.5335	0.9172	ko04961	CL1500.Contig1_All, CL2339.Contig1_All, CL2719.Contig2_All, CL547.Contig2_All, Unigene12890_All, Unigene2671_All, Unigene2731_All, Unigene31967_All, Unigene35133_All, Unigene40473_All, Unigene412_All
140	Ubiquitin mediated proteolysis	63	328	0.5536	0.945	ko04120	CL1232.Contig2_All, CL148.Contig2_All, CL1631.Contig2_All, CL1810.Contig2_All, CL2102.Contig1_All, CL2458.Contig1_All, CL2761.Contig1_All, CL334.Contig1_All, CL334.Contig2_All, CL478.Contig2_All, CL478.Contig3_All, Unigene10231_All, Unigene12651_All, Unigene12662_All, Unigene12787_All, Unigene12824_All, Unigene12_All, Unigene13139_All, Unigene15226_All, Unigene15246_All, Unigene15282_All, Unigene…
141	Type II diabetes mellitus	10	52	0.5663	0.9598	ko04930	CL2559.Contig2_All, Unigene10120_All, Unigene15339_All, Unigene16252_All, Unigene20039_All, Unigene20428_All, Unigene22860_All, Unigene24266_All, Unigene544_All, Unigene8752_All
143	Axon guidance	41	216	0.5861	0.9796	ko04360	CL1542.Contig2_All, CL1726.Contig1_All, CL2367.Contig2_All, CL2721.Contig3_All, CL54.Contig4_All, CL54.Contig5_All, CL54.Contig6_All, CL54.Contig7_All, CL54.Contig8_All, CL916.Contig1_All, Unigene108_All, Unigene11972_All, Unigene12096_All, Unigene12329_All, Unigene15494_All, Unigene15798_All, Unigene17460_All, Unigene17842_All, Unigene18223_All, Unigene18665_All, Unigene19591_All, Unigene19632_A…
142	Rheumatoid arthritis	11	58	0.5842	0.9796	ko05323	CL1562.Contig1_All, CL685.Contig1_All, CL685.Contig2_All, CL685.Contig3_All, CL685.Contig4_All, Unigene10139_All, Unigene22141_All, Unigene3108_All, Unigene35232_All, Unigene5615_All, Unigene7890_All
145	Toll-like receptor signaling pathway	16	85	0.5949	0.9805	ko04620	CL1033.Contig5_All, CL2559.Contig2_All, Unigene133_All, Unigene17168_All, Unigene22132_All, Unigene24266_All, Unigene2614_All, Unigene34620_All, Unigene42_All, Unigene5311_All, Unigene5453_All, Unigene639_All, Unigene7045_All, Unigene7722_All, Unigene7890_All, Unigene9451_All
144	Pancreatic cancer	13	69	0.5931	0.9805	ko05212	CL1562.Contig1_All, CL2559.Contig2_All, CL28.Contig1_All, CL708.Contig2_All, Unigene10282_All, Unigene173_All, Unigene17654_All, Unigene22132_All, Unigene24266_All, Unigene2615_All, Unigene5274_All, Unigene8089_All, Unigene9451_All
146	Adherens junction	58	307	0.6086	0.9949	ko04520	CL1092.Contig4_All, CL1117.Contig1_All, CL1521.Contig1_All, CL1595.Contig2_All, CL2650.Contig1_All, CL307.Contig2_All, CL366.Contig3_All, CL39.Contig5_All, CL689.Contig2_All, CL708.Contig2_All, CL982.Contig3_All, Unigene10144_All, Unigene10628_All, Unigene12197_All, Unigene12879_All, Unigene13057_All, Unigene13067_All, Unigene15342_All, Unigene15674_All, Unigene15824_All, Unigene1601_All, Unigene…
147	Melanoma	8	43	0.6119	0.9949	ko05218	CL2559.Contig2_All, CL2597.Contig1_All, CL28.Contig1_All, Unigene10753_All, Unigene15585_All, Unigene20519_All, Unigene24266_All, Unigene31309_All
160	Vascular smooth muscle contraction	90	490	0.7338	1	ko04270	CL10.Contig1_All, CL10.Contig3_All, CL137.Contig1_All, CL137.Contig2_All, CL137.Contig3_All, CL1500.Contig1_All, CL1865.Contig1_All, CL1865.Contig2_All, CL1985.Contig2_All, CL2107.Contig2_All, CL2235.Contig2_All, CL2247.Contig1_All, CL2279.Contig1_All, CL296.Contig1_All, CL348.Contig5_All, CL349.Contig1_All, CL389.Contig1_All, CL389.Contig2_All, CL424.Contig1_All, CL424.Contig2_All, CL527.Contig1…
165	Tight junction	82	455	0.7872	1	ko04530	CL10.Contig1_All, CL10.Contig3_All, CL1092.Contig4_All, CL137.Contig2_All, CL137.Contig3_All, CL1521.Contig1_All, CL1595.Contig2_All, CL1865.Contig1_All, CL1865.Contig2_All, CL1872.Contig1_All, CL2247.Contig1_All, CL2279.Contig1_All, CL2650.Contig1_All, CL298.Contig7_All, CL349.Contig1_All, CL39.Contig5_All, CL424.Contig1_All, CL424.Contig2_All, CL527.Contig1_All, CL527.Contig2_All, CL699.Contig1…
170	Protein processing in endoplasmic reticulum	66	373	0.8146	1	ko04141	CL1022.Contig2_All, CL1049.Contig3_All, CL1050.Contig1_All, CL1050.Contig2_All, CL148.Contig2_All, CL216.Contig1_All, CL2205.Contig2_All, CL2283.Contig2_All, CL2656.Contig1_All, CL2656.Contig2_All, CL2724.Contig2_All, CL2728.Contig1_All, CL2728.Contig2_All, CL2780.Contig1_All, CL290.Contig1_All, CL355.Contig1_All, CL493.Contig2_All, CL600.Contig1_All, CL788.Contig2_All, CL859.Contig2_All, Unigene…
238	Spliceosome	60	543	1	1	ko03040	CL124.Contig1_All, CL1245.Contig1_All, CL169.Contig1_All, CL2003.Contig1_All, CL2052.Contig3_All, CL2239.Contig1_All, CL2728.Contig1_All, CL2728.Contig2_All, CL290.Contig1_All, CL635.Contig2_All, Unigene10533_All, Unigene10604_All, Unigene10769_All, Unigene11537_All, Unigene12290_All, Unigene13086_All, Unigene13252_All, Unigene13327_All, Unigene15217_All, Unigene15824_All, Unigene15899_All, Unige…
183	Huntington's disease	54	317	0.8731	1	ko05016	CL131.Contig1_All, CL1391.Contig1_All, CL1391.Contig2_All, CL1443.Contig2_All, CL1538.Contig1_All, CL1590.Contig2_All, CL1906.Contig1_All, CL1947.Contig2_All, CL2039.Contig1_All, CL2039.Contig2_All, CL2339.Contig1_All, CL248.Contig1_All, CL439.Contig2_All, CL621.Contig1_All, CL69.Contig1_All, CL977.Contig2_All, Unigene10144_All, Unigene10243_All, Unigene10282_All, Unigene11968_All, Unigene12529_A…
229	Purine metabolism	51	380	0.9992	1	ko00230	CL1302.Contig1_All, CL1302.Contig2_All, CL1354.Contig3_All, CL1411.Contig1_All, CL1443.Contig2_All, CL1590.Contig2_All, CL1609.Contig2_All, CL1632.Contig1_All, CL1906.Contig1_All, CL2169.Contig2_All, CL2255.Contig1_All, CL248.Contig1_All, CL417.Contig1_All, CL417.Contig2_All, CL575.Contig3_All, CL823.Contig2_All, Unigene10243_All, Unigene10323_All, Unigene1111_All, Unigene111_All, Unigene11556_Al…
198	Amyotrophic lateral sclerosis (ALS)	49	313	0.963	1	ko05014	CL1303.Contig1_All, CL131.Contig1_All, CL1538.Contig1_All, CL1580.Contig2_All, CL160.Contig10_All, CL1659.Contig3_All, CL1674.Contig1_All, CL1739.Contig1_All, CL1947.Contig2_All, CL2748.Contig2_All, CL682.Contig1_All, CL698.Contig2_All, CL892.Contig3_All, Unigene10282_All, Unigene10380_All, Unigene1096_All, Unigene12688_All, Unigene12770_All, Unigene14619_All, Unigene15144_All, Unigene15796_All, …
172	Chemokine signaling pathway	46	266	0.8272	1	ko04062	CL1500.Contig1_All, CL2559.Contig2_All, CL307.Contig2_All, CL689.Contig2_All, CL8.Contig3_All, CL982.Contig3_All, Unigene10120_All, Unigene10148_All, Unigene10496_All, Unigene12197_All, Unigene12890_All, Unigene13067_All, Unigene16139_All, Unigene16668_All, Unigene17776_All, Unigene17842_All, Unigene1797_All, Unigene19503_All, Unigene19956_All, Unigene20428_All, Unigene20962_All, Unigene22132_All…
213	Pyrimidine metabolism	38	263	0.9854	1	ko00240	CL1020.Contig3_All, CL1302.Contig1_All, CL1302.Contig2_All, CL1411.Contig1_All, CL1443.Contig2_All, CL1590.Contig2_All, CL1906.Contig1_All, CL248.Contig1_All, CL2784.Contig2_All, CL417.Contig1_All, CL417.Contig2_All, CL823.Contig2_All, CL917.Contig1_All, Unigene10243_All, Unigene1111_All, Unigene11556_All, Unigene12329_All, Unigene145_All, Unigene17122_All, Unigene17892_All, Unigene18519_All, Uni…
201	Calcium signaling pathway	38	252	0.9687	1	ko04020	CL137.Contig1_All, CL1500.Contig1_All, CL152.Contig1_All, CL1653.Contig1_All, CL1985.Contig2_All, CL2107.Contig2_All, CL2235.Contig2_All, CL2634.Contig1_All, CL296.Contig1_All, CL348.Contig5_All, Unigene10380_All, Unigene10392_All, Unigene12810_All, Unigene12890_All, Unigene15001_All, Unigene15324_All, Unigene15339_All, Unigene15484_All, Unigene16252_All, Unigene17794_All, Unigene17809_All, Unige…
200	Wnt signaling pathway	35	233	0.9655	1	ko04310	CL1092.Contig4_All, CL1500.Contig1_All, CL1678.Contig1_All, CL1810.Contig2_All, CL2095.Contig1_All, CL256.Contig2_All, CL708.Contig2_All, Unigene10144_All, Unigene12890_All, Unigene15222_All, Unigene15420_All, Unigene15838_All, Unigene17842_All, Unigene19466_All, Unigene20312_All, Unigene20869_All, Unigene22132_All, Unigene22569_All, Unigene23531_All, Unigene23639_All, Unigene2583_All, Unigene273…
205	Insulin signaling pathway	34	232	0.9754	1	ko04910	CL1500.Contig1_All, CL2095.Contig1_All, CL2107.Contig2_All, CL2559.Contig2_All, CL296.Contig1_All, Unigene10229_All, Unigene12787_All, Unigene14371_All, Unigene15342_All, Unigene1631_All, Unigene17202_All, Unigene1870_All, Unigene19379_All, Unigene20039_All, Unigene21950_All, Unigene22102_All, Unigene22181_All, Unigene22860_All, Unigene23174_All, Unigene23442_All, Unigene24266_All, Unigene24981_A…
195	Gastric acid secretion	31	201	0.9386	1	ko04971	CL137.Contig1_All, CL1500.Contig1_All, CL1985.Contig2_All, CL2107.Contig2_All, CL2235.Contig2_All, CL296.Contig1_All, CL39.Contig5_All, CL547.Contig2_All, Unigene10380_All, Unigene10392_All, Unigene12810_All, Unigene12890_All, Unigene15484_All, Unigene15561_All, Unigene17551_All, Unigene17794_All, Unigene18404_All, Unigene1972_All, Unigene2479_All, Unigene2671_All, Unigene2731_All, Unigene29352_A…
197	Olfactory transduction	29	195	0.9583	1	ko04740	CL124.Contig1_All, CL1500.Contig1_All, CL1580.Contig2_All, CL2107.Contig2_All, CL212.Contig5_All, CL2167.Contig1_All, CL2205.Contig2_All, CL296.Contig1_All, Unigene10496_All, Unigene1096_All, Unigene11809_All, Unigene15144_All, Unigene15792_All, Unigene17976_All, Unigene18829_All, Unigene2606_All, Unigene3074_All, Unigene31485_All, Unigene35203_All, Unigene35653_All, Unigene39585_All, Unigene4100…
188	Dorso-ventral axis formation	29	185	0.9182	1	ko04320	CL1022.Contig2_All, CL1089.Contig2_All, CL1976.Contig1_All, CL2020.Contig2_All, CL2190.Contig2_All, CL2400.Contig2_All, CL2446.Contig2_All, CL426.Contig1_All, CL945.Contig1_All, Unigene10360_All, Unigene10693_All, Unigene12899_All, Unigene1299_All, Unigene13962_All, Unigene14599_All, Unigene16092_All, Unigene18417_All, Unigene19327_All, Unigene20290_All, Unigene23442_All, Unigene24965_All, Unigen…
207	RNA degradation	28	197	0.9769	1	ko03018	CL1045.Contig2_All, CL1399.Contig1_All, CL1437.Contig2_All, CL1959.Contig1_All, CL1959.Contig2_All, CL2070.Contig1_All, CL2077.Contig2_All, CL2450.Contig2_All, Unigene13030_All, Unigene15323_All, Unigene15750_All, Unigene17243_All, Unigene18435_All, Unigene20400_All, Unigene21957_All, Unigene23155_All, Unigene25456_All, Unigene2600_All, Unigene2622_All, Unigene2858_All, Unigene32163_All, Unigene3…
167	Neurotrophin signaling pathway	28	164	0.8005	1	ko04722	CL2107.Contig2_All, CL2307.Contig2_All, CL2559.Contig2_All, CL296.Contig1_All, Unigene10120_All, Unigene10282_All, Unigene133_All, Unigene14560_All, Unigene15440_All, Unigene15783_All, Unigene17820_All, Unigene19659_All, Unigene19779_All, Unigene20428_All, Unigene22132_All, Unigene23442_All, Unigene24266_All, Unigene27079_All, Unigene2717_All, Unigene29348_All, Unigene40110_All, Unigene40435_All,…
185	Phototransduction	27	168	0.8843	1	ko04744	CL1580.Contig2_All, CL1674.Contig1_All, CL2107.Contig2_All, CL212.Contig5_All, CL2159.Contig3_All, CL2159.Contig4_All, CL2167.Contig1_All, CL2205.Contig2_All, CL296.Contig1_All, Unigene10496_All, Unigene10567_All, Unigene1096_All, Unigene11806_All, Unigene15144_All, Unigene17976_All, Unigene31485_All, Unigene34738_All, Unigene39585_All, Unigene4100_All, Unigene4186_All, Unigene5066_All, Unigene52…
234	Cell cycle	24	224	0.9999	1	ko04110	CL121.Contig1_All, CL1236.Contig2_All, CL2600.Contig1_All, CL2600.Contig2_All, CL708.Contig2_All, Unigene10144_All, Unigene11968_All, Unigene12651_All, Unigene15585_All, Unigene16150_All, Unigene17052_All, Unigene17873_All, Unigene1874_All, Unigene20483_All, Unigene20519_All, Unigene20869_All, Unigene23531_All, Unigene2445_All, Unigene2583_All, Unigene29348_All, Unigene32065_All, Unigene35396_All…
168	GnRH signaling pathway	24	142	0.8024	1	ko04912	CL1500.Contig1_All, CL2107.Contig2_All, CL296.Contig1_All, CL348.Contig5_All, Unigene10120_All, Unigene12737_All, Unigene12890_All, Unigene133_All, Unigene15375_All, Unigene173_All, Unigene17654_All, Unigene18419_All, Unigene1872_All, Unigene19659_All, Unigene20428_All, Unigene23442_All, Unigene2731_All, Unigene31632_All, Unigene31967_All, Unigene35288_All, Unigene40473_All, Unigene4100_All, Unig…
227	Oocyte meiosis	23	189	0.997	1	ko04114	CL1500.Contig1_All, CL1810.Contig2_All, CL2107.Contig2_All, CL2400.Contig2_All, CL2600.Contig1_All, CL2600.Contig2_All, CL296.Contig1_All, CL884.Contig1_All, Unigene10360_All, Unigene14560_All, Unigene16150_All, Unigene17052_All, Unigene17820_All, Unigene1815_All, Unigene18417_All, Unigene19466_All, Unigene20869_All, Unigene3550_All, Unigene40212_All, Unigene4100_All, Unigene4186_All, Unigene5120…
226	Phosphatidylinositol signaling system	21	173	0.9959	1	ko04070	CL2107.Contig2_All, CL2559.Contig2_All, CL2634.Contig1_All, CL296.Contig1_All, CL569.Contig1_All, CL569.Contig3_All, Unigene10753_All, Unigene12890_All, Unigene15335_All, Unigene16139_All, Unigene18392_All, Unigene22102_All, Unigene24266_All, Unigene2731_All, Unigene2995_All, Unigene32252_All, Unigene40473_All, Unigene4100_All, Unigene412_All, Unigene4186_All, Unigene5161_All
194	Progesterone-mediated oocyte maturation	21	142	0.9366	1	ko04914	CL1500.Contig1_All, CL2400.Contig2_All, CL2559.Contig2_All, CL2600.Contig1_All, CL2600.Contig2_All, CL493.Contig2_All, Unigene10360_All, Unigene12651_All, Unigene14560_All, Unigene16150_All, Unigene17052_All, Unigene17655_All, Unigene17820_All, Unigene17873_All, Unigene18417_All, Unigene1874_All, Unigene20483_All, Unigene24266_All, Unigene2445_All, Unigene25717_All, Unigene40212_All
155	Renal cell carcinoma	21	117	0.6883	1	ko05211	CL1089.Contig2_All, CL1276.Contig1_All, CL1562.Contig1_All, CL2307.Contig2_All, CL2319.Contig1_All, CL2559.Contig2_All, CL945.Contig1_All, Unigene10144_All, Unigene12824_All, Unigene12956_All, Unigene16092_All, Unigene22132_All, Unigene23442_All, Unigene23531_All, Unigene24266_All, Unigene2583_All, Unigene2717_All, Unigene5894_All, Unigene6024_All, Unigene7572_All, Unigene8089_All
156	ABC transporters	20	112	0.6949	1	ko02010	CL247.Contig2_All, CL858.Contig1_All, Unigene10267_All, Unigene10876_All, Unigene12738_All, Unigene13963_All, Unigene14902_All, Unigene15386_All, Unigene17878_All, Unigene18416_All, Unigene22515_All, Unigene23054_All, Unigene24808_All, Unigene30070_All, Unigene32363_All, Unigene32420_All, Unigene40340_All, Unigene5848_All, Unigene6022_All, Unigene6970_All
150	Prion diseases	20	109	0.6452	1	ko05020	CL1500.Contig1_All, CL1538.Contig1_All, CL1947.Contig2_All, CL2020.Contig2_All, CL2728.Contig1_All, CL2728.Contig2_All, CL290.Contig1_All, CL644.Contig2_All, Unigene10282_All, Unigene13252_All, Unigene1850_All, Unigene19327_All, Unigene19807_All, Unigene20419_All, Unigene23387_All, Unigene30051_All, Unigene5138_All, Unigene5577_All, Unigene6881_All, Unigene7598_All
212	RNA polymerase	19	144	0.9807	1	ko03020	CL1411.Contig1_All, CL1443.Contig2_All, CL1590.Contig2_All, CL1906.Contig1_All, CL248.Contig1_All, CL417.Contig1_All, CL417.Contig2_All, CL823.Contig2_All, Unigene10243_All, Unigene1111_All, Unigene17892_All, Unigene18519_All, Unigene24411_All, Unigene2479_All, Unigene34483_All, Unigene35215_All, Unigene36749_All, Unigene4837_All, Unigene5636_All
189	Cholinergic synapse	19	127	0.9193	1	ko04725	CL1500.Contig1_All, CL2559.Contig2_All, CL2759.Contig1_All, CL348.Contig5_All, Unigene11060_All, Unigene12206_All, Unigene12890_All, Unigene15339_All, Unigene16252_All, Unigene19659_All, Unigene22263_All, Unigene23786_All, Unigene24266_All, Unigene2731_All, Unigene29449_All, Unigene40473_All, Unigene412_All, Unigene4409_All, Unigene8187_All
182	Long-term potentiation	17	108	0.8614	1	ko04720	CL1500.Contig1_All, CL2107.Contig2_All, CL296.Contig1_All, Unigene10144_All, Unigene12890_All, Unigene14560_All, Unigene17820_All, Unigene19659_All, Unigene23531_All, Unigene25676_All, Unigene2583_All, Unigene2731_All, Unigene40473_All, Unigene4100_All, Unigene412_All, Unigene4186_All, Unigene5719_All
176	VEGF signaling pathway	17	106	0.8404	1	ko04370	CL1562.Contig1_All, CL2559.Contig2_All, CL2656.Contig1_All, CL2656.Contig2_All, CL8.Contig3_All, Unigene12737_All, Unigene15375_All, Unigene18419_All, Unigene18454_All, Unigene20455_All, Unigene22132_All, Unigene24266_All, Unigene31632_All, Unigene35232_All, Unigene40473_All, Unigene5719_All, Unigene9243_All
162	Chagas disease (American trypanosomiasis)	17	99	0.7485	1	ko05142	CL2205.Contig2_All, CL2559.Contig2_All, CL708.Contig2_All, Unigene12890_All, Unigene24266_All, Unigene2614_All, Unigene26463_All, Unigene2731_All, Unigene31967_All, Unigene34620_All, Unigene412_All, Unigene5120_All, Unigene5311_All, Unigene7722_All, Unigene7890_All, Unigene8187_All, Unigene9451_All
239	Ribosome biogenesis in eukaryotes	16	251	1	1	ko03008	CL1092.Contig4_All, CL1134.Contig2_All, CL2589.Contig1_All, CL2589.Contig2_All, CL787.Contig4_All, Unigene14595_All, Unigene14619_All, Unigene15750_All, Unigene19666_All, Unigene20394_All, Unigene20528_All, Unigene20545_All, Unigene2540_All, Unigene29304_All, Unigene36717_All, Unigene7625_All
208	Gap junction	15	117	0.9771	1	ko04540	CL1500.Contig1_All, CL1551.Contig1_All, CL1551.Contig3_All, CL1551.Contig4_All, CL1678.Contig1_All, CL28.Contig1_All, Unigene12252_All, Unigene12890_All, Unigene23442_All, Unigene2731_All, Unigene31632_All, Unigene31967_All, Unigene3590_All, Unigene40473_All, Unigene412_All
171	Osteoclast differentiation	15	93	0.8219	1	ko04380	CL2559.Contig2_All, CL2597.Contig1_All, Unigene133_All, Unigene14292_All, Unigene15420_All, Unigene22132_All, Unigene24266_All, Unigene2626_All, Unigene40195_All, Unigene42_All, Unigene5278_All, Unigene7045_All, Unigene7722_All, Unigene9243_All, Unigene9451_All
164	Natural killer cell mediated cytotoxicity	15	90	0.7809	1	ko04650	CL2307.Contig2_All, CL2559.Contig2_All, CL323.Contig1_All, CL323.Contig2_All, Unigene15131_All, Unigene18853_All, Unigene21953_All, Unigene22132_All, Unigene23442_All, Unigene24266_All, Unigene40195_All, Unigene40473_All, Unigene5311_All, Unigene5719_All, Unigene9243_All
222	T cell receptor signaling pathway	14	123	0.9938	1	ko04660	CL2559.Contig2_All, Unigene10120_All, Unigene12787_All, Unigene133_All, Unigene20428_All, Unigene23442_All, Unigene24266_All, Unigene27079_All, Unigene29348_All, Unigene40195_All, Unigene42_All, Unigene5719_All, Unigene9243_All, Unigene9451_All
219	Notch signaling pathway	13	112	0.99	1	ko04330	CL2020.Contig2_All, CL2159.Contig3_All, CL2159.Contig4_All, CL918.Contig2_All, Unigene10144_All, Unigene11968_All, Unigene12774_All, Unigene19327_All, Unigene20393_All, Unigene23531_All, Unigene2583_All, Unigene2995_All, Unigene7598_All
210	Phototransduction - fly	13	105	0.9789	1	ko04745	CL2107.Contig2_All, CL296.Contig1_All, CL39.Contig5_All, Unigene12890_All, Unigene17551_All, Unigene2606_All, Unigene2731_All, Unigene29352_All, Unigene40473_All, Unigene4100_All, Unigene412_All, Unigene4186_All, Unigene5733_All
203	Aminoacyl-tRNA biosynthesis	13	102	0.9712	1	ko00970	CL1275.Contig1_All, CL1275.Contig2_All, CL1275.Contig5_All, CL1275.Contig6_All, CL1532.Contig1_All, CL1830.Contig1_All, CL1902.Contig2_All, CL773.Contig1_All, Unigene13104_All, Unigene17898_All, Unigene3044_All, Unigene31542_All, Unigene3570_All
177	Cysteine and methionine metabolism	13	83	0.8409	1	ko00270	CL160.Contig10_All, CL1717.Contig1_All, CL1717.Contig3_All, CL2660.Contig2_All, Unigene11002_All, Unigene18081_All, Unigene19666_All, Unigene22223_All, Unigene24182_All, Unigene26197_All, Unigene31685_All, Unigene40242_All, Unigene6718_All
178	Glioma	13	83	0.8409	1	ko05214	CL2107.Contig2_All, CL2559.Contig2_All, CL28.Contig1_All, CL296.Contig1_All, Unigene10753_All, Unigene15585_All, Unigene20519_All, Unigene22860_All, Unigene23442_All, Unigene24266_All, Unigene40473_All, Unigene4100_All, Unigene4186_All
214	ErbB signaling pathway	12	102	0.9856	1	ko04012	CL2559.Contig2_All, CL28.Contig1_All, Unigene12787_All, Unigene133_All, Unigene15585_All, Unigene22860_All, Unigene23442_All, Unigene24266_All, Unigene2717_All, Unigene29348_All, Unigene31632_All, Unigene40473_All
192	Basal cell carcinoma	12	87	0.9326	1	ko05217	CL124.Contig1_All, CL366.Contig3_All, CL879.Contig2_All, Unigene12831_All, Unigene15222_All, Unigene18829_All, Unigene29348_All, Unigene3153_All, Unigene34162_All, Unigene6380_All, Unigene653_All, Unigene7353_All
175	Apoptosis	12	77	0.8386	1	ko04210	CL1500.Contig1_All, CL2559.Contig2_All, CL478.Contig2_All, CL478.Contig3_All, Unigene10282_All, Unigene18853_All, Unigene24266_All, Unigene2615_All, Unigene5311_All, Unigene5719_All, Unigene674_All, Unigene9451_All
169	Fc epsilon RI signaling pathway	12	75	0.811	1	ko04664	CL2559.Contig2_All, Unigene10120_All, Unigene12737_All, Unigene133_All, Unigene15375_All, Unigene18419_All, Unigene20428_All, Unigene22132_All, Unigene23442_All, Unigene24266_All, Unigene40195_All, Unigene40473_All
218	B cell receptor signaling pathway	11	98	0.9894	1	ko04662	CL2559.Contig2_All, Unigene22132_All, Unigene23442_All, Unigene24266_All, Unigene27079_All, Unigene29348_All, Unigene40195_All, Unigene40473_All, Unigene5719_All, Unigene9243_All, Unigene9451_All
206	Cytosolic DNA-sensing pathway	11	91	0.9765	1	ko04623	CL1411.Contig1_All, CL417.Contig1_All, CL417.Contig2_All, CL600.Contig1_All, CL823.Contig2_All, Unigene17168_All, Unigene17892_All, Unigene18519_All, Unigene2479_All, Unigene36749_All, Unigene9451_All
179	Citrate cycle (TCA cycle)	11	72	0.8496	1	ko00020	CL1649.Contig3_All, CL1962.Contig1_All, CL2052.Contig3_All, CL2201.Contig3_All, CL381.Contig1_All, Unigene12665_All, Unigene17202_All, Unigene22797_All, Unigene29375_All, Unigene39093_All, Unigene39108_All
157	Other types of O-glycan biosynthesis	11	63	0.6989	1	ko00514	CL2146.Contig1_All, CL2146.Contig2_All, CL531.Contig1_All, CL531.Contig2_All, CL649.Contig1_All, Unigene17024_All, Unigene18018_All, Unigene228_All, Unigene25404_All, Unigene32298_All, Unigene547_All
233	Basal transcription factors	10	123	0.9998	1	ko03022	Unigene12804_All, Unigene15424_All, Unigene16947_All, Unigene23978_All, Unigene29379_All, Unigene30037_All, Unigene32063_All, Unigene6853_All, Unigene8502_All, Unigene95_All
223	Colorectal cancer	10	97	0.9948	1	ko05210	CL2559.Contig2_All, CL708.Contig2_All, Unigene10282_All, Unigene15222_All, Unigene18853_All, Unigene22132_All, Unigene24266_All, Unigene29348_All, Unigene35114_All, Unigene5311_All
196	Base excision repair	10	79	0.9574	1	ko03410	CL1437.Contig2_All, CL1443.Contig2_All, CL1448.Contig2_All, CL1472.Contig1_All, CL1472.Contig2_All, CL342.Contig1_All, Unigene12859_All, Unigene5081_All, Unigene5641_All, Unigene660_All
220	Endometrial cancer	9	86	0.9914	1	ko05213	CL2559.Contig2_All, CL2650.Contig1_All, CL28.Contig1_All, Unigene10753_All, Unigene15222_All, Unigene23442_All, Unigene24266_All, Unigene29348_All, Unigene7663_All
152	Acute myeloid leukemia	9	50	0.6533	1	ko05221	CL2559.Contig2_All, Unigene1874_All, Unigene22860_All, Unigene23442_All, Unigene24266_All, Unigene24695_All, Unigene35232_All, Unigene8023_All, Unigene9451_All
217	Vasopressin-regulated water reabsorption	8	76	0.9874	1	ko04962	CL1211.Contig1_All, CL1500.Contig1_All, Unigene12651_All, Unigene20983_All, Unigene24430_All, Unigene31131_All, Unigene31967_All, Unigene6913_All
211	Epithelial cell signaling in Helicobacter pylori infection	8	72	0.9792	1	ko05120	CL2307.Contig2_All, Unigene18028_All, Unigene18853_All, Unigene22132_All, Unigene31632_All, Unigene40195_All, Unigene5311_All, Unigene9451_All
191	RIG-I-like receptor signaling pathway	7	55	0.9288	1	ko04622	Unigene17168_All, Unigene22650_All, Unigene27222_All, Unigene42_All, Unigene5311_All, Unigene7722_All, Unigene9451_All
163	Pentose phosphate pathway	7	43	0.7539	1	ko00030	CL2214.Contig1_All, Unigene1884_All, Unigene1985_All, Unigene24845_All, Unigene25478_All, Unigene33141_All, Unigene40121_All
151	MAPK signaling pathway - fly	7	39	0.6527	1	ko04013	CL1089.Contig2_All, CL1976.Contig1_All, CL2307.Contig2_All, CL945.Contig1_All, Unigene13194_All, Unigene16092_All, Unigene23442_All
237	Ribosome	6	119	1	1	ko03010	CL1095.Contig1_All, CL121.Contig1_All, Unigene133_All, Unigene23824_All, Unigene24796_All, Unigene32370_All
235	Nucleotide excision repair	6	96	0.9999	1	ko03420	CL1437.Contig2_All, CL205.Contig2_All, CL342.Contig1_All, Unigene40156_All, Unigene4826_All, Unigene8502_All
231	N-Glycan biosynthesis	6	82	0.9994	1	ko00510	Unigene10416_All, Unigene18287_All, Unigene18450_All, Unigene228_All, Unigene268_All, Unigene34978_All
199	Non-small cell lung cancer	6	54	0.9644	1	ko05223	CL1354.Contig3_All, CL2559.Contig2_All, CL28.Contig1_All, Unigene23442_All, Unigene24266_All, Unigene40473_All
158	Regulation of autophagy	6	36	0.7239	1	ko04140	CL2329.Contig3_All, Unigene317_All, Unigene32393_All, Unigene39599_All, Unigene40372_All, Unigene745_All
148	Glycosaminoglycan biosynthesis - keratan sulfate	6	33	0.6382	1	ko00533	Unigene18732_All, Unigene228_All, Unigene268_All, Unigene32153_All, Unigene32874_All, Unigene39559_All
232	DNA replication	5	78	0.9997	1	ko03030	CL1437.Contig2_All, CL205.Contig2_All, CL342.Contig1_All, Unigene11556_All, Unigene30138_All
190	Glycosaminoglycan biosynthesis - chondroitin sulfate	5	41	0.9207	1	ko00532	Unigene12617_All, Unigene14920_All, Unigene34405_All, Unigene8055_All, Unigene8340_All
174	Folate biosynthesis	5	35	0.8356	1	ko00790	Unigene10140_All, Unigene11947_All, Unigene12059_All, Unigene13296_All, Unigene22918_All
166	Proximal tubule bicarbonate reclamation	5	33	0.7941	1	ko04964	CL547.Contig2_All, Unigene17202_All, Unigene1972_All, Unigene2537_All, Unigene2671_All
161	Glycosphingolipid biosynthesis - lacto and neolacto series	5	31	0.7449	1	ko00601	Unigene18732_All, Unigene228_All, Unigene32153_All, Unigene32874_All, Unigene39559_All
224	Mismatch repair	4	53	0.9954	1	ko03430	CL1437.Contig2_All, CL205.Contig2_All, CL342.Contig1_All, Unigene31373_All
202	Glycosylphosphatidylinositol(GPI)-anchor biosynthesis	4	41	0.97	1	ko00563	Unigene15311_All, Unigene25393_All, Unigene28899_All, Unigene35821_All
186	Glyoxylate and dicarboxylate metabolism	4	32	0.8923	1	ko00630	CL1649.Contig3_All, Unigene10765_All, Unigene24039_All, Unigene5366_All
184	Nitrogen metabolism	4	31	0.8771	1	ko00910	Unigene10149_All, Unigene1972_All, Unigene23663_All, Unigene2537_All
181	SNARE interactions in vesicular transport	4	30	0.86	1	ko04130	CL2519.Contig1_All, Unigene12063_All, Unigene20850_All, Unigene9161_All
149	Primary immunodeficiency	4	22	0.6412	1	ko05340	CL575.Contig3_All, Unigene13654_All, Unigene20586_All, Unigene40195_All
230	Proteasome	3	55	0.9993	1	ko03050	CL1380.Contig1_All, CL234.Contig2_All, Unigene8124_All
228	Homologous recombination	3	53	0.999	1	ko03440	CL205.Contig2_All, Unigene22881_All, Unigene32937_All
221	Thyroid cancer	3	41	0.9915	1	ko05216	Unigene10230_All, Unigene23531_All, Unigene8879_All
204	Glycosaminoglycan biosynthesis - heparan sulfate	3	34	0.9727	1	ko00534	Unigene20882_All, Unigene29380_All, Unigene40571_All
187	Mucin type O-Glycan biosynthesis	3	27	0.9174	1	ko00512	Unigene16673_All, Unigene37046_All, Unigene8582_All
173	Caffeine metabolism	3	22	0.8283	1	ko00232	CL2169.Contig2_All, CL2255.Contig1_All, Unigene12691_All
216	One carbon pool by folate	2	30	0.9872	1	ko00670	Unigene23663_All, Unigene33517_All
209	Collecting duct acid secretion	2	27	0.9777	1	ko04966	Unigene15561_All, Unigene1972_All
193	Terpenoid backbone biosynthesis	2	21	0.9345	1	ko00900	Unigene39885_All, Unigene5155_All
153	Vitamin B6 metabolism	2	11	0.6592	1	ko00750	Unigene11811_All, Unigene4175_All
236	Non-homologous end-joining	1	45	0.9999	1	ko03450	Unigene32937_All
225	Selenocompound metabolism	1	25	0.9954	1	ko00450	Unigene40242_All
215	Sulfur relay system	1	20	0.9866	1	ko04122	Unigene11002_All
180	Maturity onset diabetes of the young	1	9	0.8561	1	ko04950	Unigene36994_All
159	D-Glutamine and D-glutamate metabolism	1	6	0.7254	1	ko00471	Unigene2537_All
154	Biotin metabolism	1	5	0.6594	1	ko00780	Unigene27056_All
