# Supplementary material for: Transcriptome Analysis on Chinese Shrimp Fenneropenaeus chinensis during WSSV Acute Infection
Source: PLoS One. 2013 Mar 19;8(3):e58627. doi: 10.1371/journal.pone.0058627 (PMC3602427; doi:10.1371/journal.pone.0058627)
Supplement: Table S4 — The data of all the DEGs. (XLSX) [file pone.0058627.s004.xlsx]

## Sheet: Fc-WSSV-RNA-vs-Fc-normal-RNA.di
Gene ID	Gene Length	Fc-LI-RNA_raw fragments(9352563)	Fc-AI-RNA_raw fragments(9707044)	Fc-LI-RNA_FPKM	Fc-AI-RNA_FPKM	log2(Fc-AI-RNA_FPKM/Fc-LI-RNA_FPKM)	Fold (AI/LI)	up/down	p Value	FDR	Nr-ID	Nr-Score	Nr-Evalue	Nr-annotation	Nt-ID	Nt-Score	Nt-Evalue	Nt-annotation	Swissprot-ID	Swissprot-Score	Swissprot-Evalue	Swissprot-annotation	COG-Protein-or-Domain	COG-Score	COG-Evalue	COG-ID	COG-Function-Description	KO_id	KEGG-Evalue	KEGG-Score	KEGG-Gene	ko_definition	GO-BiologicalProcess	GO-MolecularFunction	Go-CellularComponent	Pathway ID//Pathway
Unigene33518_All	803	0	22254	0	2855	21.4451	2.85508e+06	Up	0	0	--	--	--	--	gi|72139258|gb|DQ091254.1|	4714	0	Fenneropenaeus chinensis thrombospondin mRNA, complete cds	sp|Q8JGW0|TSP4B_DANRE	593	5e-169	Thrombospondin-4-B OS=Danio rerio GN=thbs4b PE=2 SV=1	YPMT1.87	52.4	4e-06	COG4547	Cobalamin biosynthesis protein CobT (nicotinate-mononucleotide:5, 6-dimethylbenzimidazole phosphoribosyltransferase)	K04659	8e-179	628	aag:AaeL_AAEL008062	thrombospondin	-	-	-	ko04512//ECM-receptor interaction;ko04145//Phagosome;ko05144//Malaria;ko05219//Bladder cancer;ko04510//Focal adhesion;ko04115//p53 signaling pathway;ko04350//TGF-beta signaling pathway
CL1914.Contig1_All	1083	0	9296	0	884.261	19.7541	884253	Up	0	0	--	--	--	--	--	--	--	--	sp|P98158|LRP2_RAT	154	3e-37	Low-density lipoprotein receptor-related protein 2 OS=Rattus norvegicus GN=Lrp2 PE=1 SV=1	--	--	--	--	--	K06233	6e-38	158	bta:100337021	low density lipoprotein-related protein 2	-	-	-	ko04340//Hedgehog signaling pathway
Unigene33535_All	2439	0	14313	0	604.549	19.2055	604549	Up	0	0	gi|330794999|ref|XP_003285563.1|	57.8	3e-06	hypothetical protein DICPUDRAFT_149460 [Dictyostelium purpureum] >gi|325084476|gb|EGC37903.1| hypothetical protein DICPUDRAFT_149460 [Dictyostelium purpureum]	gi|320100074|gb|GU461662.1|	12000	0	Fenneropenaeus chinensis beta-1,3-glucan-binding protein mRNA, complete cds	sp|P81182|BGBP_LITVA	2646	0	Beta-1,3-glucan-binding protein OS=Litopenaeus vannamei PE=1 SV=2	--	--	--	--	--	--	--	--	--	--	GO:0031347//regulation of defense response	GO:0043498//cell surface binding	-	--
Unigene33501_All	2079	0	12150	0	602.053	19.1995	602040	Up	0	0	--	--	--	--	--	--	--	--	--	--	--	--	--	--	--	--	--	--	--	--	--	--	-	-	-	--
Unigene33546_All	6794	0	34337	0	520.655	18.99	520666	Up	0	0	gi|290999537|ref|XP_002682336.1|	79	3e-12	predicted protein [Naegleria gruberi] >gi|284095963|gb|EFC49592.1| predicted protein [Naegleria gruberi]	--	--	--	--	sp|Q8WU66|TSEAR_HUMAN	74.7	2e-12	Protein TSPEAR OS=Homo sapiens GN=TSPEAR PE=2 SV=2	RSp1620	62.4	9e-09	COG5295	Autotransporter adhesin	K10955	2e-08	63.5	tgu:100220116	intestinal mucin-2	-	-	-	ko05146//Amoebiasis;ko05110//Vibrio cholerae infection
Unigene33567_All	2442	0	10827	0	456.747	18.801	456736	Up	0	0	--	--	--	--	--	--	--	--	sp|Q8WU66|TSEAR_HUMAN	74.7	2e-12	Protein TSPEAR OS=Homo sapiens GN=TSPEAR PE=2 SV=2	RSp1620	62.4	9e-09	COG5295	Autotransporter adhesin	K10955	2e-08	63.5	tgu:100220116	intestinal mucin-2	-	-	-	ko05146//Amoebiasis;ko05110//Vibrio cholerae infection
Unigene33492_All	351	0	1039	0	304.945	18.2182	304947	Up	2e-305	3.73e-303	--	--	--	--	--	--	--	--	sp|Q6RG02|VIT_FENME	153	1e-36	Vitellogenin OS=Fenneropenaeus merguiensis PE=1 SV=2	--	--	--	--	--	K14462	6e-25	115	gga:396535	apolipoprotein B	-	-	-	ko04975//Fat digestion and absorption;ko04977//Vitamin digestion and absorption
Unigene33560_All	1494	0	3761	0	259.338	17.9845	259343	Up	0	0	gi|325119695|emb|CBZ55248.1|	57	3e-06	putative nucleoporin FG repeat-containing protein [Neospora caninum Liverpool]	--	--	--	--	--	--	--	--	--	--	--	--	--	--	--	--	--	--	-	-	-	--
Unigene33563_All	2890	0	6234	0	222.219	17.7616	222216	Up	0	0	gi|123438337|ref|XP_001309954.1|	167	4e-39	thymidylate kinase family protein [Trichomonas vaginalis G3] >gi|121891703|gb|EAX97024.1| thymidylate kinase family protein [Trichomonas vaginalis G3]	gi|89258162|gb|DQ398570.1|	188	7e-44	Litopenaeus vannamei laccase mRNA, partial cds	sp|P98088|MUC5A_HUMAN	73.2	3e-12	Mucin-5AC (Fragments) OS=Homo sapiens GN=MUC5AC PE=1 SV=3	SPAC1F7.08	132	3e-30	COG2132	Putative multicopper oxidases	K00540	1e-45	185	cel:F21D5.3	[EC:1.-.-.-]	-	-	-	ko04970//Salivary secretion
Unigene33545_All	1584	0	2567	0	166.949	17.349	166943	Up	0	0	--	--	--	--	gi|110287619|gb|DQ656600.1|	4799	0	Fenneropenaeus chinensis mitochondrion, complete genome	--	--	--	--	--	--	--	--	--	--	--	--	--	--	-	-	-	--
Unigene33572_All	5443	0	8813	0	166.801	17.3478	166805	Up	0	0	--	--	--	--	gi|107784950|gb|DQ518969.1|	2506	0	Fenneropenaeus chinensis mitochondrion, complete genome	--	--	--	--	--	--	--	--	--	--	--	--	--	--	-	-	-	--
Unigene33521_All	2308	0	3315	0	147.966	17.1749	147965	Up	0	0	gi|307204038|gb|EFN82942.1|	98.2	2e-18	Zinc finger protein Xfin [Harpegnathos saltator]	gi|72139248|gb|DQ091253.1|	1859	0	Fenneropenaeus chinensis peritrophin mRNA, complete cds	--	--	--	--	--	--	--	--	--	--	--	--	--	--	-	-	-	--
Unigene33500_All	4045	0	5660	0	144.149	17.1372	144149	Up	0	0	--	--	--	--	gi|1764106|gb|U81824.1|PLU81824	77.8	3e-10	Pacifastacus leniusculus pacifastin heavy chain precursor mRNA, complete cds	sp|Q02942|TRF_BLADI	275	6e-73	Transferrin OS=Blaberus discoidalis PE=1 SV=1	--	--	--	--	--	K06569	2e-62	242	tad:TRIADDRAFT_52263	melanoma-associated antigen p97	-	-	-	--
Unigene33499_All	1323	0	1751	0	136.345	17.0569	136345	Up	0	0	--	--	--	--	--	--	--	--	sp|O76217|PE1_ANOGA	50.1	2e-06	Peritrophin-1 OS=Anopheles gambiae GN=Aper1 PE=2 SV=2	--	--	--	--	--	K01183	6e-06	50.1	aag:AaeL_AAEL003066	chitinase [EC:3.2.1.14]	-	-	-	ko00520//Amino sugar and nucleotide sugar metabolism
Unigene33511_All	1896	0	2470	0	134.206	17.0341	134207	Up	0	0	--	--	--	--	--	--	--	--	sp|Q8WXI8|CLC4D_HUMAN	58.2	3e-08	C-type lectin domain family 4 member D OS=Homo sapiens GN=CLEC4D PE=2 SV=2	--	--	--	--	--	K06560	2e-08	60.8	gga:420515	mannose receptor, C type	-	-	-	ko04145//Phagosome;ko05152//Tuberculosis
Unigene33529_All	10945	0	14016	0	131.923	17.0093	131920	Up	0	0	gi|74876134|sp|Q75JC9.1|Y8484_DICDI	108	9e-21	RecName: Full=Uncharacterized protein DDB_G0271670; Flags: Precursor	gi|296205747|ref|XM_002749924.1|	69.9	2e-08	PREDICTED: Callithrix jacchus insulin receptor substrate 1-like (LOC100387742), mRNA	--	--	--	--	--	--	--	--	--	--	--	--	--	--	-	-	-	--
Unigene33571_All	1735	0	2205	0	130.925	16.9984	130927	Up	0	0	--	--	--	--	gi|115382571|gb|DQ858901.1|	569	1e-158	Litopenaeus vannamei clone c005 sterol carrier protein x-like mRNA, partial sequence	sp|O62742|NLTP_RABIT	693	0	Non-specific lipid-transfer protein OS=Oryctolagus cuniculus GN=SCP2 PE=1 SV=1	MTH793	220	1e-56	COG0183	Acetyl-CoA acetyltransferase	K08764	0	736	nve:NEMVE_v1g207642	sterol carrier protein 2 [EC:2.3.1.176]	-	-	-	ko01100//Metabolic pathways;ko03320//PPAR signaling pathway;ko04146//Peroxisome;ko00120//Primary bile acid biosynthesis
Unigene33544_All	7910	0	9260	0	120.6	16.8799	120602	Up	0	0	--	--	--	--	--	--	--	--	--	--	--	--	--	--	--	--	--	--	--	--	--	--	-	-	-	--
Unigene33505_All	1047	0	1219	0	119.942	16.872	119944	Up	0	0	--	--	--	--	gi|222476501|gb|FJ594415.1|	4169	0	Fenneropenaeus chinensis prophenoloxidase (proPO) mRNA, complete cds	sp|Q9W1V6|PRPD3_DROME	514	3e-145	Diphenoloxidase subunit A3 OS=Drosophila melanogaster GN=Dox-A3 PE=1 SV=1	--	--	--	--	--	K00505	9e-145	514	dme:Dmel_CG42640	tyrosinase [EC:1.14.18.1]	-	-	-	ko01100//Metabolic pathways;ko00350//Tyrosine metabolism;ko00740//Riboflavin metabolism;ko04916//Melanogenesis
Unigene33513_All	4649	0	5200	0	115.228	16.8141	115225	Up	0	0	--	--	--	--	--	--	--	--	--	--	--	--	--	--	--	--	--	--	--	--	--	--	-	-	-	--
Unigene33491_All	638	0	701	0	113.191	16.7884	113191	Up	3.95e-206	5.17e-204	--	--	--	--	--	--	--	--	sp|P98088|MUC5A_HUMAN	53.5	1e-06	Mucin-5AC (Fragments) OS=Homo sapiens GN=MUC5AC PE=1 SV=3	--	--	--	--	--	--	--	--	--	--	-	-	-	--
Unigene33523_All	5883	0	6407	0	112.194	16.7756	112191	Up	0	0	gi|74876134|sp|Q75JC9.1|Y8484_DICDI	95.1	4e-17	RecName: Full=Uncharacterized protein DDB_G0271670; Flags: Precursor	gi|46364909|emb|AL844505.1|	61.9	7e-06	Plasmodium falciparum 3D7 chromosome 6	sp|P41366|VMO1_CHICK	114	8e-25	Vitelline membrane outer layer protein 1 OS=Gallus gallus GN=VMO1 PE=1 SV=1	--	--	--	--	--	K06560	2e-10	68.2	bfo:BRAFLDRAFT_80311	mannose receptor, C type	-	-	-	ko04145//Phagosome;ko05152//Tuberculosis;ko05162//Measles
Unigene33561_All	1231	0	1336	0	111.805	16.7706	111803	Up	0	0	--	--	--	--	--	--	--	--	sp|Q6H236|PEG3_BOVIN	85.9	7e-17	Paternally-expressed gene 3 protein OS=Bos taurus GN=PEG3 PE=2 SV=1	L159324_1	63.5	3e-10	COG1705	Muramidase (flagellum-specific)	K11141	2e-20	99.4	dwi:Dwil_GK13934	glutamyl aminopeptidase [EC:3.4.11.7]	-	-	-	ko04970//Salivary secretion;ko04614//Renin-angiotensin system
Unigene33558_All	1631	0	1746	0	110.282	16.7508	110279	Up	0	0	--	--	--	--	gi|66276650|gb|DQ000159.1|	3100	0	Fenneropenaeus chinensis chitinase mRNA, complete cds	sp|Q6RY07|CHIA_RAT	310	8e-84	Acidic mammalian chitinase OS=Rattus norvegicus GN=Chia PE=2 SV=1	BH0916_1	154	4e-37	COG3325	Chitinase	K01183	5e-117	422	nvi:100122559	chitinase [EC:3.2.1.14]	-	-	-	ko00520//Amino sugar and nucleotide sugar metabolism
Unigene33554_All	1767	0	1744	0	101.677	16.6336	101675	Up	0	0	--	--	--	--	--	--	--	--	--	--	--	--	--	--	--	--	--	--	--	--	--	--	-	-	-	--
Unigene33516_All	2039	0	1886	0	95.2878	16.54	95287.5	Up	0	0	--	--	--	--	gi|66811703|ref|XM_634939.1|	65.9	3e-06	Dictyostelium discoideum AX4 bromodomain-containing protein (DDB_G0282409) mRNA, complete cds	--	--	--	--	--	--	--	--	--	--	--	--	--	--	-	-	-	--
Unigene33527_All	1415	0	1297	0	94.4271	16.5269	94426.2	Up	0	0	--	--	--	--	gi|37196921|dbj|AB121211.1|	190	1e-44	Marsupenaeus japonicus mjTSPc mRNA for thrombospondin, complete cds	sp|Q61555|FBN2_MOUSE	109	1e-23	Fibrillin-2 OS=Mus musculus GN=Fbn2 PE=1 SV=2	--	--	--	--	--	K06826	4e-22	106	spu:586685	nidogen (entactin)	-	-	-	ko04810//Regulation of actin cytoskeleton;ko05219//Bladder cancer;ko04510//Focal adhesion;ko05215//Prostate cancer;ko05200//Pathways in cancer;ko04144//Endocytosis;ko05160//Hepatitis C;ko04060//Cytokine-cytokine receptor interaction;ko04010//MAPK signaling pathway;ko05212//Pancreatic cancer;ko05218//Melanoma;ko05214//Glioma;ko05223//Non-small cell lung cancer;ko04540//Gap junction;ko04012//ErbB s…
Unigene33517_All	3775	0	3256	0	88.8547	16.4392	88857.1	Up	0	0	gi|327269847|ref|XP_003219704.1|	408	1e-111	PREDICTED: thymidylate synthase-like [Anolis carolinensis]	gi|227455378|gb|AC094990.7|	79.8	3e-11	Rattus norvegicus CH230-6E21 (Children's Hospital Oakland Research Institute Rat (BN/SsNHsd/MCW) BAC library) complete sequence	sp|Q4R639|DHSO_MACFA	358	1e-98	Sorbitol dehydrogenase OS=Macaca fascicularis GN=SORD PE=2 SV=3	BS_gutB	258	2e-68	COG1063	Threonine dehydrogenase and related Zn-dependent dehydrogenases	K00008	3e-101	369	dre:570613	L-iditol 2-dehydrogenase [EC:1.1.1.14]	-	-	-	ko01100//Metabolic pathways;ko00051//Fructose and mannose metabolism
Unigene33562_All	1636	0	1366	0	86.0162	16.3923	86015	Up	0	0	--	--	--	--	gi|195969367|gb|EU883591.1|	202	1e-48	Litopenaeus vannamei chitinase 1 precursor, mRNA, complete cds	sp|P36362|CHIT_MANSE	216	3e-56	Endochitinase OS=Manduca sexta PE=2 SV=1	BH0916_1	84.7	1e-16	COG3325	Chitinase	K01183	4e-66	251	nvi:100117528	chitinase [EC:3.2.1.14]	GO:0006026	GO:0004553//hydrolase activity, hydrolyzing O-glycosyl compounds;GO:0030247//polysaccharide binding;GO:0043167//ion binding	GO:0044421//extracellular region part	ko00520//Amino sugar and nucleotide sugar metabolism
CL1906.Contig1_All	532	0	444	0	85.9774	16.3917	85979.2	Up	8.02e-131	7.44e-129	gi|290462725|gb|ADD24410.1|	111	2e-23	Cuticle protein 18.6, isoform B [Lepeophtheirus salmonis]	gi|222476499|gb|FJ594414.1|	3802	0	Fenneropenaeus chinensis hemocyanin mRNA, complete cds	sp|P80096|HCYC_PANIN	950	0	Hemocyanin C chain OS=Panulirus interruptus PE=1 SV=1	--	--	--	--	--	K00505	1e-80	301	dya:Dyak_GE14257	tyrosinase [EC:1.14.18.1]	GO:0015669//gas transport	GO:0003824//catalytic activity;GO:0022892;GO:0043169//cation binding	GO:0044421//extracellular region part	ko01100//Metabolic pathways;ko00350//Tyrosine metabolism;ko00740//Riboflavin metabolism;ko04916//Melanogenesis
Unigene33504_All	5018	0	4104	0	84.2538	16.3625	84256.5	Up	0	0	gi|157126966|ref|XP_001654749.1|	390	1e-106	ribonucleoside-diphosphate reductase small chain [Aedes aegypti] >gi|15638625|gb|AAL05057.1|AF411297_1 ribonucleotide reductase 2 [Aedes aegypti] >gi|82469974|gb|ABB77235.1| ribonucleotide reductase small subunit R2 [Aedes aegypti] >gi|108873070|gb|EAT37295.1| ribonucleoside-diphosphate reductase small chain [Aedes aegypti]	gi|222476499|gb|FJ594414.1|	1810	0	Fenneropenaeus chinensis hemocyanin mRNA, complete cds	sp|P80096|HCYC_PANIN	502	7e-142	Hemocyanin C chain OS=Panulirus interruptus PE=1 SV=1	--	--	--	--	--	K00505	5e-51	202	dme:Dmel_CG42640	tyrosinase [EC:1.14.18.1]	GO:0015669//gas transport	GO:0022892;GO:0003824//catalytic activity	-	ko01100//Metabolic pathways;ko00350//Tyrosine metabolism;ko00740//Riboflavin metabolism;ko04916//Melanogenesis
Unigene33576_All	2319	0	1881	0	83.5605	16.3505	83558.6	Up	0	0	gi|330844025|ref|XP_003293939.1|	53.5	5e-07	hypothetical protein DICPUDRAFT_84457 [Dictyostelium purpureum] >gi|325075672|gb|EGC29531.1| hypothetical protein DICPUDRAFT_84457 [Dictyostelium purpureum]	gi|222476499|gb|FJ594414.1|	1556	0	Fenneropenaeus chinensis hemocyanin mRNA, complete cds	sp|P80096|HCYC_PANIN	499	5e-141	Hemocyanin C chain OS=Panulirus interruptus PE=1 SV=1	--	--	--	--	--	K00505	1e-48	194	dme:Dmel_CG42640	tyrosinase [EC:1.14.18.1]	GO:0015669//gas transport	GO:0022892;GO:0003824//catalytic activity	-	ko01100//Metabolic pathways;ko00350//Tyrosine metabolism;ko00740//Riboflavin metabolism;ko04916//Melanogenesis
Unigene29371_All	1815	0	1403	0	79.6332	16.2811	79634.2	Up	0	0	--	--	--	--	gi|16612120|gb|AF431737.1|	551	1e-154	Penaeus monodon hemocyanin mRNA, partial cds	sp|P80096|HCYC_PANIN	157	7e-39	Hemocyanin C chain OS=Panulirus interruptus PE=1 SV=1	--	--	--	--	--	K00505	3e-12	70.5	der:Dere_GG22822	tyrosinase [EC:1.14.18.1]	GO:0015669//gas transport	GO:0022892;GO:0003824//catalytic activity	-	ko01100//Metabolic pathways;ko00350//Tyrosine metabolism;ko00740//Riboflavin metabolism;ko04916//Melanogenesis
Unigene33556_All	812	0	621	0	78.7859	16.2656	78783.2	Up	1.09e-182	1.31e-180	--	--	--	--	gi|16612120|gb|AF431737.1|	1292	0	Penaeus monodon hemocyanin mRNA, partial cds	sp|P80096|HCYC_PANIN	498	1e-140	Hemocyanin C chain OS=Panulirus interruptus PE=1 SV=1	--	--	--	--	--	K00505	4e-48	192	der:Dere_GG22822	tyrosinase [EC:1.14.18.1]	GO:0015669//gas transport	GO:0022892;GO:0003824//catalytic activity	-	ko01100//Metabolic pathways;ko00350//Tyrosine metabolism;ko00740//Riboflavin metabolism;ko04916//Melanogenesis
Unigene33537_All	251	0	187	0	76.7504	16.2279	76751.1	Up	1.63e-55	7.05e-54	--	--	--	--	gi|222476499|gb|FJ594414.1|	1068	0	Fenneropenaeus chinensis hemocyanin mRNA, complete cds	sp|P80096|HCYC_PANIN	496	5e-140	Hemocyanin C chain OS=Panulirus interruptus PE=1 SV=1	--	--	--	--	--	K00505	6e-47	188	der:Dere_GG22822	tyrosinase [EC:1.14.18.1]	GO:0015669//gas transport	GO:0022892;GO:0003824//catalytic activity	-	ko01100//Metabolic pathways;ko00350//Tyrosine metabolism;ko00740//Riboflavin metabolism;ko04916//Melanogenesis
Unigene33510_All	9110	0	6389	0	72.2483	16.1407	72249.5	Up	0	0	gi|66800487|ref|XP_629169.1|	89	4e-15	dUTP diphosphatase [Dictyostelium discoideum AX4] >gi|74850663|sp|Q54BW5.1|DUT_DICDI RecName: Full=Deoxyuridine 5'-triphosphate nucleotidohydrolase; Short=dUTPase; AltName: Full=dUTP pyrophosphatase >gi|60462547|gb|EAL60754.1| dUTP diphosphatase [Dictyostelium discoideum AX4]	gi|148841018|gb|EF375711.1|	254	1e-64	Marsupenaeus japonicus hemocyanin subunit L mRNA, complete cds	sp|P10787|HCYB_PANIN	126	9e-30	Hemocyanin B chain OS=Panulirus interruptus PE=1 SV=1	--	--	--	--	--	K00505	5e-10	62.8	der:Dere_GG22822	tyrosinase [EC:1.14.18.1]	GO:0015669//gas transport	GO:0022892;GO:0003824//catalytic activity	-	ko01100//Metabolic pathways;ko00350//Tyrosine metabolism;ko00740//Riboflavin metabolism;ko04916//Melanogenesis
CL2294.Contig2_All	470	0	292	0	64.0027	15.9658	64000.7	Up	2.78e-86	1.81e-84	gi|212725753|gb|ACJ38118.1|	58.5	9e-08	tweedle motif cuticular protein 1 [Apis mellifera]	gi|6601497|gb|AF089867.1|AF089867	6958	0	Penaeus monodon clottable protein mRNA, complete cds	sp|Q9U572|CLOT_PENMO	3152	0	Hemolymph clottable protein OS=Penaeus monodon PE=1 SV=1	--	--	--	--	--	K10955	2e-12	76.6	tgu:100220116	intestinal mucin-2	GO:0010876;GO:0006959//humoral immune response	GO:0022892	-	ko05146//Amoebiasis;ko05110//Vibrio cholerae infection
Unigene31490_All	2473	0	1514	0	63.0688	15.9446	63067.1	Up	0	0	--	--	--	--	gi|1483569|emb|X99730.1|	1509	0	P.vannamei mRNA for cathepsin L	sp|P25782|CYSP2_HOMAM	411	2e-114	Digestive cysteine proteinase 2 OS=Homarus americanus GN=LCP2 PE=2 SV=1	AF1946_2	87	6e-17	COG4870	Cysteine protease	K01365	5e-113	408	aag:AaeL_AAEL002833	cathepsin L [EC:3.4.22.15]	-	-	-	ko04145//Phagosome;ko04142//Lysosome;ko04612//Antigen processing and presentation;ko05323//Rheumatoid arthritis
Unigene31477_All	2384	0	1458	0	63.0034	15.9431	63001.6	Up	0	0	--	--	--	--	--	--	--	--	--	--	--	--	--	--	--	--	--	--	--	--	--	--	-	-	-	--
Unigene29365_All	2394	0	1451	0	62.439	15.9302	62440.7	Up	0	0	gi|348524342|ref|XP_003449682.1|	409	1e-112	PREDICTED: collagen alpha-1(V) chain-like [Oreochromis niloticus]	--	--	--	--	--	--	--	--	--	--	--	--	--	--	--	--	--	--	-	-	-	--
Unigene33534_All	3232	0	1855	0	59.127	15.8515	59125.8	Up	0	0	gi|195128201|ref|XP_002008553.1|	63.9	5e-08	GI11751 [Drosophila mojavensis] >gi|193920162|gb|EDW19029.1| GI11751 [Drosophila mojavensis]	gi|209420823|gb|FJ228728.1|	759	0	Litopenaeus vannamei cyclin B mRNA, complete cds	--	--	--	--	XF1529	73.2	5e-12	COG5295	Autotransporter adhesin	--	--	--	--	--	-	-	-	--
Unigene33570_All	4270	0	2425	0	58.5055	15.8363	58506.1	Up	0	0	--	--	--	--	gi|325462536|gb|HQ709161.1|	170	2e-39	Litopenaeus vannamei hemocyanin mRNA, partial cds	sp|Q6KF81|PHCY2_HOMAM	65.1	3e-11	Pseudohemocyanin-2 (Fragment) OS=Homarus americanus GN=phc-2 PE=1 SV=1	--	--	--	--	--	--	--	--	--	--	-	-	-	--
CL2078.Contig1_All	344	0	186	0	55.7016	15.7654	55700.4	Up	3.2e-55	1.38e-53	--	--	--	--	gi|4902486|emb|AJ242595.1|	133	1e-27	Astacus astacus mRNA for zinc proteinase (astacin gene)	sp|P07584|ASTA_ASTFL	341	1e-93	Astacin OS=Astacus fluviatilis PE=1 SV=2	--	--	--	--	--	K08076	4e-31	135	cel:T04G9.2	astacin [EC:3.4.24.21]	-	-	-	--
Unigene31488_All	267	0	129	0	49.7727	15.6031	49773.8	Up	1.61e-38	5.01e-37	gi|82795525|gb|ABB91676.1|	82.8	4e-15	calcified cuticle protein CP14.1 [Callinectes sapidus]	gi|107784950|gb|DQ518969.1|	3542	0	Fenneropenaeus chinensis mitochondrion, complete genome	sp|P07704|CYB_DROYA	579	8e-165	Cytochrome b OS=Drosophila yakuba GN=mt:Cyt-b PE=3 SV=1	Q0105	386	8e-107	COG1290	Cytochrome b subunit of the bc complex	K00412	3e-164	579	dya:CYTB	ubiquinol-cytochrome c reductase cytochrome b subunit [EC:1.10.2.2]	-	-	-	ko01100//Metabolic pathways;ko04260//Cardiac muscle contraction;ko05012//Parkinson's disease;ko00190//Oxidative phosphorylation;ko05010//Alzheimer's disease;ko05016//Huntington's disease
Unigene33566_All	1317	0	630	0	49.2797	15.5887	49279.5	Up	2.52e-185	3.11e-183	gi|118383253|ref|XP_001024781.1|	57.4	2e-06	hypothetical protein TTHERM_00237510 [Tetrahymena thermophila] >gi|89306548|gb|EAS04536.1| hypothetical protein TTHERM_00237510 [Tetrahymena thermophila SB210]	gi|23263546|gb|AF306712.1|	81.8	1e-11	Drosophila ambigua amylase-related protein (Amyrel) gene, partial cds	sp|P91778|AMY_PECMA	541	2e-153	Alpha-amylase OS=Pecten maximus PE=2 SV=1	VCA0250	98.6	4e-20	COG0366	Glycosidases	K01176	1e-142	507	bfo:BRAFLDRAFT_217690	alpha-amylase [EC:3.2.1.1]	-	-	-	ko01100//Metabolic pathways;ko00500//Starch and sucrose metabolism;ko04973//Carbohydrate digestion and absorption;ko04972//Pancreatic secretion;ko04970//Salivary secretion
Unigene31515_All	686	0	328	0	49.2564	15.588	49255.6	Up	7.86e-97	5.51e-95	--	--	--	--	gi|357933499|dbj|AB617654.1|	137	2e-28	Marsupenaeus japonicus proPOb mRNA for prophenoloxidase b, complete cds	sp|Q9V521|PRPA3_DROME	348	2e-95	Phenoloxidase subunit A3 OS=Drosophila melanogaster GN=proPo-A3 PE=1 SV=1	--	--	--	--	--	K00505	1e-88	328	dpo:Dpse_GA19121	tyrosinase [EC:1.14.18.1]	-	-	-	ko01100//Metabolic pathways;ko00350//Tyrosine metabolism;ko00740//Riboflavin metabolism;ko04916//Melanogenesis
Unigene29474_All	225	0	107	0	48.9908	15.5802	48990	Up	4.51e-32	1.2e-30	gi|298162778|gb|ADI59753.1|	78.6	8e-14	early cuticle protein 5 [Callinectes sapidus]	gi|21844713|gb|AC117199.3|	85.7	4e-13	Mus musculus BAC clone RP23-134L22 from 10, complete sequence	sp|Q0VA45|ZYX_XENTR	51.2	5e-06	Zyxin OS=Xenopus tropicalis GN=zyx PE=2 SV=1	--	--	--	--	--	--	--	--	--	--	-	-	-	--
Unigene31493_All	1732	0	767	0	45.6205	15.4774	45620.7	Up	1.8e-225	2.57e-223	--	--	--	--	gi|71274391|gb|AC141879.5|	69.9	3e-08	Mus musculus BAC clone RP24-249I4 from chromosome 16, complete sequence	--	--	--	--	--	--	--	--	--	--	--	--	--	--	-	-	-	--
Unigene29391_All	351	0	154	0	45.1988	15.464	45198.9	Up	7.62e-46	2.81e-44	gi|297295860|ref|XP_001097974.2|	130	2e-29	PREDICTED: collagen alpha-1(XXIII) chain-like [Macaca mulatta]	--	--	--	--	sp|Q4LDE5|SVEP1_HUMAN	103	2e-21	Sushi, von Willebrand factor type A, EGF and pentraxin domain-containing protein 1 OS=Homo sapiens GN=SVEP1 PE=1 SV=3	--	--	--	--	--	K10955	1e-16	88.6	tgu:100220116	intestinal mucin-2	-	-	-	ko05146//Amoebiasis;ko05110//Vibrio cholerae infection
Unigene39443_All	550	0	240	0	44.9533	15.4561	44952.1	Up	4.8e-71	2.58e-69	--	--	--	--	gi|55247512|gb|AY775151.1|	111	1e-21	Farfantepenaeus paulensis hemocyanin mRNA, partial cds	sp|Q6KF82|PHCY1_HOMAM	67.4	7e-12	Pseudohemocyanin-1 (Fragment) OS=Homarus americanus GN=phc-1 PE=1 SV=1	--	--	--	--	--	--	--	--	--	--	GO:0015669//gas transport	GO:0022892;GO:0003824//catalytic activity	-	--
Unigene33555_All	315	0	137	0	44.8046	15.4514	44805.9	Up	7.3e-41	2.39e-39	--	--	--	--	--	--	--	--	--	--	--	--	--	--	--	--	--	--	--	--	--	--	-	-	-	--
Unigene31484_All	6137	0	2667	0	44.7693	15.4502	44768.6	Up	0	0	gi|63102461|gb|AAH95481.1|	67	1e-08	Enabled homolog (Drosophila) [Homo sapiens]	--	--	--	--	--	--	--	--	--	--	--	--	--	--	--	--	--	--	-	-	-	--
Unigene31481_All	1350	0	582	0	44.4122	15.4387	44413.2	Up	2.93e-171	3.28e-169	gi|328869218|gb|EGG17596.1|	62.4	5e-08	G-box binding factor [Dictyostelium fasciculatum]	gi|187951004|gb|BC138307.1|	67.9	1e-07	Mus musculus RIKEN cDNA C330005M16 gene, mRNA (cDNA clone MGC:169932 IMAGE:8861327), complete cds	sp|A5D6U8|PAPL_DANRE	492	1e-138	Iron/zinc purple acid phosphatase-like protein OS=Danio rerio GN=papl PE=2 SV=1	Cgl2858	74.7	4e-13	COG1409	Predicted phosphohydrolases	K01113	3e-62	239	cel:Y105C5B.3	alkaline phosphatase D [EC:3.1.3.1]	-	-	-	ko01100//Metabolic pathways;ko00790//Folate biosynthesis
Unigene31499_All	834	0	355	0	43.8506	15.4203	43850.3	Up	9.63e-105	7.32e-103	--	--	--	--	gi|119487829|gb|EF095144.1|	83.8	2e-12	Homarus americanus trypsin mRNA, partial cds	sp|P00765|TRYP_ASTFL	224	4e-58	Trypsin-1 OS=Astacus fluviatilis PE=1 SV=1	VC1649	118	4e-26	COG5640	Secreted trypsin-like serine protease	K01312	6e-53	209	bfo:BRAFLDRAFT_88359	trypsin [EC:3.4.21.4]	-	-	-	ko04974//Protein digestion and absorption;ko04080//Neuroactive ligand-receptor interaction;ko04972//Pancreatic secretion;ko05164//Influenza A
Unigene31505_All	446	0	187	0	43.1936	15.3985	43192.7	Up	1.63e-55	7.05e-54	gi|91084725|ref|XP_970320.1|	58.5	9e-08	PREDICTED: similar to CG14534 CG14534-PA [Tribolium castaneum]	--	--	--	--	sp|P98088|MUC5A_HUMAN	51.6	3e-06	Mucin-5AC (Fragments) OS=Homo sapiens GN=MUC5AC PE=1 SV=3	--	--	--	--	--	--	--	--	--	--	-	-	-	--
Unigene33514_All	2945	0	1211	0	42.3616	15.3705	42362.5	Up	0	0	--	--	--	--	--	--	--	--	sp|Q9U943|APLP_LOCMI	134	6e-30	Apolipophorins OS=Locusta migratoria PE=1 SV=2	--	--	--	--	--	K13908	4e-13	80.5	xtr:100495470	mucin-5B	-	-	-	ko04512//ECM-receptor interaction;ko04610//Complement and coagulation cascades;ko04970//Salivary secretion;ko04510//Focal adhesion
Unigene33525_All	5939	0	2407	0	41.7519	15.3496	41753.2	Up	0	0	gi|326435406|gb|EGD80976.1|	801	0	Rrm1 protein [Salpingoeca sp. ATCC 50818]	--	--	--	--	sp|Q9CQX2|CYB5B_MOUSE	89.4	1e-17	Cytochrome b5 type B OS=Mus musculus GN=Cyb5b PE=1 SV=1	SPCC16A11.10c	79	2e-14	COG5274	Cytochrome b involved in lipid metabolism	K13076	4e-11	69.7	hmg:100210913	delta8-fatty-acid desaturase [EC:1.14.19.4]	-	GO:0005506//iron ion binding	-	ko03320//PPAR signaling pathway;ko00592//alpha-Linolenic acid metabolism;ko01040//Biosynthesis of unsaturated fatty acids
CL1121.Contig3_All	492	0	197	0	41.2491	15.3321	41249.8	Up	1.91e-58	8.74e-57	gi|82795525|gb|ABB91676.1|	171	1e-41	calcified cuticle protein CP14.1 [Callinectes sapidus]	--	--	--	--	sp|Q92058|PPBT_CHICK	391	3e-108	Alkaline phosphatase, tissue-nonspecific isozyme OS=Gallus gallus GN=ALPL PE=2 SV=1	XF0657	294	4e-79	COG1785	Alkaline phosphatase	K01077	5e-122	439	tca:660063	alkaline phosphatase [EC:3.1.3.1]	-	-	-	ko01100//Metabolic pathways;ko00790//Folate biosynthesis
Unigene31510_All	493	0	196	0	40.9564	15.3218	40956.4	Up	3.76e-58	1.7e-56	--	--	--	--	--	--	--	--	--	--	--	--	XF1529	65.9	9e-10	COG5295	Autotransporter adhesin	--	--	--	--	--	-	-	-	--
Unigene31458_All	2007	0	777	0	39.8829	15.2835	39883.4	Up	2.12e-228	3.04e-226	--	--	--	--	--	--	--	--	sp|P54315|LIPR1_HUMAN	187	6e-47	Pancreatic lipase-related protein 1 OS=Homo sapiens GN=PNLIPRP1 PE=1 SV=1	--	--	--	--	--	K01046	2e-47	191	dme:Dmel_CG6847	triacylglycerol lipase [EC:3.1.1.3]	-	-	-	ko01100//Metabolic pathways;ko04975//Fat digestion and absorption;ko04977//Vitamin digestion and absorption;ko04972//Pancreatic secretion;ko00592//alpha-Linolenic acid metabolism;ko00561//Glycerolipid metabolism;ko00564//Glycerophospholipid metabolism
Unigene31513_All	1689	0	645	0	39.3408	15.2637	39339.7	Up	1.01e-189	1.28e-187	gi|225542782|gb|ACN91274.1|	106	4e-21	dentin sialophosphoprotein precursor [Pan troglodytes]	gi|45125188|emb|BX322568.13|	97.6	1e-16	Zebrafish DNA sequence from clone DKEY-38N4 in linkage group 22 Contains the 3' end of the gene for a novel protein similar to vertebrate InaD-like protein (INADL), the 3' end of the tal1 gene for T-cell acute lymphocytic leukemia 1, two novel genes and a CpG island, complete sequence	sp|P04047|KITH_CHICK	243	1e-63	Thymidine kinase, cytosolic OS=Gallus gallus GN=TK1 PE=3 SV=1	CAC2887	110	5e-24	COG1435	Thymidine kinase	K00857	1e-67	258	nve:NEMVE_v1g243527	thymidine kinase [EC:2.7.1.21]	-	-	-	ko01100//Metabolic pathways;ko00983//Drug metabolism - other enzymes;ko00240//Pyrimidine metabolism
Unigene39490_All	1080	0	407	0	38.8225	15.2446	38822.4	Up	5.57e-120	4.78e-118	--	--	--	--	--	--	--	--	--	--	--	--	--	--	--	--	--	--	--	--	--	--	-	-	-	--
Unigene39438_All	1610	0	605	0	38.7117	15.2405	38712.2	Up	5.33e-178	6.2e-176	--	--	--	--	gi|45332640|gb|AC136019.3|	63.9	1e-06	Mus musculus BAC clone RP24-404D22 from chromosome 14, complete sequence	sp|Q54F38|H3V1_DICDI	62.4	1e-09	Histone H3.v1 OS=Dictyostelium discoideum GN=H3v1 PE=3 SV=1	SPBC2D10.10c	52.8	8e-07	COG1889	Fibrillarin-like rRNA methylase	K04573	5e-09	62	xtr:780230	neurofilament medium polypeptide (neurofilament 3)	-	-	-	ko05014//Amyotrophic lateral sclerosis (ALS);ko03008//Ribosome biogenesis in eukaryotes
Unigene29511_All	1408	0	509	0	37.2416	15.1846	37240.9	Up	7.2e-150	7.32e-148	--	--	--	--	gi|329130382|gb|JF357966.1|	81.8	2e-12	Penaeus monodon hemocyanin (HcVn) mRNA, complete cds	sp|P80096|HCYC_PANIN	154	4e-38	Hemocyanin C chain OS=Panulirus interruptus PE=1 SV=1	--	--	--	--	--	K00505	8e-09	58.9	dme:Dmel_CG42640	tyrosinase [EC:1.14.18.1]	GO:0015669//gas transport	GO:0003824//catalytic activity;GO:0022892	GO:0005576//extracellular region	ko01100//Metabolic pathways;ko00350//Tyrosine metabolism;ko00740//Riboflavin metabolism;ko04916//Melanogenesis
Unigene31457_All	2302	0	831	0	37.1885	15.1826	37189.3	Up	3.18e-244	4.79e-242	--	--	--	--	gi|29134778|dbj|AB055927.1|	5673	0	Procambarus clarkii mRNA for projectin, complete cds	sp|Q23551|UNC22_CAEEL	3618	0	Twitchin OS=Caenorhabditis elegans GN=unc-22 PE=1 SV=3	SPAC14C4.03	139	2e-31	COG0515	Serine/threonine protein kinase	K12567	0	1549	mdo:100027013	titin [EC:2.7.11.1]	GO:0009987//cellular process;GO:0048856//anatomical structure development	GO:0016740//transferase activity;GO:0005198//structural molecule activity	GO:0005737//cytoplasm	ko05410//Hypertrophic cardiomyopathy (HCM);ko05414//Dilated cardiomyopathy
Unigene39482_All	3816	0	1353	0	36.526	15.1566	36525.1	Up	0	0	--	--	--	--	--	--	--	--	sp|Q9JLC8|SACS_MOUSE	1196	0	Sacsin OS=Mus musculus GN=Sacs PE=1 SV=2	--	--	--	--	--	--	--	--	--	--	-	GO:0005515//protein binding	GO:0044424//intracellular part	--
Unigene39453_All	1045	0	369	0	36.3767	15.1507	36376	Up	7.6e-109	5.93e-107	--	--	--	--	gi|92429415|gb|DQ459987.1|	77.8	6e-11	Pacifastacus leniusculus intracellular fatty acid binding protein mRNA, complete cds	sp|P22935|RABP2_MOUSE	117	2e-26	Cellular retinoic acid-binding protein 2 OS=Mus musculus GN=Crabp2 PE=2 SV=2	--	--	--	--	--	K08756	4e-25	115	xtr:548661	fatty acid-binding protein 7, brain	-	-	-	ko03320//PPAR signaling pathway
CL2615.Contig2_All	353	0	123	0	35.8958	15.1315	35895.1	Up	9.24e-37	2.75e-35	gi|225714062|gb|ACO12877.1|	88.6	8e-17	Cuticle protein 19.8 [Lepeophtheirus salmonis]	--	--	--	--	sp|Q9Y5Z4|HEBP2_HUMAN	127	3e-29	Heme-binding protein 2 OS=Homo sapiens GN=HEBP2 PE=1 SV=1	Rv0312	48.9	9e-06	COG0443	Molecular chaperone	K10955	1e-12	73.9	hsa:4583	intestinal mucin-2	-	-	-	ko05146//Amoebiasis;ko05110//Vibrio cholerae infection
Unigene39463_All	765	0	257	0	34.6087	15.0788	34607.6	Up	5.01e-76	2.9e-74	--	--	--	--	gi|16972848|emb|AL354826.6|	93.7	1e-15	Human DNA sequence from clone RP11-286M16 on chromosome 1 Contains a novel gene, complete sequence	sp|P35616|NFL_XENLA	50.4	4e-06	Neurofilament light polypeptide OS=Xenopus laevis GN=nefl PE=2 SV=3	--	--	--	--	--	--	--	--	--	--	-	-	-	--
CL1906.Contig2_All	301	0	100	0	34.2252	15.0628	34225.9	Up	5.07e-30	1.28e-28	gi|155966279|gb|ABU41093.1|	74.7	1e-12	BCS-1 protein [Lepeophtheirus salmonis]	gi|296042346|gb|GQ354216.1|	343	7e-91	Marsupenaeus japonicus lectin A isoform 4 (LecA) mRNA, partial cds	sp|Q4TU93|MRC2_RAT	62	2e-09	C-type mannose receptor 2 OS=Rattus norvegicus GN=Mrc2 PE=1 SV=1	--	--	--	--	--	K06560	4e-10	65.5	bfo:BRAFLDRAFT_80311	mannose receptor, C type	-	-	-	ko04145//Phagosome;ko05152//Tuberculosis
Unigene31494_All	1485	0	485	0	33.6456	15.0381	33644.9	Up	7.76e-143	7.63e-141	--	--	--	--	gi|89258156|gb|DQ398567.1|	81.8	2e-12	Litopenaeus vannamei zinc proteinase Mpc1 mRNA, complete cds	sp|P07584|ASTA_ASTFL	142	3e-34	Astacin OS=Astacus fluviatilis PE=1 SV=2	--	--	--	--	--	K08076	2e-12	72	cel:C24F3.3	astacin [EC:3.4.24.21]	-	-	-	ko04974//Protein digestion and absorption
Unigene33547_All	1705	0	550	0	33.2316	15.0203	33232.3	Up	6.97e-162	7.55e-160	--	--	--	--	gi|82618895|gb|DQ277710.1|	2454	0	Fenneropenaeus chinensis chitinase 1 mRNA, complete cds	sp|P36362|CHIT_MANSE	133	1e-30	Endochitinase OS=Manduca sexta PE=2 SV=1	--	--	--	--	--	K01183	2e-33	144	isc:IscW_ISCW016313	chitinase [EC:3.2.1.14]	GO:0008152//metabolic process	GO:0016787//hydrolase activity	-	ko00520//Amino sugar and nucleotide sugar metabolism
Unigene31514_All	242	0	77	0	32.7784	15.0005	32779.4	Up	2.79e-23	5.77e-22	--	--	--	--	gi|209729980|emb|CU683898.7|	123	4e-24	Zebrafish DNA sequence from clone CH73-193C12 in linkage group 6, complete sequence	sp|A8WHP3|SC5A9_DANRE	669	0	Sodium/glucose cotransporter 4 OS=Danio rerio GN=slc5a9 PE=2 SV=1	BH2222	201	8e-51	COG4146	Predicted symporter	K14158	0	676	cin:100184349	solute carrier family 5 (sodium/glucose cotransporter), member 1	GO:0006811//ion transport	GO:0005215//transporter activity	GO:0044425//membrane part	ko04973//Carbohydrate digestion and absorption;ko04976//Bile secretion;ko04978//Mineral absorption
Unigene31506_All	428	0	136	0	32.7347	14.9985	32733.9	Up	1.43e-40	4.68e-39	gi|290560869|ref|NP_001166627.1|	74.3	2e-12	cuticular protein tweedle motif 4 precursor [Bombyx mori]	--	--	--	--	--	--	--	--	--	--	--	--	--	--	--	--	--	--	-	-	-	--
Unigene31471_All	2694	0	854	0	32.6568	14.9951	32656.9	Up	5.79e-251	8.96e-249	--	--	--	--	--	--	--	--	sp|P98088|MUC5A_HUMAN	66.6	9e-11	Mucin-5AC (Fragments) OS=Homo sapiens GN=MUC5AC PE=1 SV=3	--	--	--	--	--	K10955	2e-08	60.5	hsa:4583	intestinal mucin-2	-	-	GO:0005576//extracellular region	ko05146//Amoebiasis;ko05110//Vibrio cholerae infection;ko03015//mRNA surveillance pathway;ko03013//RNA transport
Unigene31462_All	2602	0	810	0	32.0694	14.9689	32069.2	Up	4.53e-238	6.74e-236	--	--	--	--	gi|227122179|gb|FJ620687.1|	1332	0	Penaeus monodon clip domain serine proteinase 2 mRNA, complete cds	sp|P13582|EAST_DROME	209	2e-53	Serine protease easter OS=Drosophila melanogaster GN=ea PE=1 SV=3	VC1200	100	8e-21	COG5640	Secreted trypsin-like serine protease	K01362	1e-52	207	dme:Dmel_CG4920	[EC:3.4.21.-]	-	-	-	ko04974//Protein digestion and absorption;ko04080//Neuroactive ligand-receptor interaction;ko04972//Pancreatic secretion;ko05164//Influenza A
Unigene39476_All	213	0	66	0	31.9211	14.9622	31920.6	Up	4.66e-20	8.61e-19	gi|195447968|ref|XP_002071451.1|	68.9	7e-11	GK25131 [Drosophila willistoni] >gi|194167536|gb|EDW82437.1| GK25131 [Drosophila willistoni]	--	--	--	--	sp|Q9P2E3|ZNFX1_HUMAN	822	0	NFX1-type zinc finger-containing protein 1 OS=Homo sapiens GN=ZNFX1 PE=1 SV=2	SPCC1739.03	344	1e-93	COG1112	Superfamily I DNA and RNA helicases and helicase subunits	K12236	2e-32	143	tca:659177	transcriptional repressor NF-X1 [EC:6.3.2.-]	-	-	-	--
Unigene33559_All	8169	0	2519	0	31.7667	14.9552	31766.1	Up	0	0	gi|195566534|ref|XP_002106835.1|	71.2	9e-10	GD15897 [Drosophila simulans] >gi|194204227|gb|EDX17803.1| GD15897 [Drosophila simulans]	gi|296045878|gb|GQ328754.1|	1473	0	Penaeus monodon triosephosphate isomerase mRNA, complete cds	sp|Q1MTI4|TPISA_DANRE	282	1e-75	Triosephosphate isomerase A OS=Danio rerio GN=tpi1a PE=2 SV=1	YDR050c	202	1e-51	COG0149	Triosephosphate isomerase	K01803	1e-75	283	dre:192309	triosephosphate isomerase (TIM) [EC:5.3.1.1]	-	-	-	ko01100//Metabolic pathways;ko00010//Glycolysis / Gluconeogenesis;ko00051//Fructose and mannose metabolism;ko00562//Inositol phosphate metabolism
Unigene31479_All	3961	0	1212	0	31.5218	14.9441	31522.6	Up	0	0	gi|170595123|ref|XP_001902255.1|	138	2e-30	U88 [Brugia malayi]	gi|17530778|gb|AC024996.6|	67.9	1e-07	Homo sapiens chromosome 8, clone RP11-697C18, complete sequence	sp|Q05A13|S16C6_MOUSE	266	1e-70	Short-chain dehydrogenase/reductase family 16C member 6 OS=Mus musculus GN=Sdr16c6 PE=2 SV=1	ML0862_2	129	1e-29	COG1028	Dehydrogenases with different specificities (related to short-chain alcohol dehydrogenases)	K11151	1e-56	221	cfa:486998	retinol dehydrogenase 10 [EC:1.1.1.-]	-	-	-	ko01100//Metabolic pathways;ko00830//Retinol metabolism
Unigene39430_All	863	0	264	0	31.5142	14.9437	31513.9	Up	4.46e-78	2.64e-76	--	--	--	--	gi|222476499|gb|FJ594414.1|	254	4e-64	Fenneropenaeus chinensis hemocyanin mRNA, complete cds	sp|P80096|HCYC_PANIN	318	8e-87	Hemocyanin C chain OS=Panulirus interruptus PE=1 SV=1	--	--	--	--	--	K00505	7e-28	124	dme:Dmel_CG42640	tyrosinase [EC:1.14.18.1]	-	-	-	ko01100//Metabolic pathways;ko00350//Tyrosine metabolism;ko00740//Riboflavin metabolism;ko04916//Melanogenesis
Unigene39132_All	1338	0	398	0	30.6436	14.9033	30643.6	Up	2.42e-117	2.03e-115	gi|327280752|ref|XP_003225115.1|	55.8	5e-06	PREDICTED: glyceraldehyde 3-phosphate dehydrogenase, testis-specific-like [Anolis carolinensis]	--	--	--	--	sp|Q5R8E3|GLCM_PONAB	408	2e-113	Glucosylceramidase OS=Pongo abelii GN=GBA PE=2 SV=1	STM4426	209	1e-53	COG5520	O-Glycosyl hydrolase	K01201	2e-121	437	ame:409708	glucosylceramidase [EC:3.2.1.45]	-	-	-	ko01100//Metabolic pathways;ko04142//Lysosome;ko00511//Other glycan degradation;ko00600//Sphingolipid metabolism
Unigene39078_All	456	0	130	0	29.3692	14.842	29368.9	Up	8.21e-39	2.58e-37	--	--	--	--	gi|73120357|gb|AC117599.14|	85.7	4e-13	Mus musculus chromosome 1, clone RP23-426D21, complete sequence	sp|Q01819|CONN_DROME	75.9	2e-13	Connectin OS=Drosophila melanogaster GN=Con PE=2 SV=2	--	--	--	--	--	K13023	4e-12	73.2	oaa:100081004	carboxypeptidase N regulatory subunit	-	-	-	--
CL536.Contig2_All	460	0	127	0	28.4419	14.7957	28441.3	Up	6.22e-38	1.91e-36	gi|225714206|gb|ACO12949.1|	110	3e-23	Cuticle protein 7 [Lepeophtheirus salmonis]	gi|16612120|gb|AF431737.1|	111	6e-21	Penaeus monodon hemocyanin mRNA, partial cds	--	--	--	--	--	--	--	--	--	--	--	--	--	--	-	-	-	--
Unigene39442_All	3716	0	1015	0	28.1387	14.7803	28139.3	Up	3.85e-298	7.02e-296	--	--	--	--	gi|164518798|emb|CU181811.21|	125	4e-25	Zebrafish DNA sequence from clone CH211-245E21 in linkage group 5 Contains the tbx5 gene for T-box 5, the tbx3b gene for T-box 3b and three CpG islands, complete sequence	sp|Q8MP30|Y7791_DICDI	84.7	3e-16	Uncharacterized histidine-rich protein DDB_G0274557 OS=Dictyostelium discoideum GN=DDB_G0274557 PE=4 SV=1	PA1297	66.2	8e-11	COG1230	Co/Zn/Cd efflux system component	K11853	5e-13	75.5	xtr:100490033	ubiquitin carboxyl-terminal hydrolase 34 [EC:3.1.2.15]	-	-	-	--
Unigene31485_All	3471	0	940	0	27.8988	14.7679	27898.5	Up	3.65e-276	6.32e-274	gi|124505879|ref|XP_001351053.1|	73.9	5e-11	glutamic acid-rich protein (garp) [Plasmodium falciparum 3D7] >gi|6594249|emb|CAB63561.1| glutamic acid-rich protein (garp) [Plasmodium falciparum 3D7]	gi|34391516|gb|AY144581.1|	1679	0	Penaeus monodon thrombospondin mRNA, partial cds	sp|Q9R0G6|COMP_MOUSE	634	0	Cartilage oligomeric matrix protein OS=Mus musculus GN=Comp PE=1 SV=1	--	--	--	--	--	K04659	0	680	aag:AaeL_AAEL008062	thrombospondin	-	-	-	ko04512//ECM-receptor interaction;ko04145//Phagosome;ko05144//Malaria;ko05219//Bladder cancer;ko04510//Focal adhesion;ko04115//p53 signaling pathway;ko04350//TGF-beta signaling pathway
CL971.Contig1_All	295	0	79	0	27.5879	14.7517	27587	Up	7.23e-24	1.53e-22	gi|9186884|dbj|BAA99543.1|	92	7e-18	BCS-1 [Balanus amphitrite]	--	--	--	--	sp|O16796|NEPL2_CAEEL	540	9e-153	Neprilysin-2 OS=Caenorhabditis elegans GN=nep-2 PE=1 SV=2	CC3504	293	1e-78	COG3590	Predicted metalloendopeptidase	K01415	3e-152	540	cel:F18A12.8	endothelin-converting enzyme [EC:3.4.24.71]	-	-	-	--
CL2744.Contig1_All	9649	0	2519	0	26.8942	14.715	26894.1	Up	0	0	--	--	--	--	gi|312983713|gb|HQ026250.1|	761	0	Litopenaeus vannamei intracellular lipase mRNA, partial cds	sp|P50903|LIPP_CAVPO	270	8e-72	Pancreatic triacylglycerol lipase OS=Cavia porcellus GN=PNLIP PE=2 SV=1	--	--	--	--	--	K14073	2e-115	417	api:100163959	pancreatic triacylglycerol lipase [EC:3.1.1.3]	-	-	-	ko01100//Metabolic pathways;ko04975//Fat digestion and absorption;ko04977//Vitamin digestion and absorption;ko04972//Pancreatic secretion;ko00561//Glycerolipid metabolism
CL1045.Contig1_All	208	0	54	0	26.7451	14.707	26745.3	Up	1.53e-16	2.4e-15	--	--	--	--	gi|190610832|gb|EU583383.1|	141	5e-30	Marsupenaeus japonicus trypsin mRNA, complete cds	sp|P00765|TRYP_ASTFL	254	2e-67	Trypsin-1 OS=Astacus fluviatilis PE=1 SV=1	mlr3307	76.3	6e-14	COG5640	Secreted trypsin-like serine protease	K01321	1e-38	160	mdo:100012394	coagulation factor IX (Christmas factor) [EC:3.4.21.22]	GO:0019538//protein metabolic process	GO:0004175//endopeptidase activity	-	ko04974//Protein digestion and absorption;ko04610//Complement and coagulation cascades;ko04080//Neuroactive ligand-receptor interaction;ko04972//Pancreatic secretion;ko05164//Influenza A
Unigene33520_All	205	0	53	0	26.6339	14.701	26634.3	Up	3e-16	4.63e-15	--	--	--	--	--	--	--	--	sp|Q6KF82|PHCY1_HOMAM	176	3e-44	Pseudohemocyanin-1 (Fragment) OS=Homarus americanus GN=phc-1 PE=1 SV=1	--	--	--	--	--	K00505	6e-12	70.5	dme:Dmel_CG42640	tyrosinase [EC:1.14.18.1]	GO:0015669//gas transport	GO:0003824//catalytic activity;GO:0022892	-	ko01100//Metabolic pathways;ko00350//Tyrosine metabolism;ko00740//Riboflavin metabolism;ko04916//Melanogenesis
CL2578.Contig1_All	391	0	99	0	26.0838	14.6709	26084.4	Up	9.96e-30	2.48e-28	gi|194764961|ref|XP_001964596.1|	55.5	8e-07	GF23265 [Drosophila ananassae] >gi|190614868|gb|EDV30392.1| GF23265 [Drosophila ananassae]	--	--	--	--	--	--	--	--	--	--	--	--	--	--	--	--	--	--	-	-	-	--
CL1423.Contig1_All	312	0	77	0	25.4243	14.6339	25423.9	Up	2.79e-23	5.77e-22	gi|298162778|gb|ADI59753.1|	84	2e-15	early cuticle protein 5 [Callinectes sapidus]	gi|47605126|gb|AC137981.2|	67.9	7e-08	Mus musculus BAC clone RP24-156N24 from chromosome 10, complete sequence	--	--	--	--	--	--	--	--	--	--	--	--	--	--	-	-	-	--
Unigene34161_All	430	0	105	0	25.1556	14.6186	25155.7	Up	1.74e-31	4.55e-30	--	--	--	--	--	--	--	--	sp|O88280|SLIT3_RAT	80.9	6e-15	Slit homolog 3 protein OS=Rattus norvegicus GN=Slit3 PE=2 SV=1	SPy1798	54.7	3e-07	COG4886	Leucine-rich repeat (LRR) protein	K06850	2e-14	80.9	rno:83467	slit 3	GO:0007411//axon guidance;GO:0051179//localization;GO:0007420//brain development;GO:0051128//regulation of cellular component organization;GO:0016049//cell growth;GO:0048523//negative regulation of cellular process;GO:0008152//metabolic process	GO:0005515//protein binding	GO:0044424//intracellular part	ko04360//Axon guidance
Unigene39099_All	3041	0	711	0	24.0861	14.5559	24085.9	Up	4.63e-209	6.16e-207	--	--	--	--	--	--	--	--	sp|Q92051|CAHZ_DANRE	183	6e-46	Carbonic anhydrase OS=Danio rerio GN=cahz PE=1 SV=2	BH0360	133	7e-31	COG3338	Carbonic anhydrase	K01672	3e-50	199	nve:NEMVE_v1g121435	carbonic anhydrase [EC:4.2.1.1]	-	-	-	ko04972//Pancreatic secretion;ko04976//Bile secretion;ko04964//Proximal tubule bicarbonate reclamation;ko00910//Nitrogen metabolism;ko04971//Gastric acid secretion;ko04966//Collecting duct acid secretion
Unigene33507_All	210	0	49	0	24.0375	14.553	24037.5	Up	4.46e-15	6.49e-14	--	--	--	--	--	--	--	--	sp|P19217|ST1E1_BOVIN	159	2e-38	Estrogen sulfotransferase OS=Bos taurus GN=SULT1E1 PE=1 SV=1	--	--	--	--	--	K01016	3e-41	169	cfa:482182	estrone sulfotransferase [EC:2.8.2.4]	-	-	-	ko00140//Steroid hormone biosynthesis;ko00920//Sulfur metabolism
Unigene39119_All	831	0	193	0	23.926	14.5463	23926.1	Up	2.84e-57	1.27e-55	gi|9997006|ref|NP_065220.1|	403	1e-111	ATP synthase F0 subunit 6 [Tupaia belangeri] >gi|9957739|gb|AAG09456.1|AF217811_6 ATPase subunit 6 [Tupaia belangeri] >gi|21425544|emb|CAD13254.1| ATPase6 protein [Tupaia belangeri]	gi|23499615|gb|AC121998.2|	61.9	7e-06	Mus musculus BAC clone RP24-318H5 from 2, complete sequence	sp|Q9UF83|YM012_HUMAN	55.5	3e-07	Uncharacterized protein DKFZp434B061 OS=Homo sapiens PE=2 SV=2	--	--	--	--	--	K13171	8e-09	62.4	cel:F28D9.1	serine/arginine repetitive matrix protein 1	-	-	-	ko03015//mRNA surveillance pathway;ko03013//RNA transport;ko05416//Viral myocarditis
Unigene39106_All	453	0	104	0	23.6509	14.5296	23650.8	Up	3.41e-31	8.89e-30	--	--	--	--	--	--	--	--	sp|Q8WSF3|FDL_DROME	351	3e-96	Probable beta-hexosaminidase fdl OS=Drosophila melanogaster GN=fdl PE=1 SV=1	VC0613	122	3e-27	COG3525	N-acetyl-beta-hexosaminidase	K12373	8e-108	392	hmg:100207986	hexosaminidase [EC:3.2.1.52]	-	-	-	ko01100//Metabolic pathways;ko04142//Lysosome;ko00520//Amino sugar and nucleotide sugar metabolism;ko00511//Other glycan degradation;ko00531//Glycosaminoglycan degradation;ko00604//Glycosphingolipid biosynthesis - ganglio series;ko00603//Glycosphingolipid biosynthesis - globo series
Unigene39429_All	6415	0	1465	0	23.5263	14.522	23526.5	Up	0	0	gi|118358746|ref|XP_001012614.1|	58.9	3e-06	Nucleolar protein,Nop52 containing protein [Tetrahymena thermophila] >gi|89294381|gb|EAR92369.1| Nucleolar protein,Nop52 containing protein [Tetrahymena thermophila SB210]	--	--	--	--	sp|Q8WSF3|FDL_DROME	345	2e-94	Probable beta-hexosaminidase fdl OS=Drosophila melanogaster GN=fdl PE=1 SV=1	VC0613	118	5e-26	COG3525	N-acetyl-beta-hexosaminidase	K12373	5e-107	389	hmg:100207986	hexosaminidase [EC:3.2.1.52]	-	-	-	ko01100//Metabolic pathways;ko04142//Lysosome;ko00520//Amino sugar and nucleotide sugar metabolism;ko00511//Other glycan degradation;ko00531//Glycosaminoglycan degradation;ko00604//Glycosphingolipid biosynthesis - ganglio series;ko00603//Glycosphingolipid biosynthesis - globo series
Unigene39502_All	213	0	48	0	23.2153	14.5028	23215.5	Up	8.76e-15	1.25e-13	gi|225712486|gb|ACO12089.1|	68.9	7e-11	Cuticle protein 19 [Lepeophtheirus salmonis]	--	--	--	--	sp|Q02942|TRF_BLADI	173	8e-43	Transferrin OS=Blaberus discoidalis PE=1 SV=1	--	--	--	--	--	K06569	3e-25	117	spu:581063	melanoma-associated antigen p97	-	-	-	--
CL248.Contig1_All	275	0	60	0	22.4766	14.4561	22476	Up	2.67e-18	4.56e-17	gi|155966279|gb|ABU41093.1|	85.9	5e-16	BCS-1 protein [Lepeophtheirus salmonis]	gi|89258156|gb|DQ398567.1|	167	1e-37	Litopenaeus vannamei zinc proteinase Mpc1 mRNA, complete cds	sp|P07584|ASTA_ASTFL	307	2e-83	Astacin OS=Astacus fluviatilis PE=1 SV=2	--	--	--	--	--	K08076	3e-33	142	cel:T04G9.2	astacin [EC:3.4.24.21]	-	-	-	--
Unigene39135_All	304	0	65	0	22.0269	14.427	22027.2	Up	9.15e-20	1.67e-18	--	--	--	--	gi|227122181|gb|FJ620688.1|	1540	0	Penaeus monodon clip domain serine proteinase 1 mRNA, complete cds	sp|P13582|EAST_DROME	195	3e-49	Serine protease easter OS=Drosophila melanogaster GN=ea PE=1 SV=3	VC1649	97.1	1e-19	COG5640	Secreted trypsin-like serine protease	K01362	6e-49	196	dme:Dmel_CG4920	[EC:3.4.21.-]	-	-	-	ko04974//Protein digestion and absorption;ko04080//Neuroactive ligand-receptor interaction;ko04972//Pancreatic secretion;ko05164//Influenza A
Unigene29361_All	314	0	66	0	21.6535	14.4023	21653.3	Up	4.66e-20	8.61e-19	gi|155966279|gb|ABU41093.1|	101	9e-21	BCS-1 protein [Lepeophtheirus salmonis]	--	--	--	--	--	--	--	--	--	--	--	--	--	--	--	--	--	--	-	-	-	--
Unigene34129_All	616	0	129	0	21.5736	14.397	21573.9	Up	1.61e-38	5.01e-37	gi|9997007|ref|NP_065221.1|	379	1e-104	cytochrome c oxidase subunit III [Tupaia belangeri] >gi|9957740|gb|AAG09457.1|AF217811_7 cytochrome-c oxidase III [Tupaia belangeri] >gi|21425545|emb|CAD13255.1| cytochrome oxidase subunit III [Tupaia belangeri]	--	--	--	--	sp|Q54NC1|NCB5R_DICDI	149	2e-35	NADH-cytochrome b5 reductase 1 OS=Dictyostelium discoideum GN=cyb5r1 PE=3 SV=1	YML125c	142	2e-33	COG0543	2-polyprenylphenol hydroxylase and related flavodoxin oxidoreductases	K00326	1e-31	138	hsa:1727	cytochrome-b5 reductase [EC:1.6.2.2]	-	-	-	ko00520//Amino sugar and nucleotide sugar metabolism
Unigene34191_All	858	0	179	0	21.4921	14.3915	21491.8	Up	3.6e-53	1.5e-51	gi|260891838|emb|CBG22733.1|	65.1	4e-09	northern shrimp nuclease [Pandalus borealis]	--	--	--	--	sp|B2D0J5|EST6_APIME	251	3e-66	Venom carboxylesterase-6 OS=Apis mellifera PE=2 SV=1	DR2626	162	2e-39	COG2272	Carboxylesterase type B	K01063	5e-69	263	tca:658208	juvenile-hormone esterase [EC:3.1.1.59]	-	-	-	ko00981//Insect hormone biosynthesis;ko00983//Drug metabolism - other enzymes
Unigene34219_All	339	0	70	0	21.2721	14.3767	21272.5	Up	3.13e-21	6.03e-20	--	--	--	--	--	--	--	--	--	--	--	--	--	--	--	--	--	--	--	--	--	--	-	-	-	--
Unigene34159_All	582	0	119	0	21.0638	14.3625	21064.1	Up	1.37e-35	3.99e-34	gi|183979410|dbj|BAG30712.1|	64.3	3e-09	cuticular protein CPT2 [Papilio xuthus]	--	--	--	--	sp|P14328|SP96_DICDI	63.5	2e-10	Spore coat protein SP96 OS=Dictyostelium discoideum GN=cotA PE=4 SV=2	--	--	--	--	--	K10955	9e-07	53.1	tgu:100220116	intestinal mucin-2	-	-	-	ko05146//Amoebiasis;ko05110//Vibrio cholerae infection;ko04970//Salivary secretion;ko04120//Ubiquitin mediated proteolysis
CL2294.Contig1_All	590	0	116	0	20.2544	14.3059	20253.7	Up	1.04e-34	2.95e-33	gi|212725753|gb|ACJ38118.1|	68.2	2e-10	tweedle motif cuticular protein 1 [Apis mellifera]	gi|73426821|gb|DQ097703.1|	989	0	Fenneropenaeus chinensis crustin-like protein fc-1 mRNA, complete cds	sp|Q95JC9|PRP_PIG	52.8	4e-07	Basic proline-rich protein OS=Sus scrofa PE=1 SV=2	--	--	--	--	--	K12826	1e-08	59.7	xla:379832	splicing factor 3A subunit 2	-	-	-	ko03040//Spliceosome
Unigene37969_All	693	0	135	0	20.0684	14.2926	20067.9	Up	2.81e-40	9.14e-39	gi|212725753|gb|ACJ38118.1|	138	3e-31	tweedle motif cuticular protein 1 [Apis mellifera]	gi|304304307|gb|HM136828.1|	753	0	Penaeus monodon anti-lipopolysaccharide factor isoform 6 mRNA, complete cds	sp|C0KJQ4|ALPS_PORTR	118	8e-27	Anti-lipopolysaccharide factor OS=Portunus trituberculatus GN=ALF PE=2 SV=2	--	--	--	--	--	--	--	--	--	--	-	-	-	--
Unigene29448_All	429	0	83	0	19.9312	14.2827	19930.6	Up	4.86e-25	1.07e-23	gi|195503891|ref|XP_002098845.1|	93.2	3e-18	GE23709 [Drosophila yakuba] >gi|194184946|gb|EDW98557.1| GE23709 [Drosophila yakuba]	--	--	--	--	--	--	--	--	--	--	--	--	--	--	--	--	--	--	-	-	-	--
Unigene34208_All	290	0	56	0	19.8931	14.28	19893.4	Up	3.97e-17	6.39e-16	--	--	--	--	gi|307335683|gb|HQ130431.1|	396	1e-107	Penaeus monodon hemocyte homeostasis-associated protein (HHAP) mRNA, complete cds	sp|B2RVL6|ZCH24_MOUSE	94.4	2e-19	Zinc finger CCHC domain-containing protein 24 OS=Mus musculus GN=Zcchc24 PE=2 SV=1	--	--	--	--	--	--	--	--	--	--	-	-	-	--
Unigene34184_All	888	0	169	0	19.6059	14.259	19605.9	Up	3.07e-50	1.23e-48	--	--	--	--	--	--	--	--	sp|Q9I993|BCDO1_CHICK	281	5e-75	Beta,beta-carotene 15,15'-monooxygenase OS=Gallus gallus GN=BCMO1 PE=1 SV=1	sll1541	122	2e-27	COG3670	Lignostilbene-alpha,beta-dioxygenase and related enzymes	K00515	4e-75	283	dre:393580	beta-carotene 15,15'-monooxygenase [EC:1.14.99.36]	-	-	-	ko01100//Metabolic pathways;ko00830//Retinol metabolism
Unigene39130_All	1278	0	242	0	19.5073	14.2517	19506.9	Up	1.25e-71	6.79e-70	--	--	--	--	gi|262401000|gb|FJ774681.1|	220	3e-53	Scylla paramamosain Ras-related protein Rab-1A mRNA, partial cds	sp|Q05974|RAB1A_LYMST	358	3e-98	Ras-related protein Rab-1A OS=Lymnaea stagnalis GN=RAB1A PE=2 SV=1	SPAC18G6.03	184	1e-45	COG1100	GTPase SAR1 and related small G proteins	K07874	6e-100	366	nve:NEMVE_v1g167582	Ras-related protein Rab-1A	-	-	-	--
Unigene34225_All	904	0	167	0	19.031	14.2161	19031.5	Up	1.18e-49	4.67e-48	--	--	--	--	gi|288188853|gb|GQ260130.1|	3031	0	Penaeus monodon serine proteinase inhibitor B3 (SERPINB3) mRNA, complete cds	sp|P05619|ILEU_HORSE	199	3e-50	Leukocyte elastase inhibitor OS=Equus caballus GN=SERPINB1 PE=1 SV=3	MA3388	160	6e-39	COG4826	Serine protease inhibitor	K13963	9e-50	199	ecb:100049797	serpin B	-	-	-	ko05146//Amoebiasis
CL231.Contig1_All	800	0	143	0	18.4145	14.1686	18415.1	Up	1.27e-42	4.37e-41	--	--	--	--	gi|187469726|gb|BC166882.1|	67.9	7e-08	Rattus norvegicus ubiquinol-cytochrome c reductase binding protein, mRNA (cDNA clone MGC:188817 IMAGE:6919310), complete cds	--	--	--	--	--	--	--	--	--	--	--	--	--	--	-	-	-	--
Unigene33509_All	214	0	38	0	18.2929	14.159	18292.9	Up	7.46e-12	8.8e-11	--	--	--	--	--	--	--	--	sp|Q9WU63|HEBP2_MOUSE	96.7	6e-20	Heme-binding protein 2 OS=Mus musculus GN=Hebp2 PE=1 SV=1	--	--	--	--	--	--	--	--	--	--	-	-	-	--
Unigene34166_All	336	0	59	0	18.0895	14.1429	18089.9	Up	5.24e-18	8.81e-17	--	--	--	--	--	--	--	--	--	--	--	--	--	--	--	--	--	--	--	--	--	--	-	-	-	--
Unigene29416_All	208	0	35	0	17.3348	14.0814	17335	Up	5.65e-11	6.27e-10	gi|121484216|gb|ABM54465.1|	68.2	1e-10	cuticle protein CB6 [Portunus pelagicus]	--	--	--	--	sp|Q01819|CONN_DROME	73.9	7e-13	Connectin OS=Drosophila melanogaster GN=Con PE=2 SV=2	SPy1798	50.4	7e-06	COG4886	Leucine-rich repeat (LRR) protein	K06839	3e-13	76.6	nvi:100124255	slit 2	-	-	-	ko04512//ECM-receptor interaction;ko04640//Hematopoietic cell lineage;ko04360//Axon guidance
Unigene34224_All	510	0	84	0	16.9677	14.0505	16967.7	Up	2.48e-25	5.5e-24	--	--	--	--	gi|371916820|dbj|AK397284.1|	63.9	5e-07	Sus scrofa mRNA, clone: SKNB10049C05, expressed in skin	sp|P55949|MT1_CALSI	114	6e-26	Metallothionein-1B OS=Callinectes sapidus PE=1 SV=1	--	--	--	--	--	K14741	2e-07	54.7	oaa:100073518	metallothionein 4	-	-	-	ko04978//Mineral absorption
Unigene29497_All	249	0	41	0	16.9628	14.0501	16963	Up	9.86e-13	1.24e-11	gi|341650466|gb|AEK86522.1|	172	4e-42	Spz1 [Litopenaeus vannamei]	gi|854402|emb|X82502.1|	1285	0	P.vannanei mRNA for hemocyanin	sp|P80096|HCYC_PANIN	654	0	Hemocyanin C chain OS=Panulirus interruptus PE=1 SV=1	--	--	--	--	--	K00505	2e-60	233	dme:Dmel_CG42640	tyrosinase [EC:1.14.18.1]	GO:0015669//gas transport	GO:0003824//catalytic activity;GO:0022892;GO:0043169//cation binding	GO:0044421//extracellular region part	ko01100//Metabolic pathways;ko00350//Tyrosine metabolism;ko00740//Riboflavin metabolism;ko04916//Melanogenesis
Unigene34205_All	1769	0	289	0	16.83	14.0387	16829.4	Up	2.1e-85	1.35e-83	gi|123439308|ref|XP_001310427.1|	73.6	3e-11	virulent strain associated lipoprotein [Trichomonas vaginalis G3]	gi|222476499|gb|FJ594414.1|	1170	0	Fenneropenaeus chinensis hemocyanin mRNA, complete cds	sp|P80096|HCYC_PANIN	466	3e-131	Hemocyanin C chain OS=Panulirus interruptus PE=1 SV=1	--	--	--	--	--	K00505	5e-24	112	dya:Dyak_GE14257	tyrosinase [EC:1.14.18.1]	-	-	-	ko01100//Metabolic pathways;ko00350//Tyrosine metabolism;ko00740//Riboflavin metabolism;ko04916//Melanogenesis
Unigene34154_All	1648	0	266	0	16.6279	14.0213	16627.7	Up	1.16e-78	6.92e-77	--	--	--	--	--	--	--	--	sp|P30740|ILEU_HUMAN	227	9e-59	Leukocyte elastase inhibitor OS=Homo sapiens GN=SERPINB1 PE=1 SV=1	MA3388	174	5e-43	COG4826	Serine protease inhibitor	K13963	1e-66	254	api:100163427	serpin B	GO:0008592//regulation of Toll signaling pathway	-	-	ko05146//Amoebiasis
Unigene38016_All	475	0	76	0	16.4829	14.0087	16483.1	Up	5.47e-23	1.12e-21	--	--	--	--	gi|20334534|gb|AC068139.6|	67.9	8e-08	Homo sapiens chromosome 10 clone RP11-506M13, complete sequence	sp|Q19269|NAS14_CAEEL	162	2e-39	Zinc metalloproteinase nas-14 OS=Caenorhabditis elegans GN=nas-14 PE=2 SV=2	--	--	--	--	--	K08076	5e-39	162	cel:F09E8.6	astacin [EC:3.4.24.21]	-	GO:0016787//hydrolase activity	-	ko04974//Protein digestion and absorption
Unigene39561_All	236	0	37	0	16.1511	13.9793	16150.6	Up	1.47e-11	1.7e-10	gi|298162770|gb|ADI59749.1|	111	1e-23	early cuticle protein 1 [Callinectes sapidus]	--	--	--	--	sp|Q25255|PE44_LUCCU	68.9	4e-11	Peritrophin-44 OS=Lucilia cuprina PE=1 SV=1	--	--	--	--	--	--	--	--	--	--	-	-	-	--
Unigene30143_All	720	0	112	0	16.025	13.968	16024.6	Up	1.55e-33	4.26e-32	--	--	--	--	gi|115382591|gb|DQ858922.1|	71.9	4e-09	Litopenaeus vannamei clone c041 transcriptional regulator-like mRNA, partial sequence	sp|P98088|MUC5A_HUMAN	51.6	2e-06	Mucin-5AC (Fragments) OS=Homo sapiens GN=MUC5AC PE=1 SV=3	--	--	--	--	--	K01183	2e-11	69.7	phu:Phum_PHUM257700	chitinase [EC:3.2.1.14]	-	-	-	ko00520//Amino sugar and nucleotide sugar metabolism
Unigene39133_All	1055	0	162	0	15.8189	13.9494	15819.3	Up	3.45e-48	1.33e-46	--	--	--	--	--	--	--	--	--	--	--	--	--	--	--	--	--	--	--	--	--	--	-	-	-	--
CL918.Contig2_All	307	0	47	0	15.7715	13.945	15771.1	Up	1.72e-14	2.4e-13	gi|225714062|gb|ACO12877.1|	81.6	1e-14	Cuticle protein 19.8 [Lepeophtheirus salmonis]	gi|91088888|ref|XM_967399.1|	63.9	2e-06	PREDICTED: Tribolium castaneum similar to Aldehyde dehydrogenase type III CG11140-PI (LOC661224), mRNA	sp|P47740|AL3A2_MOUSE	446	6e-125	Fatty aldehyde dehydrogenase OS=Mus musculus GN=Aldh3a2 PE=2 SV=2	alr3672	384	2e-106	COG1012	NAD-dependent aldehyde dehydrogenases	K00128	5e-136	485	xtr:549291	aldehyde dehydrogenase (NAD+) [EC:1.2.1.3]	-	-	-	ko01100//Metabolic pathways;ko00350//Tyrosine metabolism;ko00980//Metabolism of xenobiotics by cytochrome P450;ko00360//Phenylalanine metabolism;ko00410//beta-Alanine metabolism;ko00982//Drug metabolism - cytochrome P450;ko00380//Tryptophan metabolism;ko00040//Pentose and glucuronate interconversions;ko00071//Fatty acid metabolism;ko00010//Glycolysis / Gluconeogenesis;ko00053//Ascorbate and aldar…
CL109.Contig1_All	242	0	37	0	15.7507	13.9431	15750.4	Up	1.47e-11	1.7e-10	gi|121484216|gb|ABM54465.1|	64.3	2e-09	cuticle protein CB6 [Portunus pelagicus]	--	--	--	--	--	--	--	--	--	--	--	--	--	--	--	--	--	--	-	-	-	--
Unigene38002_All	237	0	36	0	15.6483	13.9337	15648.1	Up	2.88e-11	3.25e-10	gi|9997008|ref|NP_065222.1|	152	6e-36	NADH dehydrogenase subunit 3 [Tupaia belangeri] >gi|9957741|gb|AAG09458.1|AF217811_8 NADH subunit 3 [Tupaia belangeri] >gi|21425546|emb|CAD13256.1| NADH dehydrogenase subunit 3 [Tupaia belangeri]	gi|59891534|gb|AC115959.17|	71.9	4e-09	Mus musculus chromosome 1, clone RP24-65D16, complete sequence	sp|P10776|NPAB_LOCMI	69.7	8e-12	Neuroparsin-A OS=Locusta migratoria PE=1 SV=3	--	--	--	--	--	--	--	--	--	--	-	-	-	--
Unigene39468_All	5651	0	857	0	15.6231	13.9314	15623.2	Up	7.65e-252	1.19e-249	gi|66806141|ref|XP_636792.1|	70.5	1e-09	myb domain-containing protein [Dictyostelium discoideum AX4] >gi|74896931|sp|Q54J55.1|MYBX_DICDI RecName: Full=Myb-like protein X >gi|60465188|gb|EAL63285.1| myb domain-containing protein [Dictyostelium discoideum AX4]	--	--	--	--	--	--	--	--	--	--	--	--	--	--	--	--	--	--	-	-	-	--
Unigene37954_All	352	0	53	0	15.5112	13.921	15511	Up	3e-16	4.63e-15	--	--	--	--	gi|86129738|gb|DQ354690.1|	5915	0	Fenneropenaeus chinensis vitellogenin mRNA, complete cds	sp|Q6RG02|VIT_FENME	1813	0	Vitellogenin OS=Fenneropenaeus merguiensis PE=1 SV=2	--	--	--	--	--	--	--	--	--	--	-	-	-	--
CL1891.Contig1_All	269	0	40	0	15.3187	13.903	15318.6	Up	1.94e-12	2.37e-11	gi|9186884|dbj|BAA99543.1|	74.7	1e-12	BCS-1 [Balanus amphitrite]	gi|86129738|gb|DQ354690.1|	6623	0	Fenneropenaeus chinensis vitellogenin mRNA, complete cds	sp|Q6RG02|VIT_FENME	2099	0	Vitellogenin OS=Fenneropenaeus merguiensis PE=1 SV=2	--	--	--	--	--	K14462	6e-24	114	dre:566465	apolipoprotein B	-	-	-	ko04975//Fat digestion and absorption;ko04977//Vitamin digestion and absorption
Unigene39085_All	1557	0	228	0	15.0855	13.8809	15085.8	Up	1.58e-67	8.11e-66	--	--	--	--	--	--	--	--	sp|Q8TCA0|LRC20_HUMAN	83.2	3e-15	Leucine-rich repeat-containing protein 20 OS=Homo sapiens GN=LRRC20 PE=2 SV=1	alr0124_1	66.6	2e-10	COG4886	Leucine-rich repeat (LRR) protein	K10641	3e-11	71.2	hmg:100215458	E3 ubiquitin-protein ligase LRSAM1 [EC:6.3.2.19]	-	-	-	ko04115//p53 signaling pathway
Unigene37944_All	1184	0	173	0	15.0525	13.8777	15052.3	Up	2.06e-51	8.39e-50	--	--	--	--	--	--	--	--	--	--	--	--	--	--	--	--	--	--	--	--	--	--	-	-	-	--
Unigene29394_All	276	0	40	0	14.9301	13.8659	14929.7	Up	1.94e-12	2.37e-11	--	--	--	--	gi|48766848|gb|AY622691.1|	329	1e-85	Marsupenaeus japonicus 1,3-beta-D-glucan-binding protein (GBP) mRNA, partial cds	sp|P81182|BGBP_LITVA	1377	0	Beta-1,3-glucan-binding protein OS=Litopenaeus vannamei PE=1 SV=2	FN1381	52.8	9e-06	COG5651	PPE-repeat proteins	--	--	--	--	--	-	-	-	--
Unigene29486_All	1454	0	208	0	14.7371	13.8472	14737.5	Up	1.14e-61	5.43e-60	--	--	--	--	--	--	--	--	--	--	--	--	--	--	--	--	--	--	--	--	--	--	-	-	-	--
Unigene39096_All	1184	0	168	0	14.6174	13.8354	14617.4	Up	6.02e-50	2.39e-48	--	--	--	--	--	--	--	--	--	--	--	--	--	--	--	--	--	--	--	--	--	--	-	-	-	--
Unigene30061_All	774	0	109	0	14.5077	13.8245	14507.4	Up	1.17e-32	3.16e-31	--	--	--	--	--	--	--	--	sp|P20909|COBA1_RAT	407	6e-113	Collagen alpha-1(XI) chain OS=Rattus norvegicus GN=Col11a1 PE=1 SV=2	Cgl1939	69.3	3e-11	COG0532	Translation initiation factor 2 (IF-2; GTPase)	K06236	8e-113	408	xtr:733808	collagen, type I/II/III/V/XI, alpha	-	-	-	ko05146//Amoebiasis;ko04512//ECM-receptor interaction;ko04974//Protein digestion and absorption;ko04510//Focal adhesion
Unigene39470_All	2926	0	407	0	14.3296	13.8067	14329.5	Up	5.57e-120	4.79e-118	gi|195044328|ref|XP_001991800.1|	57.8	3e-06	GH11868 [Drosophila grimshawi] >gi|193901558|gb|EDW00425.1| GH11868 [Drosophila grimshawi]	--	--	--	--	--	--	--	--	--	--	--	--	--	--	--	--	--	--	-	-	-	--
Unigene29304_All	414	0	56	0	13.9348	13.7664	13934.8	Up	3.97e-17	6.39e-16	gi|307207075|gb|EFN84884.1|	105	5e-22	Protein diaphanous [Harpegnathos saltator]	--	--	--	--	sp|P98088|MUC5A_HUMAN	55.1	3e-07	Mucin-5AC (Fragments) OS=Homo sapiens GN=MUC5AC PE=1 SV=3	--	--	--	--	--	K01873	4e-10	66.2	tca:662504	valyl-tRNA synthetase [EC:6.1.1.9]	-	-	-	ko05146//Amoebiasis;ko05110//Vibrio cholerae infection;ko00290//Valine, leucine and isoleucine biosynthesis;ko00970//Aminoacyl-tRNA biosynthesis
Unigene37980_All	787	0	105	0	13.7445	13.7466	13744.8	Up	1.74e-31	4.55e-30	gi|330370289|gb|AEC12373.1|	477	1e-133	cytochrome b [Tupaia belangeri]	gi|158830130|gb|EU095833.1|	2851	0	Fenneropenaeus chinensis tetraspanins-like protein CD63 mRNA, complete cds	sp|P28648|CD63_RAT	148	3e-35	CD63 antigen OS=Rattus norvegicus GN=Cd63 PE=1 SV=2	--	--	--	--	--	K06497	4e-46	186	spu:593793	CD63 antigen	-	-	-	ko04142//Lysosome
CL1836.Contig1_All	228	0	30	0	13.555	13.7265	13554.6	Up	1.65e-09	1.62e-08	--	--	--	--	--	--	--	--	sp|Q6Q473|CLCA4_MOUSE	405	3e-112	Calcium-activated chloride channel regulator 4 OS=Mus musculus GN=Clca4 PE=1 SV=2	--	--	--	--	--	K05030	2e-116	421	spu:592210	calcium-activated chloride channel family member 4	-	-	-	ko04972//Pancreatic secretion;ko04740//Olfactory transduction
Unigene30128_All	667	0	87	0	13.4371	13.7139	13436.8	Up	3.27e-26	7.46e-25	--	--	--	--	gi|62701384|dbj|AB191486.1|	745	0	Marsupenaeus japonicus GAPDH mRNA for glyceraldehyde 3-phosphate dehydrogenase, partial cds	sp|P56649|G3P_PANVR	621	1e-177	Glyceraldehyde-3-phosphate dehydrogenase OS=Panulirus versicolor PE=1 SV=1	SPBC354.12	496	4e-140	COG0057	Glyceraldehyde-3-phosphate dehydrogenase/erythrose-4-phosphate dehydrogenase	K00134	4e-152	538	tca:663023	glyceraldehyde 3-phosphate dehydrogenase [EC:1.2.1.12]	-	-	-	ko01100//Metabolic pathways;ko00010//Glycolysis / Gluconeogenesis;ko05010//Alzheimer's disease
CL353.Contig1_All	384	0	50	0	13.4138	13.7114	13413.5	Up	2.27e-15	3.37e-14	--	--	--	--	gi|356473024|gb|HQ650464.1|	67.9	4e-07	Haliotis diversicolor clone Hdi3-169 microsatellite sequence	sp|A2VDK6|WASF2_BOVIN	75.5	1e-12	Wiskott-Aldrich syndrome protein family member 2 OS=Bos taurus GN=WASF2 PE=2 SV=1	Rv3876	59.3	7e-08	COG0455	ATPases involved in chromosome partitioning	K05748	4e-12	75.5	bta:504482	WAS protein family, member 2	GO:0009987//cellular process	-	GO:0044464//cell part	ko05130//Pathogenic Escherichia coli infection;ko04810//Regulation of actin cytoskeleton;ko05100//Bacterial invasion of epithelial cells;ko05131//Shigellosis;ko04666//Fc gamma R-mediated phagocytosis;ko04520//Adherens junction;ko04062//Chemokine signaling pathway
Unigene39668_All	363	0	47	0	13.3384	13.7033	13338.4	Up	1.72e-14	2.39e-13	gi|298162778|gb|ADI59753.1|	72.8	5e-12	early cuticle protein 5 [Callinectes sapidus]	gi|209922110|gb|EU828724.1|	65.9	7e-07	Kareius bicoloratus clone Kabi34 microsatellite sequence	--	--	--	--	--	--	--	--	--	--	--	--	--	--	-	-	-	--
Unigene39592_All	377	0	48	0	13.1163	13.6791	13116.5	Up	8.76e-15	1.25e-13	gi|82795525|gb|ABB91676.1|	88.6	8e-17	calcified cuticle protein CP14.1 [Callinectes sapidus]	gi|71385018|gb|DQ120962.1|	83.8	5e-12	Hucho taimen clone ZB-14 microsatellite sequence	sp|Q54UG3|Y1095_DICDI	113	4e-24	UPF0746 protein DDB_G0281095 OS=Dictyostelium discoideum GN=DDB_G0281095 PE=3 SV=1	YBR112c	77.8	1e-13	COG0457	FOG: TPR repeat	K08867	3e-24	115	aga:AgaP_AGAP012422	WNK lysine deficient protein kinase [EC:2.7.11.1]	GO:0006351//transcription, DNA-dependent;GO:0006464//protein modification process	GO:0003676//nucleic acid binding;GO:0004672//protein kinase activity	GO:0005622//intracellular	--
Unigene37956_All	432	0	55	0	13.1157	13.679	13115.6	Up	7.79e-17	1.24e-15	gi|194883875|ref|XP_001976022.1|	67	2e-10	GG22628 [Drosophila erecta] >gi|190659209|gb|EDV56422.1| GG22628 [Drosophila erecta]	--	--	--	--	sp|Q8N8S7|ENAH_HUMAN	67	5e-10	Protein enabled homolog OS=Homo sapiens GN=ENAH PE=1 SV=2	--	--	--	--	--	K05746	2e-09	67	hsa:55740	enabled	GO:0009987//cellular process	-	GO:0044424//intracellular part	ko04810//Regulation of actin cytoskeleton
Unigene34214_All	2565	0	315	0	12.6513	13.627	12651.3	Up	5.06e-93	3.46e-91	--	--	--	--	--	--	--	--	--	--	--	--	--	--	--	--	--	--	--	--	--	--	-	-	-	--
Unigene39539_All	212	0	26	0	12.6343	13.6251	12634.7	Up	2.45e-08	2.14e-07	--	--	--	--	--	--	--	--	--	--	--	--	--	--	--	--	--	--	--	--	--	--	-	-	-	--
Unigene39673_All	1101	0	135	0	12.6316	13.6247	12631.2	Up	2.81e-40	9.13e-39	--	--	--	--	gi|329130382|gb|JF357966.1|	107	2e-20	Penaeus monodon hemocyanin (HcVn) mRNA, complete cds	sp|Q6KF82|PHCY1_HOMAM	54.7	5e-08	Pseudohemocyanin-1 (Fragment) OS=Homarus americanus GN=phc-1 PE=1 SV=1	--	--	--	--	--	--	--	--	--	--	-	-	-	--
Unigene33508_All	351	0	43	0	12.6204	13.6235	12620.7	Up	2.56e-13	3.32e-12	--	--	--	--	--	--	--	--	--	--	--	--	--	--	--	--	--	--	--	--	--	--	-	-	-	--
Unigene40155_All	229	0	28	0	12.5961	13.6207	12596.2	Up	6.36e-09	5.88e-08	gi|17557250|ref|NP_504107.1|	54.3	2e-06	Neuropeptide-Like Protein family member (nlp-31) [Caenorhabditis elegans] >gi|66774147|sp|O44662.1|NLP31_CAEEL RecName: Full=Neuropeptide-like protein 31; Contains: RecName: Full=QWGYGGY-amide; Contains: RecName: Full=GYGGYGGY-amide; Contains: RecName: Full=GYGGY-amide; Contains: RecName: Full=GMYGGY-amide; Contains: RecName: Full=PYGGYGW-amide; Flags: Precursor >gi|351065385|emb|CCD61356.1| Prot…	--	--	--	--	--	--	--	--	--	--	--	--	--	--	--	--	--	--	-	-	-	--
Unigene32455_All	222	0	27	0	12.5292	13.613	12529.1	Up	1.25e-08	1.12e-07	--	--	--	--	--	--	--	--	--	--	--	--	--	--	--	--	--	--	--	--	--	--	-	-	-	--
Unigene31486_All	288	0	35	0	12.5195	13.6119	12519.6	Up	5.65e-11	6.26e-10	--	--	--	--	--	--	--	--	sp|P31350|RIR2_HUMAN	380	2e-104	Ribonucleoside-diphosphate reductase subunit M2 OS=Homo sapiens GN=RRM2 PE=1 SV=1	SPBC25D12.04	335	6e-91	COG0208	Ribonucleotide reductase, beta subunit	K10808	5e-107	390	aag:AaeL_AAEL010691	ribonucleoside-diphosphate reductase subunit M2 [EC:1.17.4.1]	-	-	-	ko01100//Metabolic pathways;ko00480//Glutathione metabolism;ko04115//p53 signaling pathway;ko00240//Pyrimidine metabolism;ko00230//Purine metabolism
Unigene30033_All	1616	0	196	0	12.4948	13.609	12494.5	Up	3.76e-58	1.7e-56	gi|154344449|ref|XP_001568166.1|	85.9	6e-15	proteophosphoglycan ppg4 [Leishmania braziliensis MHOM/BR/75/M2904] >gi|134065503|emb|CAM43270.1| proteophosphoglycan ppg4 [Leishmania braziliensis MHOM/BR/75/M2904]	--	--	--	--	--	--	--	--	--	--	--	--	--	--	--	--	--	--	-	-	-	--
Unigene39675_All	644	0	78	0	12.4773	13.607	12477.1	Up	1.42e-23	2.96e-22	gi|149033041|gb|EDL87870.1|	76.3	1e-12	rCG63148 [Rattus norvegicus]	gi|62125847|gb|AY859500.1|	724	0	Fenneropenaeus chinensis antimicrobial peptide (ALF) mRNA, complete cds; plastid	sp|C0KJQ4|ALPS_PORTR	128	2e-29	Anti-lipopolysaccharide factor OS=Portunus trituberculatus GN=ALF PE=2 SV=2	--	--	--	--	--	--	--	--	--	--	-	-	-	--
Unigene32398_All	215	0	26	0	12.458	13.6048	12458.1	Up	2.45e-08	2.14e-07	--	--	--	--	gi|195443193|ref|XM_002069285.1|	67.9	7e-07	Drosophila willistoni GK23646 (Dwil\GK23646), mRNA	sp|Q54BW5|DUT_DICDI	89	2e-16	Deoxyuridine 5'-triphosphate nucleotidohydrolase OS=Dictyostelium discoideum GN=dut PE=3 SV=1	YBR252w	86.7	7e-16	COG0756	dUTPase	K01520	2e-15	87.4	pon:100456894	dUTP pyrophosphatase [EC:3.6.1.23]	-	-	-	ko01100//Metabolic pathways;ko00240//Pyrimidine metabolism
Unigene30031_All	854	0	102	0	12.3043	13.5869	12304.5	Up	1.32e-30	3.38e-29	--	--	--	--	--	--	--	--	--	--	--	--	--	--	--	--	--	--	--	--	--	--	-	-	-	--
Unigene39489_All	1399	0	167	0	12.2974	13.5861	12297.7	Up	1.18e-49	4.66e-48	gi|119624987|gb|EAX04582.1|	56.2	4e-06	hCG1999844 [Homo sapiens]	--	--	--	--	--	--	--	--	--	--	--	--	--	--	--	--	--	--	-	-	-	--
Unigene39613_All	303	0	36	0	12.2398	13.5793	12239.9	Up	2.88e-11	3.24e-10	--	--	--	--	--	--	--	--	--	--	--	--	--	--	--	--	--	--	--	--	--	--	-	-	-	--
Unigene37970_All	1855	0	218	0	12.1067	13.5635	12106.5	Up	1.34e-64	6.63e-63	--	--	--	--	gi|159132073|emb|CT573222.14|	71.9	1e-08	Zebrafish DNA sequence from clone CH211-56O1 in linkage group 11, complete sequence	--	--	--	--	--	--	--	--	--	--	--	--	--	--	-	-	-	--
CL2745.Contig2_All	583	0	68	0	12.0158	13.5526	12015.4	Up	1.21e-20	2.28e-19	--	--	--	--	gi|375195340|gb|JN737630.1|	69.9	7e-08	Cyprinus carpio clone 390632 microsatellite sequence	sp|P04818|TYSY_HUMAN	406	2e-112	Thymidylate synthase OS=Homo sapiens GN=TYMS PE=1 SV=3	SPAC15E1.04_2	360	8e-99	COG0207	Thymidylate synthase	K00560	7e-112	406	hsa:7298	thymidylate synthase [EC:2.1.1.45]	-	-	-	ko01100//Metabolic pathways;ko00240//Pyrimidine metabolism;ko00670//One carbon pool by folate
Unigene30130_All	346	0	40	0	11.9096	13.5398	11909.3	Up	1.94e-12	2.37e-11	--	--	--	--	gi|354799182|gb|JN963683.1|	77.8	6e-11	Mus musculus targeted non-conditional, lacZ-tagged mutant allele 1700018B08Rik:tm1e(EUCOMM)Wtsi; transgenic	--	--	--	--	--	--	--	--	--	--	--	--	--	--	-	-	-	--
Unigene39584_All	295	0	34	0	11.8733	13.5354	11873	Up	1.11e-10	1.2e-09	--	--	--	--	gi|260223782|emb|FP236454.4|	101	1e-17	Zebrafish DNA sequence from clone CH73-367P23, complete sequence	sp|Q75JC9|Y8484_DICDI	95.5	5e-19	Uncharacterized protein DDB_G0271670 OS=Dictyostelium discoideum GN=DDB_G0271670 PE=4 SV=1	YOR054c	77.4	1e-13	COG0452	Phosphopantothenoylcysteine synthetase/decarboxylase	K11294	1e-16	89.4	xla:397919	nucleolin	-	-	-	ko05130//Pathogenic Escherichia coli infection
Unigene39100_All	263	0	30	0	11.7511	13.5205	11751	Up	1.65e-09	1.62e-08	gi|332025910|gb|EGI66066.1|	106	4e-22	Histone-lysine N-methyltransferase trithorax [Acromyrmex echinatior]	--	--	--	--	sp|Q75JC9|Y8484_DICDI	95.1	2e-18	Uncharacterized protein DDB_G0271670 OS=Dictyostelium discoideum GN=DDB_G0271670 PE=4 SV=1	SPAC140.02	67	4e-10	COG0724	RNA-binding proteins (RRM domain)	K11294	5e-14	82	aml:100465577	nucleolin	-	-	-	ko05130//Pathogenic Escherichia coli infection
Unigene32307_All	537	0	61	0	11.7022	13.5145	11702.3	Up	1.36e-18	2.35e-17	--	--	--	--	gi|339409171|ref|NG_029365.1|	71.9	2e-08	Homo sapiens chimerin (chimaerin) 2 (CHN2), RefSeqGene on chromosome 7	sp|Q555V7|VID27_DICDI	53.1	4e-06	VID27-like protein OS=Dictyostelium discoideum GN=DDB_G0274813 PE=3 SV=1	--	--	--	--	--	K10394	9e-06	53.9	tad:TRIADDRAFT_52074	kinesin family member 3/17	-	-	-	--
CL1045.Contig2_All	531	0	60	0	11.6404	13.5069	11640.8	Up	2.67e-18	4.56e-17	gi|162077130|gb|ABX82469.1|	76.6	5e-13	dentin sialophosphoprotein [Homo sapiens] >gi|162077172|gb|ABX82490.1| dentin sialophosphoprotein [Homo sapiens]	--	--	--	--	sp|P07742|RIR1_MOUSE	799	0	Ribonucleoside-diphosphate reductase large subunit OS=Mus musculus GN=Rrm1 PE=1 SV=2	SPAC1F7.05	801	0	COG0209	Ribonucleotide reductase, alpha subunit	K10807	0	799	oaa:100073391	ribonucleoside-diphosphate reductase subunit M1 [EC:1.17.4.1]	-	-	-	ko01100//Metabolic pathways;ko00480//Glutathione metabolism;ko00240//Pyrimidine metabolism;ko00230//Purine metabolism
Unigene32329_All	331	0	37	0	11.5156	13.4913	11515.6	Up	1.47e-11	1.7e-10	gi|330370289|gb|AEC12373.1|	211	1e-53	cytochrome b [Tupaia belangeri]	--	--	--	--	--	--	--	--	--	--	--	--	--	--	--	--	--	--	-	-	-	--
Unigene29399_All	372	0	41	0	11.3541	13.4709	11353.9	Up	9.86e-13	1.24e-11	gi|298162778|gb|ADI59753.1|	103	2e-21	early cuticle protein 5 [Callinectes sapidus]	gi|15778823|gb|AC084390.1|	69.9	2e-07	Mus musculus BAC clone RP23-285H9 from 1, complete sequence	sp|Q75JC9|Y8484_DICDI	108	4e-22	Uncharacterized protein DDB_G0271670 OS=Dictyostelium discoideum GN=DDB_G0271670 PE=4 SV=1	--	--	--	--	--	K12597	1e-09	68.2	aml:100481808	protein AIR1/2	-	-	-	ko03018//RNA degradation
Unigene32399_All	284	0	30	0	10.8822	13.4097	10882.3	Up	1.65e-09	1.62e-08	gi|290462725|gb|ADD24410.1|	71.2	1e-11	Cuticle protein 18.6, isoform B [Lepeophtheirus salmonis]	--	--	--	--	sp|Q54XG0|Y5282_DICDI	58.2	1e-07	Uncharacterized G-patch domain protein DDB_G0278987 OS=Dictyostelium discoideum GN=DDB_G0278987 PE=4 SV=1	--	--	--	--	--	K13171	7e-09	63.9	dmo:Dmoj_GI11751	serine/arginine repetitive matrix protein 1	-	-	-	ko00310//Lysine degradation;ko03015//mRNA surveillance pathway;ko03013//RNA transport;ko04530//Tight junction
Unigene29458_All	1591	0	168	0	10.8781	13.4091	10877.8	Up	6.02e-50	2.4e-48	gi|9997010|ref|NP_065224.1|	768	0	NADH dehydrogenase subunit 4 [Tupaia belangeri] >gi|9957743|gb|AAG09460.1|AF217811_10 NADH subunit 4 [Tupaia belangeri] >gi|21425548|emb|CAD13258.1| NADH dehydrogenase subunit4 [Tupaia belangeri]	--	--	--	--	--	--	--	--	--	--	--	--	--	--	--	--	--	--	-	-	-	--
Unigene40175_All	372	0	39	0	10.8003	13.3988	10800.4	Up	3.8e-12	4.57e-11	--	--	--	--	gi|194757851|ref|XM_001961140.1|	174	2e-39	Drosophila ananassae GF11130 (Dana\GF11130), mRNA	sp|Q03601|NHL1_CAEEL	247	2e-64	RING finger protein nhl-1 OS=Caenorhabditis elegans GN=nhl-1 PE=1 SV=2	YLR106c	92.8	6e-18	COG5271	AAA ATPase containing von Willebrand factor type A (vWA) domain	K12035	3e-165	584	api:100167755	tripartite motif-containing protein 71	-	-	-	--
Unigene29322_All	366	0	38	0	10.6959	13.3848	10696.1	Up	7.46e-12	8.8e-11	--	--	--	--	gi|348565802|ref|XM_003468644.1|	63.9	9e-06	PREDICTED: Cavia porcellus zinc finger E-box-binding homeobox 1-like, transcript variant 3 (LOC100724924), mRNA	sp|Q55DD4|PAKD_DICDI	53.9	6e-06	Serine/threonine-protein kinase pakD OS=Dictyostelium discoideum GN=pakD PE=3 SV=1	--	--	--	--	--	--	--	--	--	--	-	-	-	--
Unigene40577_All	243	0	25	0	10.5986	13.3716	10598.7	Up	4.81e-08	4.08e-07	--	--	--	--	--	--	--	--	--	--	--	--	--	--	--	--	--	--	--	--	--	--	-	-	-	--
Unigene32347_All	248	0	25	0	10.3849	13.3422	10384.9	Up	4.81e-08	4.08e-07	--	--	--	--	--	--	--	--	--	--	--	--	--	--	--	--	--	--	--	--	--	--	-	-	-	--
Unigene39571_All	1073	0	108	0	10.369	13.34	10369.1	Up	2.3e-32	6.13e-31	--	--	--	--	--	--	--	--	--	--	--	--	--	--	--	--	--	--	--	--	--	--	-	-	-	--
CL2080.Contig1_All	409	0	41	0	10.327	13.3341	10326.8	Up	9.86e-13	1.24e-11	gi|225712486|gb|ACO12089.1|	99	6e-20	Cuticle protein 19 [Lepeophtheirus salmonis]	--	--	--	--	--	--	--	--	--	--	--	--	--	--	--	--	--	--	-	-	-	--
CL425.Contig3_All	280	0	28	0	10.3018	13.3306	10301.7	Up	6.36e-09	5.89e-08	gi|21355231|ref|NP_651999.1|	84.7	1e-15	TweedleT [Drosophila melanogaster] >gi|7301535|gb|AAF56656.1| TweedleT [Drosophila melanogaster] >gi|28416335|gb|AAO42640.1| LP07342p [Drosophila melanogaster]	gi|350407821|ref|XM_003488156.1|	63.9	1e-05	PREDICTED: Bombus impatiens hypothetical protein LOC100745853, transcript variant 2 (LOC100745853), mRNA	sp|A8JUV0|SBNO_DROME	71.2	4e-11	Protein strawberry notch OS=Drosophila melanogaster GN=sno PE=1 SV=1	SPAC140.02	54.3	3e-06	COG0724	RNA-binding proteins (RRM domain)	K13100	2e-06	57.4	dre:566033	pre-mRNA-splicing factor CWC22	-	-	-	--
Unigene40279_All	280	0	28	0	10.3018	13.3306	10301.7	Up	6.36e-09	5.88e-08	gi|309262440|ref|XP_003085815.1|	55.5	7e-07	PREDICTED: uncharacterized protein LOC100503123, partial [Mus musculus]	gi|28630139|gb|AC125487.3|	63.9	2e-06	Mus musculus BAC clone RP23-38L16 from 12, complete sequence	sp|O15417|TNC18_HUMAN	50.4	1e-05	Trinucleotide repeat-containing gene 18 protein OS=Homo sapiens GN=TNRC18 PE=1 SV=3	--	--	--	--	--	--	--	--	--	--	-	-	-	--
Unigene29383_All	506	0	50	0	10.1796	13.3134	10179.6	Up	2.27e-15	3.36e-14	gi|290462725|gb|ADD24410.1|	105	1e-21	Cuticle protein 18.6, isoform B [Lepeophtheirus salmonis]	--	--	--	--	--	--	--	--	--	--	--	--	--	--	--	--	--	--	-	-	-	--
CL1519.Contig2_All	275	0	27	0	10.1145	13.3041	10114.2	Up	1.25e-08	1.12e-07	--	--	--	--	--	--	--	--	--	--	--	--	--	--	--	--	--	--	--	--	--	--	-	-	-	--
Unigene40171_All	306	0	30	0	10.0998	13.302	10099.5	Up	1.65e-09	1.62e-08	gi|9997001|ref|NP_065215.1|	178	6e-44	NADH dehydrogenase subunit 1 [Tupaia belangeri] >gi|9957734|gb|AAG09451.1|AF217811_1 NADH subunit 1 [Tupaia belangeri] >gi|21425540|emb|CAD13250.1| NADH dehydrogenase subunit 1 [Tupaia belangeri]	gi|189531558|ref|XM_001921942.1|	75.8	9e-10	PREDICTED: Danio rerio solute carrier family 24 (sodium/potassium/calcium exchanger), member 1 (slc24a1), mRNA	sp|P97930|KTHY_MOUSE	164	1e-39	Thymidylate kinase OS=Mus musculus GN=Dtymk PE=2 SV=2	SPCC70.07c	163	1e-39	COG0125	Thymidylate kinase	K00943	7e-40	166	tad:TRIADDRAFT_32784	dTMP kinase [EC:2.7.4.9]	-	-	-	ko01100//Metabolic pathways;ko00240//Pyrimidine metabolism
Unigene40289_All	313	0	30	0	9.8739	13.2694	9873.87	Up	1.65e-09	1.62e-08	--	--	--	--	--	--	--	--	--	--	--	--	--	--	--	--	--	--	--	--	--	--	-	-	-	--
Unigene39676_All	680	0	65	0	9.8473	13.2655	9847.21	Up	9.15e-20	1.67e-18	gi|66826843|ref|XP_646776.1|	62.8	1e-08	eukaryotic translation initiation factor 4E member 3 [Dictyostelium discoideum AX4] >gi|60474616|gb|EAL72553.1| eukaryotic translation initiation factor 4E member 3 [Dictyostelium discoideum AX4]	gi|316983193|gb|AC243288.2|	101	1e-17	Mus musculus FOSMID clone WI1-166E14 from chromosome 5, complete sequence	--	--	--	--	--	--	--	--	--	--	--	--	--	--	-	-	-	--
Unigene32461_All	317	0	30	0	9.7493	13.2511	9749.42	Up	1.65e-09	1.62e-08	gi|154417329|ref|XP_001581685.1|	59.7	4e-08	surface antigen BspA-like [Trichomonas vaginalis G3] >gi|121915914|gb|EAY20699.1| surface antigen BspA-like [Trichomonas vaginalis G3]	--	--	--	--	--	--	--	--	--	--	--	--	--	--	--	--	--	--	-	-	-	--
Unigene39674_All	606	0	57	0	9.6898	13.2423	9690.13	Up	2.02e-17	3.32e-16	--	--	--	--	--	--	--	--	--	--	--	--	--	--	--	--	--	--	--	--	--	--	-	-	-	--
CL157.Contig1_All	2330	0	219	0	9.6828	13.2412	9682.74	Up	6.84e-65	3.39e-63	--	--	--	--	--	--	--	--	--	--	--	--	--	--	--	--	--	--	--	--	--	--	-	-	-	--
Unigene40168_All	277	0	26	0	9.6696	13.2392	9669.33	Up	2.45e-08	2.14e-07	--	--	--	--	--	--	--	--	--	--	--	--	--	--	--	--	--	--	--	--	--	--	-	-	-	--
Unigene32380_All	888	0	83	0	9.6289	13.2332	9629.2	Up	4.86e-25	1.07e-23	--	--	--	--	gi|300085578|gb|HM370554.1|	67.9	3e-08	Mus musculus strain 129S7/SvEvBrd-Hprtb-m2 Itln locus genomic sequence	--	--	--	--	--	--	--	--	--	--	--	--	--	--	-	-	-	--
Unigene32432_All	1182	0	110	0	9.5871	13.2269	9587.24	Up	5.96e-33	1.62e-31	--	--	--	--	--	--	--	--	--	--	--	--	--	--	--	--	--	--	--	--	--	--	-	-	-	--
Unigene40121_All	615	0	57	0	9.548	13.221	9548.11	Up	2.02e-17	3.32e-16	gi|359320849|ref|XP_867333.3|	208	1e-52	PREDICTED: fructose-bisphosphate aldolase B isoform 4 [Canis lupus familiaris]	gi|291170543|gb|GU570689.1|	2081	0	Fenneropenaeus chinensis SRAP marker 110 genomic sequence	--	--	--	--	--	--	--	--	--	--	--	--	--	--	-	-	-	--
Unigene40465_All	682	0	63	0	9.5163	13.2162	9516.4	Up	3.53e-19	6.3e-18	--	--	--	--	--	--	--	--	sp|Q06885|GP10_DICDI	60.5	3e-09	Glycoprotein gp100 OS=Dictyostelium discoideum GN=gppA PE=2 SV=1	slr0599	53.5	3e-07	COG0515	Serine/threonine protein kinase	K06261	1e-07	56.6	rno:691992	platelet glycoprotein Ib alpha chain	-	-	-	ko05146//Amoebiasis;ko05110//Vibrio cholerae infection;ko04512//ECM-receptor interaction;ko04640//Hematopoietic cell lineage;ko00310//Lysine degradation
Unigene40259_All	379	0	35	0	9.5135	13.2158	9513.76	Up	5.65e-11	6.26e-10	--	--	--	--	gi|189234737|ref|XM_001814150.1|	61.9	4e-06	PREDICTED: Tribolium castaneum similar to trypsinogen RdoT3 (LOC100142246), mRNA	sp|P00765|TRYP_ASTFL	61.6	2e-09	Trypsin-1 OS=Astacus fluviatilis PE=1 SV=1	--	--	--	--	--	K01312	2e-08	59.7	cin:100179089	trypsin [EC:3.4.21.4]	-	-	-	ko04974//Protein digestion and absorption;ko04080//Neuroactive ligand-receptor interaction;ko04972//Pancreatic secretion;ko05164//Influenza A
Unigene40542_All	240	0	22	0	9.4433	13.2051	9443.46	Up	3.64e-07	2.77e-06	--	--	--	--	gi|327533500|gb|JF342238.1|	176	7e-41	Penaeus monodon hemocyanin (HcVn) mRNA, partial cds	sp|P80096|HCYC_PANIN	274	1e-73	Hemocyanin C chain OS=Panulirus interruptus PE=1 SV=1	--	--	--	--	--	K00505	7e-16	84	dpo:Dpse_GA19121	tyrosinase [EC:1.14.18.1]	GO:0015669//gas transport	GO:0003824//catalytic activity;GO:0022892;GO:0043169//cation binding	GO:0044421//extracellular region part	ko01100//Metabolic pathways;ko00350//Tyrosine metabolism;ko00740//Riboflavin metabolism;ko04916//Melanogenesis
Unigene40559_All	208	0	19	0	9.4103	13.2	9410.14	Up	2.76e-06	1.85e-05	--	--	--	--	gi|256539087|gb|GQ377109.1|	1033	0	Fenneropenaeus chinensis acyl-CoA-binding protein mRNA, complete cds	sp|Q9PRL8|ACBP_CHICK	128	8e-30	Acyl-CoA-binding protein OS=Gallus gallus GN=DBI PE=1 SV=1	SPBC1539.06	98.6	7e-21	COG4281	Acyl-CoA-binding protein	K08762	1e-29	129	tgu:100190430	diazepam-binding inhibitor (GABA receptor modulator, acyl-CoA-binding protein)	GO:0051234//establishment of localization	GO:0005504//fatty acid binding	-	ko03320//PPAR signaling pathway
Unigene40574_All	399	0	36	0	9.2949	13.1822	9294.75	Up	2.88e-11	3.24e-10	gi|345480709|ref|XP_001604506.2|	123	2e-27	PREDICTED: serine/threonine-protein kinase SBK1-like [Nasonia vitripennis]	--	--	--	--	--	--	--	--	--	--	--	--	--	--	--	--	--	--	-	-	-	--
Unigene39567_All	455	0	41	0	9.2829	13.1804	9283.16	Up	9.86e-13	1.24e-11	gi|170041974|ref|XP_001848719.1|	52.8	5e-06	conserved hypothetical protein [Culex quinquefasciatus] >gi|167865531|gb|EDS28914.1| conserved hypothetical protein [Culex quinquefasciatus]	gi|153924096|dbj|AK265111.1|	81.8	1e-11	Gryllus bimaculatus mRNA, GBcontig11972	sp|Q6NT16|CF192_HUMAN	271	3e-72	MFS-type transporter C6orf192 OS=Homo sapiens GN=C6orf192 PE=2 SV=1	MJ1560	83.6	1e-15	COG0477	Permeases of the major facilitator superfamily	K08155	1e-20	102	mmu:110877	MFS transporter, DHA1 family, solute carrier family 18 (vesicular amine transporter), member 1/2	-	-	-	ko05012//Parkinson's disease;ko03013//RNA transport;ko05416//Viral myocarditis
CL2778.Contig2_All	222	0	20	0	9.2809	13.18	9280.58	Up	1.4e-06	9.88e-06	--	--	--	--	gi|115382603|gb|DQ858934.1|	125	1e-24	Litopenaeus vannamei clone c056 leucine-rich glioma-inactivated protein 1 precursor-like mRNA, partial sequence	sp|Q9HBX8|LGR6_HUMAN	72.4	5e-12	Leucine-rich repeat-containing G-protein coupled receptor 6 OS=Homo sapiens GN=LGR6 PE=1 SV=3	--	--	--	--	--	K08399	5e-13	77.4	mdo:100014742	leucine-rich repeat-containing G protein-coupled receptor 6	-	-	-	--
Unigene40256_All	322	0	29	0	9.278	13.1796	9278.01	Up	3.24e-09	3.07e-08	--	--	--	--	gi|2689657|gb|AF027179.1|AF027179	71.9	8e-09	Rattus norvegicus mutant type II hexokinase mRNA, complete cds	sp|Q9NFT7|HXK2_DROME	469	6e-132	Hexokinase type 2 OS=Drosophila melanogaster GN=Hex-t2 PE=2 SV=4	SPAC24H6.04	292	1e-78	COG5026	Hexokinase	K00844	1e-175	616	dya:Dyak_GE17799	hexokinase [EC:2.7.1.1]	-	-	-	ko01100//Metabolic pathways;ko00500//Starch and sucrose metabolism;ko00052//Galactose metabolism;ko04973//Carbohydrate digestion and absorption;ko00520//Amino sugar and nucleotide sugar metabolism;ko00010//Glycolysis / Gluconeogenesis;ko00051//Fructose and mannose metabolism;ko00524//Butirosin and neomycin biosynthesis;ko04930//Type II diabetes mellitus;ko04910//Insulin signaling pathway
Unigene31693_All	211	0	19	0	9.2765	13.1794	9276.73	Up	2.76e-06	1.86e-05	--	--	--	--	--	--	--	--	sp|P98088|MUC5A_HUMAN	62.8	7e-20	Mucin-5AC (Fragments) OS=Homo sapiens GN=MUC5AC PE=1 SV=3	ECU03g0290	50.4	7e-06	COG0086	DNA-directed RNA polymerase, beta' subunit/160 kD subunit	K10955	4e-19	70.9	tgu:100220116	intestinal mucin-2	-	-	-	ko05146//Amoebiasis;ko05110//Vibrio cholerae infection
Unigene33141_All	378	0	34	0	9.2662	13.1778	9266.44	Up	1.11e-10	1.2e-09	gi|296190433|ref|XP_002743196.1|	258	8e-68	PREDICTED: fructose-bisphosphate aldolase B [Callithrix jacchus]	--	--	--	--	sp|P22897|MRC1_HUMAN	80.1	7e-15	Macrophage mannose receptor 1 OS=Homo sapiens GN=MRC1 PE=1 SV=1	--	--	--	--	--	K06560	2e-14	80.1	pon:100447602	mannose receptor, C type	-	-	-	ko04145//Phagosome;ko05152//Tuberculosis
Unigene39141_All	258	0	23	0	9.1838	13.1649	9183.96	Up	1.86e-07	1.47e-06	--	--	--	--	--	--	--	--	sp|Q6NUI6|CHADL_HUMAN	73.9	8e-13	Chondroadherin-like protein OS=Homo sapiens GN=CHADL PE=2 SV=2	alr0124_1	53.5	9e-07	COG4886	Leucine-rich repeat (LRR) protein	K08399	1e-10	68.2	phu:Phum_PHUM061060	leucine-rich repeat-containing G protein-coupled receptor 6	-	-	-	ko05164//Influenza A;ko05160//Hepatitis C;ko04620//Toll-like receptor signaling pathway
Unigene40282_All	247	0	22	0	9.1757	13.1636	9175.68	Up	3.64e-07	2.77e-06	gi|307191642|gb|EFN75122.1|	61.2	1e-08	hypothetical protein EAI_04833 [Harpegnathos saltator]	--	--	--	--	--	--	--	--	--	--	--	--	--	--	--	--	--	--	-	-	-	--
Unigene35210_All	249	0	22	0	9.102	13.152	9102.2	Up	3.64e-07	2.78e-06	--	--	--	--	gi|124245109|gb|EF032649.1|	2539	0	Fenneropenaeus chinensis tetraspanins-like protein-8 mRNA, complete cds	sp|Q5RE11|TSN3_PONAB	132	2e-30	Tetraspanin-3 OS=Pongo abelii GN=TSPAN3 PE=2 SV=1	--	--	--	--	--	K06497	7e-30	132	tad:TRIADDRAFT_63102	CD63 antigen	-	-	-	ko04142//Lysosome
CL1558.Contig2_All	457	0	40	0	9.0169	13.1384	9016.8	Up	1.94e-12	2.37e-11	--	--	--	--	gi|452674|emb|X77318.1|	2504	0	P.vanameii mRNA for preamylase 1	sp|P00687|AMY1_MOUSE	654	0	Alpha-amylase 1 OS=Mus musculus GN=Amy1 PE=1 SV=2	BS_amyE	87.8	6e-17	COG0366	Glycosidases	K01176	0	657	xla:379600	alpha-amylase [EC:3.2.1.1]	GO:0044238//primary metabolic process	GO:0043169//cation binding;GO:0016160//amylase activity	GO:0044421//extracellular region part	ko01100//Metabolic pathways;ko00500//Starch and sucrose metabolism;ko04973//Carbohydrate digestion and absorption;ko04972//Pancreatic secretion;ko04970//Salivary secretion
Unigene32975_All	252	0	22	0	8.9936	13.1347	8993.71	Up	3.64e-07	2.78e-06	--	--	--	--	gi|343183154|dbj|AB613206.1|	5977	0	Marsupenaeus japonicus MYHb mRNA for myosin heavy chain type b, complete cds	sp|P05661|MYSA_DROME	2569	0	Myosin heavy chain, muscle OS=Drosophila melanogaster GN=Mhc PE=1 SV=4	SPCC645.05c	709	0	COG5022	Myosin heavy chain	K10352	0	2664	tca:659358	myosin heavy chain	-	-	-	ko05410//Hypertrophic cardiomyopathy (HCM);ko05414//Dilated cardiomyopathy;ko04810//Regulation of actin cytoskeleton;ko04260//Cardiac muscle contraction;ko05416//Viral myocarditis;ko04270//Vascular smooth muscle contraction;ko04530//Tight junction
Unigene40312_All	630	0	55	0	8.9936	13.1347	8993.71	Up	7.79e-17	1.24e-15	--	--	--	--	gi|854402|emb|X82502.1|	2742	0	P.vannanei mRNA for hemocyanin	sp|P80096|HCYC_PANIN	900	0	Hemocyanin C chain OS=Panulirus interruptus PE=1 SV=1	--	--	--	--	--	K00505	4e-80	300	der:Dere_GG22822	tyrosinase [EC:1.14.18.1]	GO:0015669//gas transport	GO:0003824//catalytic activity;GO:0022892;GO:0043169//cation binding	GO:0044421//extracellular region part	ko01100//Metabolic pathways;ko00350//Tyrosine metabolism;ko00740//Riboflavin metabolism;ko04916//Melanogenesis
Unigene35304_All	265	0	23	0	8.9412	13.1263	8941.49	Up	1.86e-07	1.47e-06	--	--	--	--	--	--	--	--	sp|P98088|MUC5A_HUMAN	69.3	1e-11	Mucin-5AC (Fragments) OS=Homo sapiens GN=MUC5AC PE=1 SV=3	--	--	--	--	--	K10955	8e-10	65.1	xtr:100493286	intestinal mucin-2	-	-	-	ko05146//Amoebiasis;ko05110//Vibrio cholerae infection
Unigene35288_All	432	0	37	0	8.8233	13.1071	8823.28	Up	1.47e-11	1.7e-10	gi|156485818|gb|ABU68569.1|	66.2	4e-10	vMMP-Lio1 [Liophis poecilogyrus]	gi|46879251|gb|AC117740.12|	95.6	4e-16	Mus musculus chromosome 8, clone RP24-134P12, complete sequence	sp|Q52KR2|LRIG2_MOUSE	68.9	2e-11	Leucine-rich repeats and immunoglobulin-like domains protein 2 OS=Mus musculus GN=Lrig2 PE=2 SV=1	YPCD1.26c	54.7	4e-07	COG4886	Leucine-rich repeat (LRR) protein	K13023	1e-11	71.6	bta:614562	carboxypeptidase N regulatory subunit	-	-	-	ko04360//Axon guidance
Unigene29427_All	293	0	25	0	8.7899	13.1016	8789.71	Up	4.81e-08	4.08e-07	--	--	--	--	--	--	--	--	sp|P22699|GUN6_DICDI	70.9	6e-12	Endoglucanase OS=Dictyostelium discoideum GN=celA PE=2 SV=1	YPO2725	56.6	9e-08	COG3501	Uncharacterized protein conserved in bacteria	K13171	2e-08	61.2	cbr:CBG07956	serine/arginine repetitive matrix protein 1	-	-	-	ko05146//Amoebiasis;ko05110//Vibrio cholerae infection;ko04512//ECM-receptor interaction;ko04974//Protein digestion and absorption;ko04510//Focal adhesion;ko03015//mRNA surveillance pathway;ko03013//RNA transport
Unigene29306_All	223	0	19	0	8.7773	13.0996	8777.53	Up	2.76e-06	1.86e-05	--	--	--	--	gi|254945348|gb|AE014188.3|	89.7	3e-14	Plasmodium falciparum 3D7 chromosome 12, complete sequence	--	--	--	--	--	--	--	--	--	--	--	--	--	--	-	-	-	--
Unigene31796_All	223	0	19	0	8.7773	13.0996	8777.53	Up	2.76e-06	1.86e-05	--	--	--	--	--	--	--	--	sp|P98088|MUC5A_HUMAN	91.3	6e-18	Mucin-5AC (Fragments) OS=Homo sapiens GN=MUC5AC PE=1 SV=3	BS_xylA	468	1e-131	COG2115	Xylose isomerase	K01805	1e-177	623	cin:100179799	xylose isomerase [EC:5.3.1.5]	GO:0019321//pentose metabolic process;GO:0006007//glucose catabolic process	GO:0043169//cation binding;GO:0016861//intramolecular oxidoreductase activity, interconverting aldoses and ketoses	-	ko05146//Amoebiasis;ko05110//Vibrio cholerae infection;ko01100//Metabolic pathways;ko00040//Pentose and glucuronate interconversions;ko00051//Fructose and mannose metabolism
Unigene40285_All	540	0	46	0	8.7756	13.0993	8775.71	Up	3.38e-14	4.62e-13	--	--	--	--	--	--	--	--	--	--	--	--	--	--	--	--	--	--	--	--	--	--	-	-	-	--
Unigene40326_All	270	0	23	0	8.7756	13.0993	8775.71	Up	1.86e-07	1.47e-06	--	--	--	--	gi|343183152|dbj|AB613205.1|	5961	0	Marsupenaeus japonicus MYHa mRNA for myosin heavy chain type a, complete cds	sp|P05661|MYSA_DROME	2568	0	Myosin heavy chain, muscle OS=Drosophila melanogaster GN=Mhc PE=1 SV=4	SPCC645.05c	740	0	COG5022	Myosin heavy chain	K10352	0	2629	tca:659358	myosin heavy chain	-	-	-	ko05410//Hypertrophic cardiomyopathy (HCM);ko05414//Dilated cardiomyopathy;ko04810//Regulation of actin cytoskeleton;ko04260//Cardiac muscle contraction;ko05416//Viral myocarditis;ko04270//Vascular smooth muscle contraction;ko04530//Tight junction
Unigene40221_All	260	0	22	0	8.7169	13.0896	8716.9	Up	3.64e-07	2.78e-06	--	--	--	--	--	--	--	--	--	--	--	--	--	--	--	--	--	K13165	6e-07	54.3	dme:Dmel_CG4602	splicing factor, arginine/serine-rich 12	GO:0000398//nuclear mRNA splicing, via spliceosome	-	GO:0005681//spliceosomal complex	--
Unigene31270_All	201	0	17	0	8.713	13.089	8713.28	Up	1.06e-05	6.55e-05	--	--	--	--	gi|256539085|gb|GQ377108.1|	1342	0	Fenneropenaeus chinensis fatty acids binding protein mRNA, complete cds	sp|Q4VBT1|FA1B1_DANRE	68.6	1e-11	Fatty acid binding protein 1-B.1 OS=Danio rerio GN=fabp1b.1 PE=2 SV=1	--	--	--	--	--	K08750	6e-12	71.2	gga:374015	fatty acid-binding protein 1, liver	GO:0051234//establishment of localization	GO:0005488//binding	-	ko04975//Fat digestion and absorption;ko03320//PPAR signaling pathway
Unigene40237_All	805	0	68	0	8.7021	13.0871	8701.81	Up	1.21e-20	2.28e-19	--	--	--	--	--	--	--	--	--	--	--	--	--	--	--	--	--	--	--	--	--	--	-	-	-	--
Unigene39595_All	586	0	49	0	8.6141	13.0725	8614.19	Up	4.46e-15	6.49e-14	--	--	--	--	gi|21531110|emb|AL669868.16|	159	2e-35	Mouse DNA sequence from clone RP23-304H7 on chromosome 11 Contains a COMM domain containing 9 (Commd9) pseudogene, a novel gene and the Tcf2 gene for transcription factor 2, complete sequence	sp|Q6L6Q5|LYS_OSTED	85.9	8e-17	Lysozyme OS=Ostrea edulis GN=lysoz PE=2 SV=1	PM0926	51.6	1e-06	COG4531	ABC-type Zn2+ transport system, periplasmic component/surface adhesin	K14079	6e-10	64.7	dmo:Dmoj_GI15889	poly(A) RNA polymerase GLD2 [EC:2.7.7.19]	-	-	-	ko04010//MAPK signaling pathway;ko04360//Axon guidance;ko04650//Natural killer cell mediated cytotoxicity;ko04380//Osteoclast differentiation;ko04370//VEGF signaling pathway;ko04310//Wnt signaling pathway;ko04662//B cell receptor signaling pathway;ko04660//T cell receptor signaling pathway
Unigene34816_All	204	0	17	0	8.5848	13.0676	8584.99	Up	1.06e-05	6.55e-05	--	--	--	--	--	--	--	--	sp|P98088|MUC5A_HUMAN	54.7	6e-07	Mucin-5AC (Fragments) OS=Homo sapiens GN=MUC5AC PE=1 SV=3	--	--	--	--	--	K10955	1e-06	55.5	gga:423101	intestinal mucin-2	-	-	-	ko05146//Amoebiasis;ko05110//Vibrio cholerae infection
Unigene40342_All	306	0	25	0	8.4165	13.039	8416.47	Up	4.81e-08	4.08e-07	gi|301770207|ref|XP_002920519.1|	143	3e-33	PREDICTED: alpha-1-antitrypsin-like [Ailuropoda melanoleuca]	--	--	--	--	sp|Q865R1|PAOX_BOVIN	147	7e-35	Peroxisomal N(1)-acetyl-spermine/spermidine oxidase OS=Bos taurus GN=PAOX PE=1 SV=3	MA2968	53.5	1e-06	COG1233	Phytoene dehydrogenase and related proteins	K12259	6e-41	169	bfo:BRAFLDRAFT_125091	spermine oxidase [EC:1.5.3.16]	-	-	-	ko04146//Peroxisome
Unigene35132_All	245	0	20	0	8.4096	13.0378	8409.47	Up	1.4e-06	9.86e-06	--	--	--	--	--	--	--	--	sp|Q9HC84|MUC5B_HUMAN	75.1	5e-13	Mucin-5B OS=Homo sapiens GN=MUC5B PE=1 SV=3	--	--	--	--	--	K10955	1e-13	79	bta:789571	intestinal mucin-2	-	-	-	ko05146//Amoebiasis;ko05110//Vibrio cholerae infection
Unigene35346_All	430	0	35	0	8.3852	13.0336	8385.03	Up	5.65e-11	6.26e-10	gi|118363022|ref|XP_001014775.1|	63.2	4e-09	Phospholipase D1 [Tetrahymena thermophila] >gi|89296503|gb|EAR94491.1| Phospholipase D1 [Tetrahymena thermophila SB210]	--	--	--	--	sp|P51689|ARSD_HUMAN	374	3e-103	Arylsulfatase D OS=Homo sapiens GN=ARSD PE=1 SV=2	SMa0943	114	5e-25	COG3119	Arylsulfatase A and related enzymes	K12374	5e-110	399	oaa:100083853	arylsulfatase D/E/F/H [EC:3.1.6.-]	-	-	-	--
Unigene35227_All	345	0	28	0	8.3609	13.0294	8360.65	Up	6.36e-09	5.89e-08	--	--	--	--	gi|195502920|ref|XM_002098399.1|	61.9	1e-05	Drosophila yakuba GE23951 (Dyak\GE23951), mRNA	sp|P35502|ESTF_MYZPE	277	6e-74	Esterase FE4 OS=Myzus persicae PE=1 SV=1	BS_pnbA	192	1e-48	COG2272	Carboxylesterase type B	K01063	2e-80	300	tca:658208	juvenile-hormone esterase [EC:3.1.1.59]	-	-	-	ko01100//Metabolic pathways;ko00981//Insect hormone biosynthesis;ko00983//Drug metabolism - other enzymes
Unigene40467_All	382	0	31	0	8.3601	13.0293	8360.07	Up	8.4e-10	8.46e-09	--	--	--	--	--	--	--	--	sp|P98088|MUC5A_HUMAN	59.7	1e-08	Mucin-5AC (Fragments) OS=Homo sapiens GN=MUC5AC PE=1 SV=3	--	--	--	--	--	K10955	5e-07	55.8	gga:423101	intestinal mucin-2	-	-	-	ko05146//Amoebiasis;ko05110//Vibrio cholerae infection
Unigene39115_All	322	0	26	0	8.3182	13.0221	8318.46	Up	2.45e-08	2.14e-07	gi|20372975|dbj|BAB91157.1|	179	3e-44	nacrein [Turbo marmoratus]	--	--	--	--	--	--	--	--	--	--	--	--	--	--	--	--	--	--	-	-	-	--
Unigene31820_All	248	0	20	0	8.3079	13.0203	8308.08	Up	1.4e-06	9.87e-06	--	--	--	--	--	--	--	--	sp|P02707|LECH_CHICK	57.8	3e-08	Hepatic lectin OS=Gallus gallus PE=1 SV=1	--	--	--	--	--	K06560	3e-09	62.8	bfo:BRAFLDRAFT_80311	mannose receptor, C type	-	-	-	ko04145//Phagosome;ko05152//Tuberculosis
Unigene32377_All	397	0	32	0	8.3037	13.0195	8303.48	Up	4.28e-10	4.41e-09	--	--	--	--	gi|354792230|gb|JN956731.1|	65.9	4e-07	Mus musculus targeted non-conditional, lacZ-tagged mutant allele Ccbp2:tm1e(EUCOMM)Hmgu; transgenic	--	--	--	--	--	--	--	--	--	--	--	--	--	--	-	-	-	--
CL2598.Contig2_All	262	0	21	0	8.2572	13.0114	8256.99	Up	7.15e-07	5.25e-06	--	--	--	--	--	--	--	--	sp|P41366|VMO1_CHICK	84	3e-16	Vitelline membrane outer layer protein 1 OS=Gallus gallus GN=VMO1 PE=1 SV=1	--	--	--	--	--	--	--	--	--	--	-	-	-	--
Unigene31565_All	229	0	18	0	8.0975	12.9833	8097.72	Up	5.41e-06	3.49e-05	--	--	--	--	--	--	--	--	sp|B0BND0|ENPP6_RAT	250	1e-65	Ectonucleotide pyrophosphatase/phosphodiesterase family member 6 OS=Rattus norvegicus GN=Enpp6 PE=2 SV=1	SPBC725.05c	191	6e-48	COG1524	Uncharacterized proteins of the AP superfamily	K08743	1e-64	248	tgu:100225148	ectonucleotide pyrophosphatase/phosphodiesterase family member 6 [EC:3.1.4.-]	-	-	-	ko00565//Ether lipid metabolism
Unigene40461_All	256	0	20	0	8.0483	12.9745	8048.48	Up	1.4e-06	9.86e-06	--	--	--	--	gi|170043072|ref|XM_001849175.1|	63.9	4e-07	Culex quinquefasciatus fibrinogen and fibronectin, mRNA	--	--	--	--	--	--	--	--	--	--	--	--	--	--	-	-	-	--
Unigene31025_All	231	0	18	0	8.0274	12.9707	8027.31	Up	5.41e-06	3.49e-05	--	--	--	--	--	--	--	--	sp|O11780|BGH3_PIG	212	5e-54	Transforming growth factor-beta-induced protein ig-h3 OS=Sus scrofa GN=TGFBI PE=1 SV=1	MA1723_1	79.7	3e-14	COG2335	Secreted and surface protein containing fasciclin-like repeats	--	--	--	--	--	-	-	-	--
Unigene35266_All	270	0	21	0	8.0125	12.968	8012.3	Up	7.15e-07	5.24e-06	--	--	--	--	gi|220060976|gb|EU707330.1|	2868	0	Penaeus monodon cyclin B mRNA, complete cds	sp|P24862|CCNB_PATVU	360	4e-99	G2/mitotic-specific cyclin-B OS=Patella vulgata PE=2 SV=1	SPBC582.03	209	2e-53	COG5024	Cyclin	K05868	1e-92	341	dre:368316	cyclin B	GO:0007049//cell cycle	-	GO:0043231//intracellular membrane-bounded organelle	ko04115//p53 signaling pathway;ko04914//Progesterone-mediated oocyte maturation;ko04114//Oocyte meiosis;ko04110//Cell cycle
Unigene31366_All	219	0	17	0	7.9968	12.9652	7996.76	Up	1.06e-05	6.55e-05	--	--	--	--	--	--	--	--	sp|P13255|GNMT_RAT	356	1e-97	Glycine N-methyltransferase OS=Rattus norvegicus GN=Gnmt PE=1 SV=2	SPy0312	59.7	2e-08	COG0500	SAM-dependent methyltransferases	K00552	1e-104	381	isc:IscW_ISCW020587	glycine N-methyltransferase [EC:2.1.1.20]	GO:0044281;GO:0044237//cellular metabolic process	GO:0008168//methyltransferase activity	-	ko00260//Glycine, serine and threonine metabolism
Unigene32973_All	284	0	22	0	7.9803	12.9622	7980.15	Up	3.64e-07	2.78e-06	--	--	--	--	--	--	--	--	--	--	--	--	--	--	--	--	--	--	--	--	--	--	-	-	-	--
Unigene31164_All	220	0	17	0	7.9605	12.9586	7960.26	Up	1.06e-05	6.55e-05	--	--	--	--	--	--	--	--	--	--	--	--	--	--	--	--	--	--	--	--	--	--	-	-	-	--
Unigene35416_All	589	0	45	0	7.8706	12.9423	7870.83	Up	6.63e-14	8.94e-13	--	--	--	--	--	--	--	--	--	--	--	--	--	--	--	--	--	--	--	--	--	--	-	-	-	--
Unigene29352_All	289	0	22	0	7.8422	12.937	7841.97	Up	3.64e-07	2.78e-06	gi|378401300|emb|CBK13153.1|	198	6e-50	beta-actin, partial [Oreochromis mossambicus]	gi|157420220|gb|EF988652.1|	507	1e-140	Penaeus monodon Ubc protein mRNA, partial cds	sp|P0CG69|UBIQP_DROME	291	4e-79	Polyubiquitin OS=Drosophila melanogaster GN=Ubi-p63E PE=3 SV=1	YLL039c	280	7e-76	COG5272	Ubiquitin	K08770	1e-78	291	nve:NEMVE_v1g217764	ubiquitin C	-	-	-	ko03320//PPAR signaling pathway
Unigene31812_All	251	0	19	0	7.7982	12.9289	7798.06	Up	2.76e-06	1.86e-05	--	--	--	--	--	--	--	--	sp|Q27367|CRQ_DROME	273	7e-73	Protein croquemort OS=Drosophila melanogaster GN=crq PE=1 SV=2	--	--	--	--	--	K13885	1e-67	258	mdo:100029588	scavenger receptor class B, member 1	GO:0016108;GO:0007165//signal transduction;GO:0048102//autophagic cell death;GO:0006726//eye pigment biosynthetic process	-	-	ko04145//Phagosome;ko04975//Fat digestion and absorption;ko04977//Vitamin digestion and absorption;ko04976//Bile secretion;ko05160//Hepatitis C
Unigene35134_All	384	0	29	0	7.78	12.9256	7780.25	Up	3.24e-09	3.07e-08	--	--	--	--	gi|72096301|gb|AC158575.3|	67.9	8e-08	Mus musculus chromosome 7, clone RP23-275H16, complete sequence	sp|P98088|MUC5A_HUMAN	55.5	2e-07	Mucin-5AC (Fragments) OS=Homo sapiens GN=MUC5AC PE=1 SV=3	--	--	--	--	--	--	--	--	--	--	-	-	-	--
Unigene37951_All	227	0	17	0	7.715	12.9135	7715.27	Up	1.06e-05	6.55e-05	--	--	--	--	--	--	--	--	sp|P17988|ST1A1_RAT	168	3e-41	Sulfotransferase 1A1 OS=Rattus norvegicus GN=Sult1a1 PE=1 SV=1	--	--	--	--	--	K01025	8e-41	168	pon:100461685	[EC:2.8.2.-]	-	-	-	ko00140//Steroid hormone biosynthesis;ko00920//Sulfur metabolism
Unigene31318_All	334	0	25	0	7.7109	12.9127	7710.99	Up	4.81e-08	4.08e-07	gi|62510445|sp|Q861Y1.1|ANGI_PYGAV	135	7e-31	RecName: Full=Angiogenin; AltName: Full=Ribonuclease 5; Short=RNase 5; Flags: Precursor >gi|62510446|sp|Q861Y2.1|ANGI_PYGBI RecName: Full=Angiogenin; AltName: Full=Ribonuclease 5; Short=RNase 5; Flags: Precursor >gi|62510447|sp|Q861Y3.1|ANGI_PYGRO RecName: Full=Angiogenin; AltName: Full=Ribonuclease 5; Short=RNase 5; Flags: Precursor >gi|28629460|gb|AAO41337.1| angiogenin [Rhinopithecus roxellana…	gi|197700133|gb|EU707329.1|	3017	0	Penaeus monodon cyclin A mRNA, complete cds	sp|P24861|CCNA_PATVU	317	5e-86	G2/mitotic-specific cyclin-A OS=Patella vulgata PE=2 SV=1	SPBC582.03	159	2e-38	COG5024	Cyclin	K06627	1e-87	324	spu:373210	cyclin A	-	-	-	ko05200//Pathways in cancer;ko05221//Acute myeloid leukemia;ko04914//Progesterone-mediated oocyte maturation;ko04110//Cell cycle
Unigene29491_All	375	0	28	0	7.692	12.9091	7691.77	Up	6.36e-09	5.89e-08	gi|332025910|gb|EGI66066.1|	92.8	4e-18	Histone-lysine N-methyltransferase trithorax [Acromyrmex echinatior]	--	--	--	--	--	--	--	--	--	--	--	--	--	K11308	7e-06	53.5	dgr:Dgri_GH11980	histone acetyltransferase MYST1 [EC:2.3.1.48]	-	-	-	--
Unigene32361_All	538	0	40	0	7.6593	12.903	7659.32	Up	1.94e-12	2.37e-11	gi|48425723|pdb|1SUV|E	255	8e-67	Chain E, Structure Of Human Transferrin Receptor-Transferrin Complex >gi|48425724|pdb|1SUV|F Chain F, Structure Of Human Transferrin Receptor-Transferrin Complex	--	--	--	--	sp|O76217|PE1_ANOGA	53.5	4e-07	Peritrophin-1 OS=Anopheles gambiae GN=Aper1 PE=2 SV=2	--	--	--	--	--	K01183	2e-08	59.3	dan:Dana_GF22750	chitinase [EC:3.2.1.14]	-	-	-	ko00520//Amino sugar and nucleotide sugar metabolism
Unigene32397_All	608	0	45	0	7.6247	12.8965	7624.89	Up	6.63e-14	8.94e-13	gi|324508309|gb|ADY43510.1|	86.3	9e-16	Protein FAM98A [Ascaris suum]	--	--	--	--	sp|Q95209|SORL_RABIT	96.3	4e-19	Sortilin-related receptor OS=Oryctolagus cuniculus GN=SORL1 PE=2 SV=1	--	--	--	--	--	K06777	1e-08	63.2	aag:AaeL_AAEL005284	protein tyrosine phosphatase, receptor type, D [EC:3.1.3.48]	-	-	-	ko04512//ECM-receptor interaction;ko04974//Protein digestion and absorption;ko04510//Focal adhesion
Unigene32181_All	217	0	16	0	7.5958	12.891	7595.87	Up	2.09e-05	0.000122	--	--	--	--	gi|33468737|dbj|AB103035.1|	89.7	2e-14	Procambarus clarkii cap-1 mRNA for calcification-associated peptide-1, complete cds	--	--	--	--	--	--	--	--	--	--	--	--	--	--	-	-	-	--
Unigene30252_All	231	0	17	0	7.5814	12.8882	7581.14	Up	1.06e-05	6.56e-05	--	--	--	--	gi|113193577|gb|AE014298.4|	61.9	8e-06	Drosophila melanogaster chromosome X, complete sequence	--	--	--	--	--	--	--	--	--	--	--	--	--	--	-	-	-	--
Unigene32908_All	299	0	22	0	7.5799	12.888	7580.09	Up	3.64e-07	2.78e-06	gi|307209922|gb|EFN86700.1|	138	7e-32	Guanine nucleotide-binding protein subunit alpha-like protein [Harpegnathos saltator]	gi|289169084|emb|FM999829.1|	188	7e-44	Odontodactylus scyllarus partial mRNA for hemocyanin subunit 2 precursor (hc2 gene)	sp|P80888|HCY_PALVU	732	0	Hemocyanin OS=Palinurus vulgaris PE=1 SV=2	--	--	--	--	--	K00505	6e-87	322	dpo:Dpse_GA19121	tyrosinase [EC:1.14.18.1]	-	-	-	ko01100//Metabolic pathways;ko00350//Tyrosine metabolism;ko00740//Riboflavin metabolism;ko04916//Melanogenesis
Unigene34483_All	204	0	15	0	7.5749	12.887	7574.84	Up	4.1e-05	0.000227	gi|3135761|emb|CAA70118.1|	90.9	2e-17	s19 chorion protein [Ceratitis capitata]	gi|354796662|gb|JN961163.1|	65.9	1e-06	Mus musculus targeted KO-first, conditional ready, lacZ-tagged mutant allele Top3b:tm1a(KOMP)Wtsi; transgenic	sp|P13816|GARP_PLAFF	70.1	3e-11	Glutamic acid-rich protein OS=Plasmodium falciparum (isolate FC27 / Papua New Guinea) GN=GARP PE=4 SV=1	YML010w	52.4	5e-06	COG5164	Transcription elongation factor	K15172	7e-10	67.4	mdo:100031345	transcription elongation factor SPT5	-	-	-	ko04744//Phototransduction;ko04740//Olfactory transduction
Unigene39617_All	381	0	28	0	7.5709	12.8862	7570.64	Up	6.36e-09	5.89e-08	gi|158292894|ref|XP_314175.4|	163	3e-39	AGAP005257-PA [Anopheles gambiae str. PEST] >gi|157017206|gb|EAA09578.4| AGAP005257-PA [Anopheles gambiae str. PEST]	--	--	--	--	sp|Q7Z5L0|VMO1_HUMAN	84.3	3e-16	Vitelline membrane outer layer protein 1 homolog OS=Homo sapiens GN=VMO1 PE=1 SV=1	--	--	--	--	--	--	--	--	--	--	-	-	-	--
Unigene39458_All	423	0	31	0	7.5498	12.8822	7549.68	Up	8.4e-10	8.46e-09	--	--	--	--	--	--	--	--	sp|P35074|RPB1_CAEBR	59.3	7e-09	DNA-directed RNA polymerase II subunit RPB1 OS=Caenorhabditis briggsae GN=rpb-1 PE=3 SV=2	YDL140c	58.9	7e-09	COG0086	DNA-directed RNA polymerase, beta' subunit/160 kD subunit	K03006	2e-10	66.2	cqu:CpipJ_CPIJ016666	DNA-directed RNA polymerase II subunit RPB1 [EC:2.7.7.6]	-	-	-	ko01100//Metabolic pathways;ko05016//Huntington's disease;ko03020//RNA polymerase;ko00240//Pyrimidine metabolism;ko00230//Purine metabolism
Unigene33152_All	628	0	46	0	7.5459	12.8815	7546.02	Up	3.38e-14	4.63e-13	gi|221051858|ref|XP_002257505.1|	131	2e-29	chitinase [Plasmodium knowlesi strain H]	gi|288188851|gb|GQ260129.1|	1921	0	Penaeus monodon serine proteinase inhibitor 6 (SERPIN6) mRNA, complete cds	sp|P29508|SPB3_HUMAN	204	3e-52	Serpin B3 OS=Homo sapiens GN=SERPINB3 PE=1 SV=2	MA2246	164	4e-40	COG4826	Serine protease inhibitor	K13963	1e-55	217	bfo:BRAFLDRAFT_66649	serpin B	-	GO:0004866//endopeptidase inhibitor activity	-	ko05146//Amoebiasis
Unigene37037_All	287	0	21	0	7.5379	12.8799	7537.65	Up	7.15e-07	5.24e-06	--	--	--	--	--	--	--	--	sp|P10587|MYH11_CHICK	103	2e-21	Myosin-11 OS=Gallus gallus GN=MYH11 PE=1 SV=4	YHR023w	84.7	6e-16	COG5022	Myosin heavy chain	K10421	9e-23	109	dse:Dsec_GM17234	CAP-Gly domain-containing linker protein 1	-	-	-	ko05410//Hypertrophic cardiomyopathy (HCM);ko05414//Dilated cardiomyopathy;ko04810//Regulation of actin cytoskeleton;ko04260//Cardiac muscle contraction;ko05416//Viral myocarditis;ko04270//Vascular smooth muscle contraction;ko04530//Tight junction
Unigene35299_All	260	0	19	0	7.5282	12.8781	7528.26	Up	2.76e-06	1.85e-05	gi|91084701|ref|XP_969409.1|	71.2	1e-11	PREDICTED: similar to GCR(ich) CG5812-PA [Tribolium castaneum]	--	--	--	--	sp|O16796|NEPL2_CAEEL	415	2e-115	Neprilysin-2 OS=Caenorhabditis elegans GN=nep-2 PE=1 SV=2	MA2001	219	2e-56	COG3590	Predicted metalloendopeptidase	K01415	1e-115	418	cbr:CBG17774	endothelin-converting enzyme [EC:3.4.24.71]	-	-	-	--
Unigene31992_All	331	0	24	0	7.4696	12.8668	7469.52	Up	9.45e-08	7.77e-07	gi|309262925|ref|XP_003085925.1|	73.6	3e-12	PREDICTED: uncharacterized protein LOC100505082 [Mus musculus]	--	--	--	--	sp|Q555D2|Y6503_DICDI	69.3	5e-11	Uncharacterized protein DDB_G0274915 OS=Dictyostelium discoideum GN=DDB_G0274915 PE=4 SV=2	YFL041w	145	3e-34	COG2132	Putative multicopper oxidases	K00540	8e-47	189	cel:F21D5.3	[EC:1.-.-.-]	-	-	-	ko05146//Amoebiasis;ko05110//Vibrio cholerae infection
Unigene31925_All	221	0	16	0	7.4583	12.8646	7458.14	Up	2.09e-05	0.000122	--	--	--	--	gi|124518459|gb|EF081004.1|	113	5e-21	Litopenaeus vannamei hemocyte transglutaminase mRNA, complete cds	sp|Q05187|TGMH_TACTR	682	0	Hemocyte protein-glutamine gamma-glutamyltransferase OS=Tachypleus tridentatus PE=1 SV=1	--	--	--	--	--	K05619	3e-137	490	dre:566581	transglutaminase 1 [EC:2.3.2.13]	-	-	-	--
Unigene34301_All	319	0	23	0	7.4276	12.8587	7427.7	Up	1.86e-07	1.47e-06	--	--	--	--	gi|310743895|dbj|AB596876.1|	3739	0	Marsupenaeus japonicus MjGP mRNA for glycogen phosphorylase, complete cds	sp|Q9XTL9|PYG_DROME	1392	0	Glycogen phosphorylase OS=Drosophila melanogaster GN=GlyP PE=2 SV=2	CPn0307	858	0	COG0058	Glucan phosphorylase	K00688	0	1463	ame:409267	starch phosphorylase [EC:2.4.1.1]	-	-	-	ko00500//Starch and sucrose metabolism;ko04910//Insulin signaling pathway
Unigene40296_All	473	0	34	0	7.4051	12.8543	7405.08	Up	1.11e-10	1.2e-09	gi|307207075|gb|EFN84884.1|	246	2e-64	Protein diaphanous [Harpegnathos saltator]	gi|350402087|ref|XM_003486316.1|	95.6	4e-16	PREDICTED: Bombus impatiens probable enoyl-CoA hydratase, mitochondrial-like (LOC100746130), mRNA	sp|Q8BH95|ECHM_MOUSE	355	8e-98	Enoyl-CoA hydratase, mitochondrial OS=Mus musculus GN=Echs1 PE=1 SV=1	BMEI1945	296	3e-80	COG1024	Enoyl-CoA hydratase/carnithine racemase	K07511	8e-102	370	xtr:448019	enoyl-CoA hydratase [EC:4.2.1.17]	-	-	-	ko01100//Metabolic pathways;ko00410//beta-Alanine metabolism;ko00650//Butanoate metabolism;ko00380//Tryptophan metabolism;ko00071//Fatty acid metabolism;ko00640//Propanoate metabolism;ko00062//Fatty acid elongation;ko00310//Lysine degradation;ko00280//Valine, leucine and isoleucine degradation
Unigene33524_All	3746	1	7663	0.0285	210.739	12.8522	7394.31	Up	0	0	gi|332023448|gb|EGI63691.1|	59.3	1e-06	Nose resistant to fluoxetine protein 6 [Acromyrmex echinatior]	gi|334329643|ref|XM_001363437.2|	67.9	3e-07	PREDICTED: Monodelphis domestica solute carrier family 15 member 2-like (LOC100012912), mRNA	sp|P91679|PEPT1_DROME	506	1e-142	Peptide transporter family 1 OS=Drosophila melanogaster GN=yin PE=1 SV=2	ECU11g1050	226	3e-58	COG3104	Dipeptide/tripeptide permease	K14206	5e-178	625	dme:Dmel_CG2930	solute carrier family 15 (oligopeptide transporter), member 1	-	-	-	ko04974//Protein digestion and absorption
Unigene34516_All	209	0	15	0	7.3936	12.8521	7393.8	Up	4.1e-05	0.000227	--	--	--	--	gi|112982514|emb|CT737217.6|	85.7	6e-13	Pig DNA sequence from clone CH242-152H1 on chromosome 14, complete sequence	sp|Q9HC84|MUC5B_HUMAN	59.3	3e-08	Mucin-5B OS=Homo sapiens GN=MUC5B PE=1 SV=3	--	--	--	--	--	K13908	8e-08	59.3	hsa:727897	mucin-5B	-	-	-	ko05146//Amoebiasis;ko05110//Vibrio cholerae infection;ko04970//Salivary secretion
Unigene40398_All	460	0	33	0	7.3904	12.8514	7390.21	Up	2.18e-10	2.3e-09	gi|150416772|gb|ABR68855.1|	55.1	1e-06	major ampullate spidroin 2 [Latrodectus hesperus]	gi|72139258|gb|DQ091254.1|	4088	0	Fenneropenaeus chinensis thrombospondin mRNA, complete cds	sp|Q8JGW0|TSP4B_DANRE	593	5e-169	Thrombospondin-4-B OS=Danio rerio GN=thbs4b PE=2 SV=1	YPMT1.87	52.4	4e-06	COG4547	Cobalamin biosynthesis protein CobT (nicotinate-mononucleotide:5, 6-dimethylbenzimidazole phosphoribosyltransferase)	K04659	6e-179	628	aag:AaeL_AAEL008062	thrombospondin	-	-	-	ko04512//ECM-receptor interaction;ko04145//Phagosome;ko05144//Malaria;ko05219//Bladder cancer;ko04510//Focal adhesion;ko04115//p53 signaling pathway;ko04350//TGF-beta signaling pathway
Unigene32415_All	630	0	45	0	7.3584	12.8452	7358.52	Up	6.63e-14	8.94e-13	gi|307210933|gb|EFN87248.1|	185	1e-45	Peroxidasin-like protein [Harpegnathos saltator]	gi|338720453|ref|XM_001504493.3|	85.7	3e-12	PREDICTED: Equus caballus talin 1 (TLN1), mRNA	sp|Q9Y4G6|TLN2_HUMAN	2720	0	Talin-2 OS=Homo sapiens GN=TLN2 PE=1 SV=4	DR2133	53.9	5e-06	COG4372	Uncharacterized protein conserved in bacteria with the myosin-like domain	K06271	0	3276	phu:Phum_PHUM574140	talin	GO:0007010//cytoskeleton organization;GO:0034329	GO:0008092//cytoskeletal protein binding;GO:0005102//receptor binding;GO:0005198//structural molecule activity	GO:0005856//cytoskeleton;GO:0005913//cell-cell adherens junction;GO:0031252//cell leading edge;GO:0005924//cell-substrate adherens junction	ko04510//Focal adhesion
CL2638.Contig1_All	3491	0	247	0	7.2889	12.8315	7288.97	Up	4.27e-73	2.37e-71	gi|74865845|sp|Q8MP30.1|Y7791_DICDI	65.9	1e-08	RecName: Full=Uncharacterized histidine-rich protein DDB_G0274557; Flags: Precursor	--	--	--	--	sp|Q9JJS6|BCDO1_MOUSE	321	4e-87	Beta,beta-carotene 15,15'-monooxygenase OS=Mus musculus GN=Bcmo1 PE=1 SV=2	all4284	120	1e-26	COG3670	Lignostilbene-alpha,beta-dioxygenase and related enzymes	K10252	3e-93	343	bfo:BRAFLDRAFT_115035	beta,beta-carotene 9',10'-dioxygenase [EC:1.14.99.-]	-	GO:0016491//oxidoreductase activity	-	ko01100//Metabolic pathways;ko00830//Retinol metabolism
Unigene31865_All	241	0	17	0	7.2668	12.8271	7266.78	Up	1.06e-05	6.55e-05	--	--	--	--	gi|30794626|gb|AC132576.3|	65.9	1e-07	Mus musculus BAC clone RP24-444F2 from chromosome 16, complete sequence	--	--	--	--	--	--	--	--	--	--	--	--	--	--	-	-	-	--
Unigene31540_All	312	0	22	0	7.2641	12.8266	7264.26	Up	3.64e-07	2.78e-06	gi|195441254|ref|XP_002068430.1|	55.1	1e-06	GK20425 [Drosophila willistoni] >gi|194164515|gb|EDW79416.1| GK20425 [Drosophila willistoni]	gi|62989996|emb|CR925743.18|	67.9	1e-07	Zebrafish DNA sequence from clone CH211-107N13 in linkage group 20, complete sequence	--	--	--	--	--	--	--	--	--	--	--	--	--	--	-	-	-	--
Unigene31211_All	270	0	19	0	7.2494	12.8236	7249.17	Up	2.76e-06	1.86e-05	--	--	--	--	--	--	--	--	sp|Q02817|MUC2_HUMAN	65.9	2e-10	Mucin-2 OS=Homo sapiens GN=MUC2 PE=1 SV=2	--	--	--	--	--	K10955	4e-10	66.6	xtr:100493286	intestinal mucin-2	-	-	-	ko05146//Amoebiasis;ko05110//Vibrio cholerae infection
CL1891.Contig2_All	256	0	18	0	7.2435	12.8225	7243.64	Up	5.41e-06	3.49e-05	gi|9186884|dbj|BAA99543.1|	73.2	3e-12	BCS-1 [Balanus amphitrite]	gi|210062960|gb|EU834292.1|	1215	0	Fenneropenaeus chinensis C-type lectin 3 mRNA, complete cds	sp|Q6ZS10|CL17A_HUMAN	68.6	1e-11	C-type lectin domain family 17, member A OS=Homo sapiens GN=CLEC17A PE=1 SV=2	--	--	--	--	--	K06560	8e-12	70.5	bfo:BRAFLDRAFT_80311	mannose receptor, C type	-	-	-	ko04145//Phagosome;ko05152//Tuberculosis;ko05162//Measles
Unigene32882_All	243	0	17	0	7.207	12.8152	7207.08	Up	1.06e-05	6.55e-05	--	--	--	--	--	--	--	--	--	--	--	--	--	--	--	--	--	--	--	--	--	--	-	-	-	--
Unigene34467_All	273	0	19	0	7.1697	12.8077	7169.71	Up	2.76e-06	1.85e-05	gi|194749017|ref|XP_001956936.1|	67.8	1e-10	GF24314 [Drosophila ananassae] >gi|190624218|gb|EDV39742.1| GF24314 [Drosophila ananassae]	--	--	--	--	--	--	--	--	--	--	--	--	--	--	--	--	--	--	-	-	-	--
Unigene35145_All	648	0	45	0	7.154	12.8045	7153.83	Up	6.63e-14	8.94e-13	--	--	--	--	gi|148841018|gb|EF375711.1|	228	7e-57	Marsupenaeus japonicus hemocyanin subunit L mRNA, complete cds	sp|P84293|HCY2_CARAE	128	3e-30	Hemocyanin subunit 2 OS=Carcinus aestuarii PE=1 SV=1	--	--	--	--	--	--	--	--	--	--	-	-	-	--
Unigene31160_All	375	0	26	0	7.1426	12.8022	7142.43	Up	2.45e-08	2.14e-07	gi|126723706|ref|NP_001075579.1|	219	2e-56	haptoglobin precursor [Oryctolagus cuniculus] >gi|38605642|sp|P19007.2|HPT_RABIT RecName: Full=Haptoglobin; Contains: RecName: Full=Haptoglobin alpha chain; Contains: RecName: Full=Haptoglobin beta chain; Flags: Precursor >gi|20385493|gb|AAM21313.1|AF372520_1 haptoglobin [Oryctolagus cuniculus]	--	--	--	--	sp|P20693|FCER2_MOUSE	64.7	6e-10	Low affinity immunoglobulin epsilon Fc receptor OS=Mus musculus GN=Fcer2 PE=2 SV=1	RSc1040	50.8	7e-06	COG1530	Ribonucleases G and E	K06468	1e-10	68.9	aml:100467087	Fc receptor, IgE, low affinity II	-	-	-	ko04145//Phagosome;ko04640//Hematopoietic cell lineage;ko05152//Tuberculosis;ko05162//Measles
Unigene29327_All	202	0	14	0	7.1399	12.8017	7139.96	Up	8.05e-05	0.000419	gi|20372975|dbj|BAB91157.1|	102	5e-21	nacrein [Turbo marmoratus]	gi|345325951|ref|XM_001508412.2|	117	5e-22	PREDICTED: Ornithorhynchus anatinus sodium-dependent noradrenaline transporter-like (LOC100077203), mRNA	sp|P31646|S6A13_RAT	624	9e-178	Sodium- and chloride-dependent GABA transporter 2 OS=Rattus norvegicus GN=Slc6a13 PE=2 SV=1	VC2012	240	2e-62	COG0733	Na+-dependent transporters of the SNF family	K05041	0	639	bfo:BRAFLDRAFT_281662	solute carrier family 6 (neurotransmitter transporter, creatine) member 8	-	-	-	--
Unigene34353_All	202	0	14	0	7.1399	12.8017	7139.96	Up	8.05e-05	0.000418	--	--	--	--	gi|7008006|dbj|AB031224.1|	387	1e-104	Marsupenaeus japonicus DD9B mRNA, partial cds	sp|P81385|CU1B_HOMAM	137	1e-32	Cuticle protein AMP1B OS=Homarus americanus PE=1 SV=1	--	--	--	--	--	--	--	--	--	--	-	GO:0005198//structural molecule activity	-	--
Unigene30076_All	246	0	17	0	7.1191	12.7975	7119.2	Up	1.06e-05	6.56e-05	--	--	--	--	gi|62125847|gb|AY859500.1|	979	0	Fenneropenaeus chinensis antimicrobial peptide (ALF) mRNA, complete cds; plastid	sp|C0KJQ4|ALPS_PORTR	125	8e-29	Anti-lipopolysaccharide factor OS=Portunus trituberculatus GN=ALF PE=2 SV=2	--	--	--	--	--	--	--	--	--	--	-	-	-	--
Unigene31614_All	246	0	17	0	7.1191	12.7975	7119.2	Up	1.06e-05	6.55e-05	gi|86438511|gb|AAI12640.1|	69.7	4e-11	ApoN protein [Bos taurus]	gi|354793502|gb|JN958003.1|	67.9	2e-07	Mus musculus targeted non-conditional, lacZ-tagged mutant allele Ccdc12:tm2e(KOMP)Wtsi tm1e(KOMP)Wtsi; transgenic	sp|P98088|MUC5A_HUMAN	102	6e-21	Mucin-5AC (Fragments) OS=Homo sapiens GN=MUC5AC PE=1 SV=3	CC0042	59.7	3e-08	COG0532	Translation initiation factor 2 (IF-2; GTPase)	K10955	7e-21	103	hsa:4583	intestinal mucin-2	-	-	-	ko05146//Amoebiasis;ko05110//Vibrio cholerae infection
Unigene34487_All	275	0	19	0	7.1176	12.7972	7117.72	Up	2.76e-06	1.85e-05	--	--	--	--	--	--	--	--	sp|Q54J55|MYBX_DICDI	70.5	4e-11	Myb-like protein X OS=Dictyostelium discoideum GN=mybX PE=3 SV=1	--	--	--	--	--	--	--	--	--	--	-	-	-	--
Unigene31422_All	232	0	16	0	7.1047	12.7946	7104.91	Up	2.09e-05	0.000122	gi|260793444|ref|XP_002591722.1|	52	8e-06	hypothetical protein BRAFLDRAFT_80817 [Branchiostoma floridae] >gi|229276931|gb|EEN47733.1| hypothetical protein BRAFLDRAFT_80817 [Branchiostoma floridae]	--	--	--	--	sp|Q9PTU6|ENDOU_PAROL	255	1e-67	Poly(U)-specific endoribonuclease OS=Paralichthys olivaceus GN=endou PE=2 SV=1	--	--	--	--	--	K14648	1e-65	250	cin:100182819	poly(U)-specific endoribonuclease [EC:3.1.-.-]	-	GO:0016788//hydrolase activity, acting on ester bonds	-	--
Unigene35250_All	277	0	19	0	7.0662	12.7867	7066.11	Up	2.76e-06	1.85e-05	--	--	--	--	--	--	--	--	--	--	--	--	--	--	--	--	--	--	--	--	--	--	-	-	-	--
Unigene34151_All	278	0	19	0	7.0408	12.7815	7040.68	Up	2.76e-06	1.86e-05	gi|237838763|ref|XP_002368679.1|	73.6	3e-12	voltage gated chloride channel domain-containing protein [Toxoplasma gondii ME49] >gi|211966343|gb|EEB01539.1| voltage gated chloride channel domain-containing protein [Toxoplasma gondii ME49]	--	--	--	--	sp|P15336|ATF2_HUMAN	53.9	1e-06	Cyclic AMP-dependent transcription factor ATF-2 OS=Homo sapiens GN=ATF2 PE=1 SV=4	--	--	--	--	--	K04450	8e-07	56.2	xtr:100485532	activating transcription factor 2	-	GO:0005488//binding	-	ko05164//Influenza A;ko05215//Prostate cancer;ko04010//MAPK signaling pathway;ko04722//Neurotrophin signaling pathway;ko04912//GnRH signaling pathway;ko04141//Protein processing in endoplasmic reticulum;ko04720//Long-term potentiation;ko04725//Cholinergic synapse
Unigene31031_All	310	0	21	0	6.9786	12.7687	6978.49	Up	7.15e-07	5.25e-06	gi|156093315|ref|XP_001612697.1|	72	8e-12	Phist protein (Pf-fam-b) [Plasmodium vivax SaI-1] >gi|148801571|gb|EDL42970.1| Phist protein (Pf-fam-b) [Plasmodium vivax]	gi|148841018|gb|EF375711.1|	145	1e-31	Marsupenaeus japonicus hemocyanin subunit L mRNA, complete cds	sp|Q6KF81|PHCY2_HOMAM	92.8	2e-19	Pseudohemocyanin-2 (Fragment) OS=Homarus americanus GN=phc-2 PE=1 SV=1	--	--	--	--	--	--	--	--	--	--	GO:0015669//gas transport	GO:0022892;GO:0003824//catalytic activity	-	--
Unigene30705_All	223	0	15	0	6.9295	12.7585	6929.33	Up	4.1e-05	0.000227	--	--	--	--	gi|332380579|gb|HM210774.1|	1683	0	Penaeus monodon isolate YO3 syntenin mRNA, complete cds	sp|O00560|SDCB1_HUMAN	308	3e-83	Syntenin-1 OS=Homo sapiens GN=SDCBP PE=1 SV=1	--	--	--	--	--	K04531	7e-08	60.5	aml:100483732	amyloid beta (A4) precursor protein-binding, family A, member 1 (X11)	-	-	-	--
Unigene35282_All	343	0	23	0	6.9079	12.754	6907.75	Up	1.86e-07	1.47e-06	gi|9997011|ref|NP_065225.1|	214	7e-55	NADH dehydrogenase subunit 5 [Tupaia belangeri] >gi|9957744|gb|AAG09461.1|AF217811_11 NADH subunit 5 [Tupaia belangeri] >gi|21425549|emb|CAD13259.1| NADH dehydrogenase subunit 5 [Tupaia belangeri]	--	--	--	--	sp|Q92506|DHB8_HUMAN	196	8e-50	Estradiol 17-beta-dehydrogenase 8 OS=Homo sapiens GN=HSD17B8 PE=1 SV=2	FN0494	167	3e-41	COG1028	Dehydrogenases with different specificities (related to short-chain alcohol dehydrogenases)	K13370	8e-54	211	dre:64815	estradiol 17beta-dehydrogenase / testosterone 17beta-dehydrogenase / [EC:1.1.1.62 1.1.1.63]	-	GO:0003824//catalytic activity	-	ko01100//Metabolic pathways;ko00140//Steroid hormone biosynthesis;ko01040//Biosynthesis of unsaturated fatty acids
Unigene40253_All	568	0	38	0	6.892	12.7507	6891.97	Up	7.46e-12	8.8e-11	gi|224056975|ref|XP_002190837.1|	65.5	1e-09	PREDICTED: similar to Prg4 protein [Taeniopygia guttata]	gi|194858334|ref|XM_001969119.1|	71.9	7e-09	Drosophila erecta GG24103 (Dere\GG24103), mRNA	sp|Q29GB8|NAAT1_DROPS	390	3e-108	Sodium-dependent nutrient amino acid transporter 1 OS=Drosophila pseudoobscura pseudoobscura GN=NAAT1 PE=3 SV=1	MA1518	168	2e-41	COG0733	Na+-dependent transporters of the SNF family	K05336	4e-112	405	aag:AaeL_AAEL008424	solute carrier family 6 (neurotransmitter transporter), invertebrate	-	-	-	--
Unigene32264_All	375	0	25	0	6.8679	12.7457	6868.12	Up	4.81e-08	4.08e-07	--	--	--	--	--	--	--	--	sp|Q03376|BAR3_CHITE	57.8	4e-08	Balbiani ring protein 3 OS=Chironomus tentans GN=BR3 PE=2 SV=1	--	--	--	--	--	K05449	2e-08	60.8	nve:NEMVE_v1g247798	vascular endothelial growth factor C/D	-	-	-	ko05219//Bladder cancer;ko04510//Focal adhesion;ko05200//Pathways in cancer;ko04150//mTOR signaling pathway;ko04060//Cytokine-cytokine receptor interaction;ko05212//Pancreatic cancer;ko05211//Renal cell carcinoma
Unigene35234_All	360	0	24	0	6.8679	12.7457	6868.12	Up	9.45e-08	7.77e-07	--	--	--	--	--	--	--	--	--	--	--	--	--	--	--	--	--	--	--	--	--	--	-	-	-	--
Unigene35246_All	315	0	21	0	6.8679	12.7457	6868.12	Up	7.15e-07	5.25e-06	gi|9997012|ref|NP_065226.1|	200	1e-50	NADH dehydrogenase subunit 6 [Tupaia belangeri] >gi|9957745|gb|AAG09462.1|AF217811_12 NADH subunit 6 [Tupaia belangeri] >gi|21425550|emb|CAD13260.1| NADH dehydrogenase subunit 6 [Tupaia belangeri]	gi|268535925|ref|XM_002633052.1|	93.7	7e-15	Caenorhabditis briggsae Hypothetical protein CBG05788 (CBG05788) mRNA, complete cds	sp|Q869E1|DNLI1_DICDI	75.9	1e-12	DNA ligase 1 OS=Dictyostelium discoideum GN=lig1 PE=3 SV=1	SPCC825.01	67.8	2e-10	COG0488	ATPase components of ABC transporters with duplicated ATPase domains	K04952	8e-16	87.8	rno:83686	cyclic nucleotide gated channel beta 1	-	-	-	ko04744//Phototransduction;ko04740//Olfactory transduction
Unigene32008_All	301	0	20	0	6.845	12.7408	6844.83	Up	1.4e-06	9.87e-06	gi|189239227|ref|XP_973767.2|	78.2	1e-13	PREDICTED: similar to kakapo [Tribolium castaneum]	--	--	--	--	sp|Q5SXG7|VMO1_MOUSE	129	2e-29	Vitelline membrane outer layer protein 1 homolog OS=Mus musculus GN=Vmo1 PE=3 SV=1	--	--	--	--	--	--	--	--	--	--	-	-	-	--
Unigene40228_All	575	0	38	0	6.8081	12.733	6807.93	Up	7.46e-12	8.8e-11	gi|169931080|gb|ACB05778.1|	107	4e-22	cuticular protein [Artemia franciscana]	gi|339409171|ref|NG_029365.1|	67.9	2e-07	Homo sapiens chimerin (chimaerin) 2 (CHN2), RefSeqGene on chromosome 7	--	--	--	--	--	--	--	--	--	--	--	--	--	--	-	-	-	--
Unigene34756_All	227	0	15	0	6.8074	12.7329	6807.46	Up	4.1e-05	0.000227	--	--	--	--	--	--	--	--	sp|Q8BTI8|SRRM2_MOUSE	54.7	9e-07	Serine/arginine repetitive matrix protein 2 OS=Mus musculus GN=Srrm2 PE=1 SV=3	--	--	--	--	--	K13172	3e-08	61.2	oaa:100075123	serine/arginine repetitive matrix protein 2	-	-	-	--
Unigene34623_All	212	0	14	0	6.8031	12.732	6803.21	Up	8.05e-05	0.000418	--	--	--	--	gi|285802974|gb|GU370128.1|	5358	0	Fenneropenaeus chinensis beta-integrin mRNA, complete cds	sp|P11584|ITBX_DROME	652	0	Integrin beta-PS OS=Drosophila melanogaster GN=mys PE=1 SV=3	--	--	--	--	--	K05719	0	669	api:100167912	integrin beta 1	GO:0032501//multicellular organismal process;GO:0031589//cell-substrate adhesion;GO:0007166//cell surface receptor linked signal transduction	GO:0004871//signal transducer activity	GO:0005887//integral to plasma membrane	ko04512//ECM-receptor interaction;ko04145//Phagosome;ko05133//Pertussis;ko05410//Hypertrophic cardiomyopathy (HCM);ko05414//Dilated cardiomyopathy;ko05140//Leishmaniasis;ko05130//Pathogenic Escherichia coli infection;ko04514//Cell adhesion molecules (CAMs);ko04810//Regulation of actin cytoskeleton;ko05145//Toxoplasmosis;ko05100//Bacterial invasion of epithelial cells;ko04510//Focal adhesion;ko052…
Unigene35244_All	318	0	21	0	6.8031	12.732	6803.21	Up	7.15e-07	5.25e-06	--	--	--	--	--	--	--	--	sp|Q9XYN0|INX1_SCHAM	432	1e-120	Innexin inx1 OS=Schistocerca americana GN=inx1 PE=1 SV=1	--	--	--	--	--	--	--	--	--	--	-	-	-	--
Unigene29375_All	228	0	15	0	6.7775	12.7265	6777.32	Up	4.1e-05	0.000227	gi|212725753|gb|ACJ38118.1|	62.4	6e-09	tweedle motif cuticular protein 1 [Apis mellifera]	--	--	--	--	sp|Q92820|GGH_HUMAN	209	9e-54	Gamma-glutamyl hydrolase OS=Homo sapiens GN=GGH PE=1 SV=2	--	--	--	--	--	K01307	8e-74	277	nvi:100117051	gamma-glutamyl hydrolase [EC:3.4.19.9]	-	-	-	ko00790//Folate biosynthesis
Unigene32106_All	274	0	18	0	6.7676	12.7244	6767.47	Up	5.41e-06	3.48e-05	--	--	--	--	--	--	--	--	--	--	--	--	--	--	--	--	--	--	--	--	--	--	-	-	-	--
Unigene30119_All	305	0	20	0	6.7553	12.7218	6755.28	Up	1.4e-06	9.87e-06	--	--	--	--	--	--	--	--	--	--	--	--	--	--	--	--	--	--	--	--	--	--	-	-	-	--
CL2323.Contig1_All	214	0	14	0	6.7395	12.7184	6739.38	Up	8.05e-05	0.000419	gi|332025910|gb|EGI66066.1|	94.7	1e-18	Histone-lysine N-methyltransferase trithorax [Acromyrmex echinatior]	gi|262401018|gb|FJ774690.1|	149	5e-32	Scylla paramamosain flotillin-1 mRNA, partial cds	sp|O61491|FLOT1_DROME	637	0	Flotillin-1 OS=Drosophila melanogaster GN=Flo PE=2 SV=1	BS_yuaG	310	6e-84	COG2268	Uncharacterized protein conserved in bacteria	K07192	0	652	phu:Phum_PHUM475220	flotillin	-	-	-	ko04910//Insulin signaling pathway
Unigene31966_All	354	0	23	0	6.6933	12.7085	6693.29	Up	1.86e-07	1.48e-06	gi|48526467|gb|AAT45428.1|	211	6e-54	haptoglobin-related protein, partial [Cercocebus atys]	gi|348537902|ref|XM_003456384.1|	109	1e-19	PREDICTED: Oreochromis niloticus cullin-5-like (LOC100703753), mRNA	sp|Q93034|CUL5_HUMAN	1145	0	Cullin-5 OS=Homo sapiens GN=CUL5 PE=1 SV=4	SPAC17G6.12	268	7e-71	COG5647	Cullin, a subunit of E3 ubiquitin ligase	K10612	0	1215	phu:Phum_PHUM106430	cullin 5	GO:0019941//modification-dependent protein catabolic process	GO:0019899//enzyme binding	GO:0000151//ubiquitin ligase complex	ko04120//Ubiquitin mediated proteolysis
Unigene30592_All	309	0	20	0	6.6678	12.703	6667.82	Up	1.4e-06	9.87e-06	--	--	--	--	--	--	--	--	--	--	--	--	--	--	--	--	--	--	--	--	--	--	-	-	-	--
Unigene37041_All	201	0	13	0	6.6629	12.7019	6662.74	Up	0.000158	0.000773	--	--	--	--	gi|195971119|gb|EU679003.1|	1913	0	Fenneropenaeus chinensis cathepsin C mRNA, complete cds	sp|P97821|CATC_MOUSE	448	2e-125	Dipeptidyl peptidase 1 OS=Mus musculus GN=Ctsc PE=2 SV=1	AF1946_2	83.2	1e-15	COG4870	Cysteine protease	K01275	1e-134	480	oaa:100081326	cathepsin C [EC:3.4.14.1]	-	-	-	ko04142//Lysosome
Unigene39449_All	511	0	33	0	6.6528	12.6997	6652.59	Up	2.18e-10	2.31e-09	--	--	--	--	gi|215982788|ref|NM_000477.5|	1193	0	Homo sapiens albumin (ALB), mRNA	sp|P02768|ALBU_HUMAN	1010	0	Serum albumin OS=Homo sapiens GN=ALB PE=1 SV=2	--	--	--	--	--	K01883	2e-130	466	xtr:448227	cysteinyl-tRNA synthetase [EC:6.1.1.16]	-	-	-	ko00970//Aminoacyl-tRNA biosynthesis
Unigene32337_All	796	0	51	0	6.6004	12.6883	6600.23	Up	1.16e-15	1.74e-14	gi|30909317|gb|AAP37129.1|	441	1e-122	transferrin [Marmota monax]	--	--	--	--	sp|P81388|CU04_HOMAM	85.9	8e-17	Cuticle protein AMP4 OS=Homarus americanus PE=1 SV=1	--	--	--	--	--	--	--	--	--	--	-	-	-	--
Unigene32042_All	203	0	13	0	6.5972	12.6876	6597.03	Up	0.000158	0.000774	--	--	--	--	--	--	--	--	sp|Q9U943|APLP_LOCMI	166	2e-40	Apolipophorins OS=Locusta migratoria PE=1 SV=2	--	--	--	--	--	K14462	1e-20	103	dre:566465	apolipoprotein B	-	-	-	ko04975//Fat digestion and absorption;ko04977//Vitamin digestion and absorption
Unigene34900_All	313	0	20	0	6.5826	12.6844	6582.41	Up	1.4e-06	9.87e-06	--	--	--	--	--	--	--	--	sp|P98088|MUC5A_HUMAN	124	9e-28	Mucin-5AC (Fragments) OS=Homo sapiens GN=MUC5AC PE=1 SV=3	YPO2725	55.8	3e-07	COG3501	Uncharacterized protein conserved in bacteria	K06252	2e-27	125	bfo:BRAFLDRAFT_124749	tenascin	-	-	-	ko04512//ECM-receptor interaction;ko04510//Focal adhesion
Unigene33095_All	471	0	30	0	6.5617	12.6799	6561.91	Up	1.65e-09	1.62e-08	gi|24665229|ref|NP_648878.1|	75.9	6e-13	CG4998, isoform A [Drosophila melanogaster] >gi|21064337|gb|AAM29398.1| RE07247p [Drosophila melanogaster] >gi|23093335|gb|AAF49484.2| CG4998, isoform A [Drosophila melanogaster]	--	--	--	--	--	--	--	--	--	--	--	--	--	--	--	--	--	--	-	-	-	--
Unigene40096_All	220	0	14	0	6.5557	12.6785	6555.54	Up	8.05e-05	0.000418	--	--	--	--	gi|257480840|gb|FJ746694.1|	694	0	Penaeus monodon polehole-like protein mRNA, complete cds	--	--	--	--	--	--	--	--	--	--	--	--	--	--	-	-	-	--
Unigene40160_All	283	0	18	0	6.5524	12.6778	6552.36	Up	5.41e-06	3.48e-05	gi|333470578|gb|AEF33827.1|	54.7	1e-06	chymotrypsin-like serine protease 1 [Cherax quadricarinatus]	gi|194876080|ref|XM_001973674.1|	111	1e-20	Drosophila erecta GG16239 (Dere\GG16239), mRNA	sp|P54886|P5CS_HUMAN	793	0	Delta-1-pyrroline-5-carboxylate synthase OS=Homo sapiens GN=ALDH18A1 PE=1 SV=2	sll0373	341	3e-93	COG0014	Gamma-glutamyl phosphate reductase	K12657	0	958	nvi:100120123	delta-1-pyrroline-5-carboxylate synthetase [EC:2.7.2.11 1.2.1.41]	GO:0006560//proline metabolic process	GO:0016620//oxidoreductase activity, acting on the aldehyde or oxo group of donors, NAD or NADP as acceptor;GO:0016774//phosphotransferase activity, carboxyl group as acceptor	GO:0019866//organelle inner membrane;GO:0044444//cytoplasmic part	ko01100//Metabolic pathways;ko00330//Arginine and proline metabolism
Unigene33130_All	363	0	23	0	6.5273	12.6723	6527.43	Up	1.86e-07	1.47e-06	gi|260824449|ref|XP_002607180.1|	53.1	4e-06	hypothetical protein BRAFLDRAFT_68025 [Branchiostoma floridae] >gi|229292526|gb|EEN63190.1| hypothetical protein BRAFLDRAFT_68025 [Branchiostoma floridae]	gi|112419894|gb|BT026711.1|	89.7	3e-14	Gasterosteus aculeatus clone CEC47-G05 mRNA sequence	sp|C3YWU0|FUCO_BRAFL	619	6e-177	Alpha-L-fucosidase OS=Branchiostoma floridae GN=BRAFLDRAFT_56888 PE=3 SV=2	TM0306	230	5e-60	COG3669	Alpha-L-fucosidase	K01206	5e-177	621	spu:592142	alpha-L-fucosidase [EC:3.2.1.51]	-	-	-	ko04142//Lysosome;ko00511//Other glycan degradation
Unigene29444_All	395	0	25	0	6.5201	12.6707	6520.2	Up	4.81e-08	4.08e-07	gi|194750837|ref|XP_001957736.1|	85.1	9e-16	GF23879 [Drosophila ananassae] >gi|190625018|gb|EDV40542.1| GF23879 [Drosophila ananassae]	--	--	--	--	sp|P56394|COX17_MOUSE	49.3	4e-06	Cytochrome c oxidase copper chaperone OS=Mus musculus GN=Cox17 PE=2 SV=2	--	--	--	--	--	K02260	7e-07	53.5	tca:655875	cytochrome c oxidase subunit XVII assembly protein	-	-	-	ko01100//Metabolic pathways;ko00190//Oxidative phosphorylation
Unigene32165_All	253	0	16	0	6.515	12.6695	6514.78	Up	2.09e-05	0.000122	--	--	--	--	--	--	--	--	sp|Q6AYR9|TSN1_RAT	89.7	1e-17	Tetraspanin-1 OS=Rattus norvegicus GN=Tspan1 PE=2 SV=1	--	--	--	--	--	K06460	5e-26	119	dpo:Dpse_GA10989	CD9 antigen	-	-	-	ko04142//Lysosome;ko04640//Hematopoietic cell lineage
Unigene31022_All	317	0	20	0	6.4996	12.6661	6499.44	Up	1.4e-06	9.87e-06	gi|307171865|gb|EFN63520.1|	59.3	5e-08	Chitinase-3-like protein 1 [Camponotus floridanus]	--	--	--	--	--	--	--	--	--	--	--	--	--	--	--	--	--	--	-	-	-	--
Unigene34331_All	254	0	16	0	6.4893	12.6638	6489.09	Up	2.09e-05	0.000122	--	--	--	--	--	--	--	--	sp|Q02817|MUC2_HUMAN	89.4	1e-17	Mucin-2 OS=Homo sapiens GN=MUC2 PE=1 SV=2	SPBC28F2.12	70.9	3e-12	COG0086	DNA-directed RNA polymerase, beta' subunit/160 kD subunit	K10955	3e-17	89.4	hsa:4583	intestinal mucin-2	-	-	-	ko05146//Amoebiasis;ko05110//Vibrio cholerae infection
CL323.Contig2_All	270	0	17	0	6.4863	12.6632	6486.39	Up	1.06e-05	6.56e-05	gi|119851007|gb|AAI27476.1|	66.2	4e-10	Gzmb protein [Rattus norvegicus]	--	--	--	--	sp|Q9V7U0|RESIL_DROME	57.8	5e-09	Pro-resilin OS=Drosophila melanogaster GN=resilin PE=1 SV=1	--	--	--	--	--	--	--	--	--	--	-	-	-	--
Unigene36842_All	223	0	14	0	6.4675	12.659	6467.53	Up	8.05e-05	0.000418	--	--	--	--	gi|260066430|gb|GQ479801.1|	1511	0	Fenneropenaeus chinensis thioredoxin mRNA, complete cds	sp|Q6XHI1|THIO2_DROYA	130	4e-30	Thioredoxin-2 OS=Drosophila yakuba GN=Trx-2 PE=3 SV=1	SPAC7D4.07c	100	3e-21	COG0526	Thiol-disulfide isomerase and thioredoxins	K03671	2e-35	149	ame:409451	thioredoxin 1	GO:0018904;GO:0019725//cellular homeostasis	GO:0015036//disulfide oxidoreductase activity;GO:0016862//intramolecular oxidoreductase activity, interconverting keto- and enol-groups	-	--
Unigene32966_All	351	0	22	0	6.457	12.6566	6456.78	Up	3.64e-07	2.78e-06	gi|327270066|ref|XP_003219812.1|	73.2	3e-12	PREDICTED: RNA polymerase II subunit A C-terminal domain phosphatase-like [Anolis carolinensis]	gi|133754272|gb|EF114675.1|	436	1e-118	Penaeus monodon inhibitor of apoptosis protein (IAP) mRNA, complete cds	--	--	--	--	--	--	--	--	--	--	--	--	--	--	-	-	-	--
CL536.Contig1_All	304	0	19	0	6.4386	12.6525	6438.46	Up	2.76e-06	1.86e-05	gi|225713136|gb|ACO12414.1|	102	4e-21	Cuticle protein 7 [Lepeophtheirus salmonis]	gi|159884812|emb|CU467042.11|	79.8	5e-11	Zebrafish DNA sequence from clone CH73-49C19 in linkage group 7, complete sequence	sp|O35956|S22A6_RAT	177	7e-44	Solute carrier family 22 member 6 OS=Rattus norvegicus GN=Slc22a6 PE=1 SV=1	BS_araE	96.3	2e-19	COG0477	Permeases of the major facilitator superfamily	K08202	2e-44	181	dmo:Dmoj_GI22094	MFS transporter, OCT family, solute carrier family 22 (organic cation transporter), member 5	-	-	-	--
Unigene34381_All	304	0	19	0	6.4386	12.6525	6438.46	Up	2.76e-06	1.86e-05	gi|189239227|ref|XP_973767.2|	67	2e-10	PREDICTED: similar to kakapo [Tribolium castaneum]	--	--	--	--	--	--	--	--	--	--	--	--	--	--	--	--	--	--	-	-	-	--
Unigene35341_All	576	0	36	0	6.4386	12.6525	6438.46	Up	2.88e-11	3.25e-10	--	--	--	--	--	--	--	--	sp|Q9V7U0|RESIL_DROME	52.4	2e-07	Pro-resilin OS=Drosophila melanogaster GN=resilin PE=1 SV=1	--	--	--	--	--	--	--	--	--	--	-	-	-	--
Unigene30684_All	225	0	14	0	6.41	12.6461	6409.96	Up	8.05e-05	0.000419	--	--	--	--	gi|195971119|gb|EU679003.1|	577	1e-161	Fenneropenaeus chinensis cathepsin C mRNA, complete cds	sp|P53634|CATC_HUMAN	466	7e-131	Dipeptidyl peptidase 1 OS=Homo sapiens GN=CTSC PE=1 SV=2	AF1946_2	77.4	7e-14	COG4870	Cysteine protease	K01275	3e-132	472	mdo:100010333	cathepsin C [EC:3.4.14.1]	-	-	-	ko04142//Lysosome
Unigene36767_All	209	0	13	0	6.4078	12.6456	6407.74	Up	0.000158	0.000773	--	--	--	--	--	--	--	--	--	--	--	--	--	--	--	--	--	--	--	--	--	--	-	-	-	--
Unigene35312_All	386	0	24	0	6.4053	12.6451	6405.52	Up	9.45e-08	7.76e-07	gi|296228062|ref|XP_002807712.1|	202	5e-51	PREDICTED: LOW QUALITY PROTEIN: serotransferrin-like [Callithrix jacchus]	gi|21755501|dbj|AK096093.1|	73.8	4e-10	Homo sapiens cDNA FLJ38774 fis, clone KIDNE2018166	--	--	--	--	--	--	--	--	--	--	--	--	--	--	-	-	-	--
Unigene36829_All	550	0	34	0	6.3684	12.6367	6368.33	Up	1.11e-10	1.2e-09	gi|9997001|ref|NP_065215.1|	306	3e-82	NADH dehydrogenase subunit 1 [Tupaia belangeri] >gi|9957734|gb|AAG09451.1|AF217811_1 NADH subunit 1 [Tupaia belangeri] >gi|21425540|emb|CAD13250.1| NADH dehydrogenase subunit 1 [Tupaia belangeri]	--	--	--	--	--	--	--	--	--	--	--	--	--	--	--	--	--	--	-	-	-	--
Unigene35362_All	570	0	35	0	6.3257	12.627	6325.66	Up	5.65e-11	6.26e-10	--	--	--	--	--	--	--	--	--	--	--	--	--	--	--	--	--	K09228	5e-06	53.9	ptr:472281	KRAB domain-containing zinc finger protein	-	-	-	--
Unigene35821_All	228	0	14	0	6.3257	12.627	6325.66	Up	8.05e-05	0.000418	gi|91087517|ref|XP_969270.1|	64.7	1e-09	PREDICTED: similar to CG13089 CG13089-PA [Tribolium castaneum]	--	--	--	--	sp|C0KJQ4|ALPS_PORTR	99.8	3e-21	Anti-lipopolysaccharide factor OS=Portunus trituberculatus GN=ALF PE=2 SV=2	--	--	--	--	--	--	--	--	--	--	-	-	-	--
Unigene40152_All	866	0	53	0	6.3048	12.6222	6304.65	Up	3e-16	4.63e-15	gi|56507058|emb|CAH88354.1|	63.5	1e-08	hypothetical protein PC101070.00.0 [Plasmodium chabaudi chabaudi]	--	--	--	--	--	--	--	--	--	--	--	--	--	--	--	--	--	--	-	-	-	--
Unigene30438_All	213	0	13	0	6.2875	12.6183	6287.63	Up	0.000158	0.000774	--	--	--	--	--	--	--	--	--	--	--	--	--	--	--	--	--	--	--	--	--	--	-	-	-	--
Unigene35180_All	329	0	20	0	6.2625	12.6125	6262.4	Up	1.4e-06	9.86e-06	--	--	--	--	--	--	--	--	sp|Q9NZU1|FLRT1_HUMAN	70.9	7e-12	Leucine-rich repeat transmembrane protein FLRT1 OS=Homo sapiens GN=FLRT1 PE=1 SV=3	--	--	--	--	--	K08125	3e-10	67	ssc:100511032	proline arginine-rich end leucine-rich repeat protein	-	-	-	--
CL958.Contig2_All	231	0	14	0	6.2435	12.6081	6243.33	Up	8.05e-05	0.000419	gi|195119532|ref|XP_002004285.1|	138	9e-32	GI19695 [Drosophila mojavensis] >gi|193909353|gb|EDW08220.1| GI19695 [Drosophila mojavensis]	gi|25046319|gb|AC104153.2|	69.9	4e-08	Papio anubis clone RP41-431I4, complete sequence	--	--	--	--	--	--	--	--	--	--	--	--	--	--	-	-	-	--
Unigene40407_All	627	0	38	0	6.2435	12.6081	6243.33	Up	7.46e-12	8.79e-11	gi|347969557|ref|XP_307770.5|	151	2e-35	AGAP003261-PA [Anopheles gambiae str. PEST] >gi|333466204|gb|EAA03543.5| AGAP003261-PA [Anopheles gambiae str. PEST]	gi|189233922|ref|XM_968155.2|	65.9	1e-06	PREDICTED: Tribolium castaneum similar to AGAP001319-PA (LOC662030), mRNA	sp|Q5TFE4|NT5D1_HUMAN	236	3e-61	5'-nucleotidase domain-containing protein 1 OS=Homo sapiens GN=NT5DC1 PE=1 SV=1	--	--	--	--	--	K13702	6e-30	134	xtr:100135182	abhydrolase domain-containing protein 10	-	-	-	ko01100//Metabolic pathways;ko00760//Nicotinate and nicotinamide metabolism;ko00240//Pyrimidine metabolism;ko00230//Purine metabolism
Unigene37047_All	233	0	14	0	6.1899	12.5957	6189.9	Up	8.05e-05	0.000418	--	--	--	--	--	--	--	--	sp|Q90XD2|SPEB_CHICK	426	4e-119	Agmatinase, mitochondrial OS=Gallus gallus GN=AGMAT PE=2 SV=1	PA1421	408	1e-113	COG0010	Arginase/agmatinase/formimionoglutamate hydrolase, arginase family	K01480	1e-127	456	cin:100177356	agmatinase [EC:3.5.3.11]	-	-	-	ko01100//Metabolic pathways;ko00330//Arginine and proline metabolism
Unigene40186_All	284	0	17	0	6.1666	12.5903	6166.77	Up	1.06e-05	6.54e-05	--	--	--	--	gi|354790456|gb|JN954957.1|	87.7	2e-13	Mus musculus targeted non-conditional, lacZ-tagged mutant allele Zscan10:tm2e(EUCOMM)Wtsi tm1e(EUCOMM)Wtsi; transgenic	sp|Q20140|KAD1_CAEEL	232	3e-60	Probable adenylate kinase isoenzyme F38B2.4 OS=Caenorhabditis elegans GN=F38B2.4 PE=2 SV=1	YKL024c	169	2e-41	COG0563	Adenylate kinase and related kinases	K00939	1e-62	242	bfo:BRAFLDRAFT_114980	adenylate kinase [EC:2.7.4.3]	-	-	-	ko01100//Metabolic pathways;ko00230//Purine metabolism
Unigene31949_All	234	0	14	0	6.1635	12.5895	6163.35	Up	8.05e-05	0.000419	--	--	--	--	gi|76560162|gb|AC156576.3|	65.9	5e-07	Mus musculus BAC clone RP23-7C22 from chromosome 13, complete sequence	sp|Q9D826|SOX_MOUSE	211	5e-54	Peroxisomal sarcosine oxidase OS=Mus musculus GN=Pipox PE=2 SV=1	YPO2448	129	2e-29	COG0665	Glycine/D-amino acid oxidases (deaminating)	K00306	2e-59	230	xtr:548382	sarcosine oxidase / L-pipecolate oxidase [EC:1.5.3.1 1.5.3.7]	-	-	-	ko01100//Metabolic pathways;ko00260//Glycine, serine and threonine metabolism;ko00310//Lysine degradation;ko04146//Peroxisome
Unigene34310_All	234	0	14	0	6.1635	12.5895	6163.35	Up	8.05e-05	0.000418	--	--	--	--	--	--	--	--	sp|P57756|FCN2_RAT	148	4e-35	Ficolin-2 OS=Rattus norvegicus GN=Fcn2 PE=2 SV=1	--	--	--	--	--	K06252	1e-34	148	bfo:BRAFLDRAFT_124749	tenascin	-	-	-	ko04512//ECM-receptor interaction;ko04510//Focal adhesion
Unigene30714_All	251	0	15	0	6.1565	12.5879	6156.52	Up	4.1e-05	0.000227	--	--	--	--	gi|1483569|emb|X99730.1|	266	5e-68	P.vannamei mRNA for cathepsin L	sp|Q95029|CATL_DROME	88.6	3e-18	Cathepsin L OS=Drosophila melanogaster GN=Cp1 PE=2 SV=2	--	--	--	--	--	K01365	9e-21	98.6	aga:AgaP_AGAP011828	cathepsin L [EC:3.4.22.15]	GO:0019538//protein metabolic process	GO:0004175//endopeptidase activity	-	ko04145//Phagosome;ko04142//Lysosome;ko04612//Antigen processing and presentation;ko05323//Rheumatoid arthritis
Unigene35864_All	268	0	16	0	6.1503	12.5864	6150.12	Up	2.09e-05	0.000122	--	--	--	--	gi|47077926|gb|AC129040.5|	125	6e-25	Rattus norvegicus 6 BAC CH230-372A13 (Children's Hospital Oakland Research Institute) complete sequence	sp|Q9NZW4|DSPP_HUMAN	94.4	7e-19	Dentin sialophosphoprotein OS=Homo sapiens GN=DSPP PE=1 SV=2	SPAC140.02	82.4	2e-15	COG0724	RNA-binding proteins (RRM domain)	K11422	3e-18	94	pon:100432076	histone-lysine N-methyltransferase SETD1 [EC:2.1.1.43]	-	-	-	ko00310//Lysine degradation
Unigene34512_All	219	0	13	0	6.1152	12.5782	6115.27	Up	0.000158	0.000774	--	--	--	--	gi|54306144|gb|AC113271.10|	81.8	9e-12	Mus musculus chromosome 5, clone RP23-376H8, complete sequence	--	--	--	--	--	--	--	--	--	--	--	--	--	--	-	-	-	--
Unigene36675_All	355	0	21	0	6.094	12.5732	6094.11	Up	7.15e-07	5.24e-06	--	--	--	--	--	--	--	--	sp|P23468|PTPRD_HUMAN	95.5	5e-19	Receptor-type tyrosine-protein phosphatase delta OS=Homo sapiens GN=PTPRD PE=1 SV=2	--	--	--	--	--	K06252	3e-22	107	bfo:BRAFLDRAFT_124749	tenascin	-	-	-	ko04512//ECM-receptor interaction;ko04510//Focal adhesion
Unigene31359_All	272	0	16	0	6.0599	12.5651	6059.99	Up	2.09e-05	0.000122	--	--	--	--	gi|133754272|gb|EF114675.1|	428	1e-116	Penaeus monodon inhibitor of apoptosis protein (IAP) mRNA, complete cds	sp|P02845|VIT2_CHICK	44.7	3e-08	Vitellogenin-2 OS=Gallus gallus GN=VTG2 PE=1 SV=1	--	--	--	--	--	K14438	4e-06	43.9	cfa:478128	chromodomain-helicase-DNA-binding protein 9 [EC:3.6.4.12]	-	-	-	--
Unigene35831_All	272	0	16	0	6.0599	12.5651	6059.99	Up	2.09e-05	0.000122	gi|209420824|gb|ACI46952.1|	59.3	5e-08	cyclin B [Litopenaeus vannamei]	--	--	--	--	--	--	--	--	--	--	--	--	--	--	--	--	--	--	-	-	-	--
Unigene30218_All	376	0	22	0	6.0276	12.5574	6027.73	Up	3.64e-07	2.78e-06	--	--	--	--	--	--	--	--	sp|Q13501|SQSTM_HUMAN	97.1	2e-19	Sequestosome-1 OS=Homo sapiens GN=SQSTM1 PE=1 SV=1	DR0392	55.1	7e-07	COG2823	Predicted periplasmic or secreted lipoprotein	K14381	5e-37	157	spu:590854	sequestosome 1	-	-	-	ko04380//Osteoclast differentiation
Unigene39767_All	325	0	19	0	6.0226	12.5562	6022.72	Up	2.76e-06	1.85e-05	--	--	--	--	--	--	--	--	--	--	--	--	--	--	--	--	--	--	--	--	--	--	-	-	-	--
Unigene35903_All	241	0	14	0	5.9844	12.547	5984.44	Up	8.05e-05	0.000418	--	--	--	--	gi|89152417|gb|DQ403191.1|	2135	0	Penaeus monodon serine proteinase-like protein mRNA, complete cds	sp|Q05319|STUB_DROME	154	5e-37	Serine proteinase stubble OS=Drosophila melanogaster GN=Sb PE=2 SV=2	VC1649	99	2e-20	COG5640	Secreted trypsin-like serine protease	K01312	6e-37	155	dpo:Dpse_GA18102	trypsin [EC:3.4.21.4]	-	-	-	ko04974//Protein digestion and absorption;ko04080//Neuroactive ligand-receptor interaction;ko04972//Pancreatic secretion;ko05164//Influenza A
Unigene39940_All	241	0	14	0	5.9844	12.547	5984.44	Up	8.05e-05	0.000418	--	--	--	--	gi|83627845|gb|AC154700.2|	60	6e-06	Mus musculus BAC clone RP24-344E15 from chromosome 16, complete sequence	sp|Q9U620|MTCU_CALSI	128	3e-30	Copper-specific metallothionein-2 OS=Callinectes sapidus PE=3 SV=1	--	--	--	--	--	K14739	2e-06	50.8	dre:100174951	metallothionein 1/2	-	-	-	ko04978//Mineral absorption
Unigene34270_All	310	0	18	0	5.9817	12.5463	5981.53	Up	5.41e-06	3.48e-05	gi|195119598|ref|XP_002004317.1|	57.8	1e-07	GI19863 [Drosophila mojavensis] >gi|193909385|gb|EDW08252.1| GI19863 [Drosophila mojavensis]	--	--	--	--	--	--	--	--	--	--	--	--	--	--	--	--	--	--	-	-	-	--
Unigene34572_All	310	0	18	0	5.9817	12.5463	5981.53	Up	5.41e-06	3.48e-05	--	--	--	--	--	--	--	--	sp|P79273|ACADS_PIG	54.3	1e-07	Short-chain specific acyl-CoA dehydrogenase, mitochondrial OS=Sus scrofa GN=ACADS PE=2 SV=1	SMb20753	62.8	2e-10	COG1960	Acyl-CoA dehydrogenases	K00248	3e-09	60.8	tca:661684	butyryl-CoA dehydrogenase [EC:1.3.8.1]	-	-	-	ko01100//Metabolic pathways;ko00650//Butanoate metabolism;ko00071//Fatty acid metabolism;ko00280//Valine, leucine and isoleucine degradation
Unigene34686_All	311	0	18	0	5.9625	12.5417	5962.49	Up	5.41e-06	3.48e-05	gi|321474483|gb|EFX85448.1|	52	8e-06	hypothetical protein DAPPUDRAFT_314258 [Daphnia pulex]	gi|224613015|emb|CU855808.6|	73.8	2e-09	Zebrafish DNA sequence from clone ZFOS-875E8 in linkage group 20, complete sequence	--	--	--	--	--	--	--	--	--	--	--	--	--	--	-	-	-	--
Unigene35688_All	225	0	13	0	5.9521	12.5392	5952.17	Up	0.000158	0.000773	--	--	--	--	--	--	--	--	--	--	--	--	--	--	--	--	--	--	--	--	--	--	-	-	-	--
Unigene34557_All	277	0	16	0	5.9505	12.5388	5950.52	Up	2.09e-05	0.000122	gi|340710026|ref|XP_003393599.1|	54.7	1e-06	PREDICTED: hypothetical protein LOC100646252 [Bombus terrestris]	--	--	--	--	sp|Q8NB25|F184A_HUMAN	109	3e-23	Protein FAM184A OS=Homo sapiens GN=FAM184A PE=2 SV=3	PAB0812	82.4	4e-15	COG0419	ATPase involved in DNA repair	K04514	2e-18	95.5	ecb:100034056	Rho-associated, coiled-coil containing protein kinase [EC:2.7.11.1]	-	-	-	ko05130//Pathogenic Escherichia coli infection;ko04810//Regulation of actin cytoskeleton;ko04510//Focal adhesion;ko05131//Shigellosis;ko04670//Leukocyte transendothelial migration;ko04350//TGF-beta signaling pathway;ko04360//Axon guidance;ko04270//Vascular smooth muscle contraction;ko04062//Chemokine signaling pathway;ko04310//Wnt signaling pathway
Unigene34620_All	278	0	16	0	5.9291	12.5336	5929.11	Up	2.09e-05	0.000122	gi|328786015|ref|XP_394034.4|	94	2e-18	PREDICTED: slit homolog 1 protein-like [Apis mellifera]	gi|152125894|gb|AY573381.2|	769	0	Litopenaeus vannamei glutathione S-transferase mRNA, complete cds	sp|P04905|GSTM1_RAT	242	9e-64	Glutathione S-transferase Mu 1 OS=Rattus norvegicus GN=Gstm1 PE=1 SV=2	--	--	--	--	--	K00799	4e-64	245	dre:324366	glutathione S-transferase [EC:2.5.1.18]	-	-	-	ko01100//Metabolic pathways;ko00350//Tyrosine metabolism;ko00980//Metabolism of xenobiotics by cytochrome P450;ko00982//Drug metabolism - cytochrome P450;ko00480//Glutathione metabolism;ko05215//Prostate cancer;ko05200//Pathways in cancer
Unigene30817_All	226	0	13	0	5.9258	12.5328	5925.82	Up	0.000158	0.000774	--	--	--	--	--	--	--	--	--	--	--	--	--	--	--	--	--	--	--	--	--	--	-	-	-	--
Unigene32192_All	244	0	14	0	5.9109	12.5292	5911.06	Up	8.05e-05	0.000418	gi|110825822|gb|ABH00987.1|	60.5	2e-08	rhodopsin [Litopenaeus vannamei]	--	--	--	--	sp|Q9YI25|RPE65_AMBTI	385	1e-106	Retinoid isomerohydrolase OS=Ambystoma tigrinum GN=RPE65 PE=2 SV=3	sll1541	114	6e-25	COG3670	Lignostilbene-alpha,beta-dioxygenase and related enzymes	K00515	6e-110	398	mdo:100031779	beta-carotene 15,15'-monooxygenase [EC:1.14.99.36]	-	-	-	ko01100//Metabolic pathways;ko00830//Retinol metabolism
Unigene32178_All	227	0	13	0	5.8997	12.5264	5899.59	Up	0.000158	0.000774	--	--	--	--	--	--	--	--	sp|P82119|CUO6_BLACR	109	9e-24	Cuticle protein 6 OS=Blaberus craniifer PE=1 SV=1	YPO2725	60.1	7e-09	COG3501	Uncharacterized protein conserved in bacteria	K13171	6e-16	85.5	mmu:51796	serine/arginine repetitive matrix protein 1	-	-	-	ko03015//mRNA surveillance pathway;ko03013//RNA transport
Unigene38083_All	263	0	15	0	5.8755	12.5205	5875.52	Up	4.1e-05	0.000227	gi|328790131|ref|XP_395164.3|	70.5	2e-11	PREDICTED: GDP-mannose 4,6 dehydratase-like [Apis mellifera]	gi|239505096|gb|FJ573160.1|	91.7	6e-15	Rimicaris exoculata peritrophin mRNA, partial cds	sp|P98088|MUC5A_HUMAN	89.4	1e-17	Mucin-5AC (Fragments) OS=Homo sapiens GN=MUC5AC PE=1 SV=3	YDL140c	53.1	8e-07	COG0086	DNA-directed RNA polymerase, beta' subunit/160 kD subunit	K10955	5e-17	89	hsa:4583	intestinal mucin-2	-	-	-	ko05146//Amoebiasis;ko05110//Vibrio cholerae infection
Unigene36819_All	264	0	15	0	5.8533	12.515	5853.16	Up	4.1e-05	0.000227	--	--	--	--	--	--	--	--	sp|Q2EG98|PK1L3_MOUSE	57.4	2e-07	Polycystic kidney disease protein 1-like 3 OS=Mus musculus GN=Pkd1l3 PE=2 SV=2	--	--	--	--	--	K04989	7e-07	57.4	mmu:244646	polycystin 1L3	GO:0009987//cellular process	-	-	--
Unigene29298_All	282	0	16	0	5.845	12.513	5845.05	Up	2.09e-05	0.000122	gi|152949487|dbj|BAF73806.1|	117	2e-25	calcification associated soluble matrix protein 2 [Procambarus clarkii]	--	--	--	--	sp|Q92506|DHB8_HUMAN	189	6e-48	Estradiol 17-beta-dehydrogenase 8 OS=Homo sapiens GN=HSD17B8 PE=1 SV=2	TM1724	154	1e-37	COG1028	Dehydrogenases with different specificities (related to short-chain alcohol dehydrogenases)	K13370	2e-49	196	xtr:549425	estradiol 17beta-dehydrogenase / testosterone 17beta-dehydrogenase / [EC:1.1.1.62 1.1.1.63]	-	-	-	ko01100//Metabolic pathways;ko00140//Steroid hormone biosynthesis
Unigene39695_All	265	0	15	0	5.8312	12.5096	5831.29	Up	4.1e-05	0.000227	--	--	--	--	--	--	--	--	--	--	--	--	--	--	--	--	--	--	--	--	--	--	-	-	-	--
Unigene30584_All	355	0	20	0	5.8038	12.5028	5803.87	Up	1.4e-06	9.87e-06	--	--	--	--	--	--	--	--	--	--	--	--	--	--	--	--	--	--	--	--	--	--	-	-	-	--
Unigene37973_All	640	0	36	0	5.7948	12.5005	5794.63	Up	2.88e-11	3.25e-10	--	--	--	--	gi|118184978|gb|EF090723.1|	69.9	3e-08	Locusta migratoria manilensis midgut chitinase mRNA, complete cds	sp|Q9W5U2|CHIT3_DROME	316	1e-85	Probable chitinase 3 OS=Drosophila melanogaster GN=Cht3 PE=2 SV=2	BH0916_1	159	1e-38	COG3325	Chitinase	K01183	4e-87	322	dya:Dyak_GE17254	chitinase [EC:3.2.1.14]	GO:0008152//metabolic process	GO:0016798//hydrolase activity, acting on glycosyl bonds	-	ko00520//Amino sugar and nucleotide sugar metabolism
Unigene30836_All	445	0	25	0	5.7875	12.4987	5787.4	Up	4.81e-08	4.08e-07	gi|198474186|ref|XP_001356583.2|	211	8e-54	GA10160 [Drosophila pseudoobscura pseudoobscura] >gi|198138285|gb|EAL33647.2| GA10160 [Drosophila pseudoobscura pseudoobscura]	gi|111306359|gb|BC121757.1|	63.9	1e-06	Danio rerio nucleophosmin/nucleoplasmin, 4, mRNA (cDNA clone IMAGE:8158759), partial cds	--	--	--	--	--	--	--	--	--	--	--	--	--	--	-	-	-	--
Unigene38640_All	233	0	13	0	5.7478	12.4888	5747.82	Up	0.000158	0.000772	gi|301773820|ref|XP_002922325.1|	67.8	1e-10	PREDICTED: protein FAM113B-like [Ailuropoda melanoleuca]	--	--	--	--	sp|Q95M12|LGMN_BOVIN	369	1e-101	Legumain OS=Bos taurus GN=LGMN PE=1 SV=1	YDR331w	103	6e-22	COG5206	Glycosylphosphatidylinositol transamidase (GPIT), subunit GPI8	K01369	4e-104	379	isc:IscW_ISCW015983	legumain [EC:3.4.22.34]	-	-	-	ko04142//Lysosome;ko04612//Antigen processing and presentation
CL1221.Contig1_All	251	0	14	0	5.746	12.4883	5745.83	Up	8.05e-05	0.000419	gi|357619654|gb|EHJ72139.1|	64.7	1e-09	cuticular protein RR-1 motif 8 [Danaus plexippus]	gi|72139267|gb|DQ091255.1|	1756	0	Fenneropenaeus chinensis O-methyltransferase mRNA, complete cds	sp|Q86IC8|CAMT2_DICDI	187	5e-47	Probable caffeoyl-CoA O-methyltransferase 2 OS=Dictyostelium discoideum GN=omt6 PE=1 SV=1	all5179	206	6e-53	COG4122	Predicted O-methyltransferase	K00545	8e-08	58.5	mdo:100031097	catechol O-methyltransferase [EC:2.1.1.6]	-	GO:0008171//O-methyltransferase activity	-	ko01100//Metabolic pathways;ko00350//Tyrosine metabolism;ko00140//Steroid hormone biosynthesis
Unigene29845_All	251	0	14	0	5.746	12.4883	5745.83	Up	8.05e-05	0.000419	gi|332212345|ref|XP_003255281.1|	167	1e-40	PREDICTED: retinol-binding protein 4-like [Nomascus leucogenys]	--	--	--	--	--	--	--	--	--	--	--	--	--	--	--	--	--	--	-	-	-	--
Unigene29745_All	269	0	15	0	5.7445	12.488	5744.64	Up	4.1e-05	0.000227	--	--	--	--	--	--	--	--	sp|Q9VTH4|SCLLA_DROME	72.8	2e-12	Protein scylla OS=Drosophila melanogaster GN=scyl PE=2 SV=1	--	--	--	--	--	K08270	1e-06	55.8	xtr:394782	DNA-damage-inducible transcript 4	GO:0001700//embryonic development via the syncytial blastoderm;GO:0033554//cellular response to stress;GO:0040008//regulation of growth	-	-	ko04150//mTOR signaling pathway
Unigene31606_All	289	0	16	0	5.7034	12.4776	5703.37	Up	2.09e-05	0.000122	--	--	--	--	--	--	--	--	sp|P81388|CU04_HOMAM	95.1	1e-19	Cuticle protein AMP4 OS=Homarus americanus PE=1 SV=1	--	--	--	--	--	--	--	--	--	--	-	-	-	--
Unigene36377_All	289	0	16	0	5.7034	12.4776	5703.37	Up	2.09e-05	0.000122	--	--	--	--	--	--	--	--	sp|Q8WZ42|TITIN_HUMAN	384	2e-105	Titin OS=Homo sapiens GN=TTN PE=1 SV=3	rne	62.4	1e-08	COG1530	Ribonucleases G and E	K12567	2e-105	386	mcc:703527	titin [EC:2.7.11.1]	-	-	-	ko05410//Hypertrophic cardiomyopathy (HCM);ko05414//Dilated cardiomyopathy
Unigene34636_All	705	0	39	0	5.6989	12.4765	5699.03	Up	3.8e-12	4.57e-11	gi|9997011|ref|NP_065225.1|	291	2e-77	NADH dehydrogenase subunit 5 [Tupaia belangeri] >gi|9957744|gb|AAG09461.1|AF217811_11 NADH subunit 5 [Tupaia belangeri] >gi|21425549|emb|CAD13259.1| NADH dehydrogenase subunit 5 [Tupaia belangeri]	--	--	--	--	--	--	--	--	--	--	--	--	--	--	--	--	--	--	-	-	-	--
Unigene39435_All	326	0	18	0	5.6881	12.4737	5687.98	Up	5.41e-06	3.48e-05	--	--	--	--	--	--	--	--	sp|P90850|YCF2E_CAEEL	280	4e-75	Uncharacterized peptidase C1-like protein F26E4.3 OS=Caenorhabditis elegans GN=F26E4.3 PE=1 SV=3	AF1946_2	57.4	6e-08	COG4870	Cysteine protease	K01363	3e-43	176	bfo:BRAFLDRAFT_247264	cathepsin B [EC:3.4.22.1]	-	-	-	ko04142//Lysosome;ko04612//Antigen processing and presentation
Unigene34974_All	272	0	15	0	5.6811	12.472	5681.28	Up	4.1e-05	0.000227	--	--	--	--	--	--	--	--	--	--	--	--	--	--	--	--	--	--	--	--	--	--	-	-	-	--
Unigene31298_All	401	0	22	0	5.6519	12.4645	5651.82	Up	3.64e-07	2.78e-06	gi|122502|sp|P01941.1|HBA_TUPGL	238	8e-62	RecName: Full=Hemoglobin subunit alpha; AltName: Full=Alpha-globin; AltName: Full=Hemoglobin alpha chain >gi|349995|prf||0309296A hemoglobin alpha	--	--	--	--	sp|P30122|CEL_BOVIN	204	9e-52	Bile salt-activated lipase (Fragment) OS=Bos taurus GN=CEL PE=1 SV=2	BS_pnbA	187	7e-47	COG2272	Carboxylesterase type B	K01063	4e-61	236	tca:658208	juvenile-hormone esterase [EC:3.1.1.59]	-	-	-	ko01100//Metabolic pathways;ko00981//Insect hormone biosynthesis;ko00983//Drug metabolism - other enzymes
Unigene40418_All	237	0	13	0	5.6508	12.4642	5650.65	Up	0.000158	0.000772	gi|20372975|dbj|BAB91157.1|	128	7e-29	nacrein [Turbo marmoratus]	--	--	--	--	sp|P79953|OVCH2_XENLA	54.7	5e-07	Ovochymase-2 OS=Xenopus laevis GN=ovch2 PE=1 SV=1	--	--	--	--	--	--	--	--	--	--	-	-	-	--
Unigene39537_All	310	0	17	0	5.6494	12.4639	5649.47	Up	1.06e-05	6.55e-05	--	--	--	--	gi|299885537|emb|FP926553.1|	69.9	3e-08	Acyrthosiphon pisum mRNA, clone: ACI0AAF10YG22, full-insert cDNA sequence based on ESTs (5'-EST:ACI0AAF10YG22AAM1, 3'-EST ACI2AAF2YN01BBM1)	sp|Q55F68|CYAD_DICDI	56.2	2e-07	Adenylate cyclase, terminal-differentiation specific OS=Dictyostelium discoideum GN=acrA PE=1 SV=1	--	--	--	--	--	K11294	2e-08	61.2	mdo:100020734	nucleolin	-	GO:0005488//binding	-	ko05130//Pathogenic Escherichia coli infection;ko03013//RNA transport
Unigene35589_All	293	0	16	0	5.6256	12.4578	5625.63	Up	2.09e-05	0.000122	gi|118343761|ref|NP_001071701.1|	90.9	2e-17	transcription factor protein [Ciona intestinalis] >gi|70569461|dbj|BAE06417.1| transcription factor protein [Ciona intestinalis]	--	--	--	--	sp|P09954|CBPA1_PIG	248	1e-65	Carboxypeptidase A1 OS=Sus scrofa GN=CPA1 PE=1 SV=2	YHR132c	150	5e-36	COG2866	Predicted carboxypeptidase	K01298	1e-66	254	tgu:100223967	carboxypeptidase A2 [EC:3.4.17.15]	-	-	-	ko04974//Protein digestion and absorption;ko04972//Pancreatic secretion
Unigene35761_All	313	0	17	0	5.5952	12.45	5595.3	Up	1.06e-05	6.55e-05	--	--	--	--	--	--	--	--	--	--	--	--	--	--	--	--	--	--	--	--	--	--	-	-	-	--
Unigene39959_All	350	0	19	0	5.5924	12.4493	5592.59	Up	2.76e-06	1.85e-05	--	--	--	--	--	--	--	--	sp|O76217|PE1_ANOGA	58.9	2e-09	Peritrophin-1 OS=Anopheles gambiae GN=Aper1 PE=2 SV=2	--	--	--	--	--	K01873	1e-08	58.5	tca:662504	valyl-tRNA synthetase [EC:6.1.1.9]	-	-	-	ko00520//Amino sugar and nucleotide sugar metabolism;ko00290//Valine, leucine and isoleucine biosynthesis;ko00970//Aminoacyl-tRNA biosynthesis
Unigene32160_All	425	0	23	0	5.5751	12.4448	5575.17	Up	1.86e-07	1.47e-06	gi|244508|gb|AAB21314.1|	115	8e-25	keratin 10 V2 subdomain 128 amino acid variant [human, Peptide Partial, 128 aa]	gi|14787232|emb|AL136451.17|	79.8	2e-11	Human DNA sequence from clone RP11-162M1 on chromosome 10, complete sequence	sp|O15335|CHAD_HUMAN	72.8	1e-12	Chondroadherin OS=Homo sapiens GN=CHAD PE=2 SV=2	alr0124_1	55.5	2e-07	COG4886	Leucine-rich repeat (LRR) protein	K06248	4e-12	72.8	mcc:702601	chondroadherin	GO:0009987//cellular process	-	-	ko04512//ECM-receptor interaction;ko04510//Focal adhesion
CL1660.Contig1_All	1073	0	58	0	5.5685	12.4431	5568.6	Up	1.03e-17	1.71e-16	--	--	--	--	--	--	--	--	sp|Q54I98|SMT1_DICDI	62	3e-09	Probable cycloartenol-C-24-methyltransferase 1 OS=Dictyostelium discoideum GN=smt1 PE=1 SV=1	mll3672	86.3	1e-16	COG0500	SAM-dependent methyltransferases	K00591	4e-09	63.2	dgr:Dgri_GH13219	hexaprenyldihydroxybenzoate methyltransferase [EC:2.1.1.114]	GO:0044237//cellular metabolic process	GO:0016741//transferase activity, transferring one-carbon groups	-	ko01100//Metabolic pathways;ko00100//Steroid biosynthesis;ko00130//Ubiquinone and other terpenoid-quinone biosynthesis
CL794.Contig2_All	259	0	14	0	5.5685	12.4431	5568.6	Up	8.05e-05	0.000419	--	--	--	--	gi|209420823|gb|FJ228728.1|	759	0	Litopenaeus vannamei cyclin B mRNA, complete cds	--	--	--	--	XF1529	74.3	3e-12	COG5295	Autotransporter adhesin	--	--	--	--	--	-	-	-	--
Unigene29487_All	241	0	13	0	5.557	12.4401	5557.04	Up	0.000158	0.000775	--	--	--	--	gi|322505221|emb|FR799003.1|	63.9	1e-06	Leishmania braziliensis MHOM/BR/75/M2904 complete genome, chromosome 28	--	--	--	--	--	--	--	--	--	K14716	4e-06	52.4	bfo:BRAFLDRAFT_96574	solute carrier family 39 (zinc transporter), member 10	-	-	-	ko04144//Endocytosis
Unigene34385_All	614	0	33	0	5.5368	12.4348	5536.66	Up	2.18e-10	2.31e-09	gi|222143229|pdb|3FMZ|A	216	7e-55	Chain A, Crystal Structure Of Retinol-Binding Protein 4 (Rbp4) In Complex With Non-Retinoid Ligand >gi|222143230|pdb|3FMZ|B Chain B, Crystal Structure Of Retinol-Binding Protein 4 (Rbp4) In Complex With Non-Retinoid Ligand	gi|300797284|ref|NM_001191573.1|	71.9	8e-09	Rattus norvegicus transmembrane protein 40 (Tmem40), mRNA	sp|P34714|SPRC_CAEEL	209	1e-53	SPARC OS=Caenorhabditis elegans GN=ost-1 PE=1 SV=1	XF1267	53.5	1e-06	COG5297	Cellobiohydrolase A (1,4-beta-cellobiosidase A)	K15172	5e-11	70.1	mdo:100031345	transcription elongation factor SPT5	-	-	-	--
Unigene30047_All	670	0	36	0	5.5353	12.4344	5535.12	Up	2.88e-11	3.25e-10	gi|300827392|gb|ADK36638.1|	330	2e-89	ferritin [Phoca largha]	gi|168823581|gb|AC115322.4|	65.9	3e-07	Rattus norvegicus BAC CH230-110G7 (Children's Hospital Oakland Research Institute Rat (BN/SsNHsd/MCW) BAC library) complete sequence	sp|P15122|ALDR_RABIT	379	5e-105	Aldose reductase OS=Oryctolagus cuniculus GN=AKR1B1 PE=2 SV=3	slr0942	261	2e-69	COG0656	Aldo/keto reductases, related to diketogulonate reductase	K00011	3e-120	431	cqu:CpipJ_CPIJ003391	aldehyde reductase [EC:1.1.1.21]	-	-	-	ko01100//Metabolic pathways;ko00052//Galactose metabolism;ko00040//Pentose and glucuronate interconversions;ko00051//Fructose and mannose metabolism;ko00561//Glycerolipid metabolism;ko00620//Pyruvate metabolism
Unigene36513_All	298	0	16	0	5.5312	12.4334	5531.29	Up	2.09e-05	0.000122	--	--	--	--	--	--	--	--	sp|P98088|MUC5A_HUMAN	54.3	4e-07	Mucin-5AC (Fragments) OS=Homo sapiens GN=MUC5AC PE=1 SV=3	--	--	--	--	--	K01873	2e-08	60.5	tca:662504	valyl-tRNA synthetase [EC:6.1.1.9]	-	-	-	ko00290//Valine, leucine and isoleucine biosynthesis;ko00970//Aminoacyl-tRNA biosynthesis
Unigene30763_All	317	0	17	0	5.5246	12.4317	5524.78	Up	1.06e-05	6.56e-05	--	--	--	--	gi|115382585|gb|DQ858916.1|	230	5e-57	Litopenaeus vannamei clone c029 crustacyanin-A2 subunit-like mRNA, partial sequence	sp|P80007|CRA2_HOMGA	78.2	1e-14	Crustacyanin-A2 subunit OS=Homarus gammarus PE=1 SV=1	VCA0443	65.5	7e-11	COG3040	Bacterial lipocalin	--	--	--	--	--	-	-	-	--
Unigene34137_All	300	0	16	0	5.4943	12.4237	5494.22	Up	2.09e-05	0.000122	--	--	--	--	--	--	--	--	--	--	--	--	--	--	--	--	--	--	--	--	--	--	-	-	-	--
Unigene34710_All	245	0	13	0	5.4663	12.4163	5466.11	Up	0.000158	0.000773	--	--	--	--	--	--	--	--	--	--	--	--	--	--	--	--	--	--	--	--	--	--	-	-	-	--
Unigene31784_All	510	0	27	0	5.4539	12.4131	5454	Up	1.25e-08	1.12e-07	--	--	--	--	--	--	--	--	--	--	--	--	--	--	--	--	--	--	--	--	--	--	-	-	-	--
Unigene35034_All	341	0	18	0	5.4379	12.4088	5437.77	Up	5.41e-06	3.48e-05	gi|195127817|ref|XP_002008364.1|	66.2	4e-10	GI13450 [Drosophila mojavensis] >gi|193919973|gb|EDW18840.1| GI13450 [Drosophila mojavensis]	--	--	--	--	--	--	--	--	--	--	--	--	--	--	--	--	--	--	-	-	-	--
Unigene31198_All	343	0	18	0	5.4062	12.4004	5406.2	Up	5.41e-06	3.49e-05	--	--	--	--	--	--	--	--	--	--	--	--	--	--	--	--	--	--	--	--	--	--	-	-	-	--
Unigene34755_All	305	0	16	0	5.4042	12.3999	5404.33	Up	2.09e-05	0.000122	--	--	--	--	gi|330803310|ref|XM_003289603.1|	61.9	6e-06	Dictyostelium purpureum hypothetical protein, mRNA	sp|Q922Q1|MOSC2_MOUSE	199	8e-51	MOSC domain-containing protein 2, mitochondrial OS=Mus musculus GN=Marc2 PE=1 SV=1	PA3022	136	9e-32	COG3217	Uncharacterized Fe-S protein	K13172	2e-12	74.3	oaa:100075123	serine/arginine repetitive matrix protein 2	-	-	-	ko04970//Salivary secretion
Unigene32677_All	267	0	14	0	5.4017	12.3992	5401.71	Up	8.05e-05	0.000418	--	--	--	--	--	--	--	--	--	--	--	--	--	--	--	--	--	--	--	--	--	--	-	-	-	--
Unigene39898_All	268	0	14	0	5.3815	12.3938	5381.53	Up	8.05e-05	0.000418	--	--	--	--	--	--	--	--	--	--	--	--	--	--	--	--	--	--	--	--	--	--	-	-	-	--
CL184.Contig1_All	634	0	33	0	5.3621	12.3886	5362.17	Up	2.18e-10	2.31e-09	gi|217330652|ref|NP_001136109.1|	88.2	3e-16	glycine-rich cuticle protein [Apis mellifera]	gi|153913186|dbj|AK267308.1|	113	1e-21	Gryllus bimaculatus mRNA, GBcontig14169	sp|Q29GB8|NAAT1_DROPS	229	5e-60	Sodium-dependent nutrient amino acid transporter 1 OS=Drosophila pseudoobscura pseudoobscura GN=NAAT1 PE=3 SV=1	VC2012	95.5	1e-19	COG0733	Na+-dependent transporters of the SNF family	K05336	4e-62	238	aag:AaeL_AAEL008424	solute carrier family 6 (neurotransmitter transporter), invertebrate	-	-	-	--
Unigene34445_All	596	0	31	0	5.3583	12.3876	5358.45	Up	8.4e-10	8.46e-09	gi|332825478|ref|XP_003311639.1|	56.2	9e-07	PREDICTED: hypothetical protein LOC100614841, partial [Pan troglodytes]	--	--	--	--	sp|Q02817|MUC2_HUMAN	127	4e-29	Mucin-2 OS=Homo sapiens GN=MUC2 PE=1 SV=2	YPO2725	83.2	6e-16	COG3501	Uncharacterized protein conserved in bacteria	K10955	1e-28	127	hsa:4583	intestinal mucin-2	-	-	-	ko05146//Amoebiasis;ko05110//Vibrio cholerae infection
Unigene30497_All	289	0	15	0	5.347	12.3845	5346.95	Up	4.1e-05	0.000227	gi|348529342|ref|XP_003452172.1|	88.2	1e-16	PREDICTED: vacuolar protein sorting-associated protein 13B [Oreochromis niloticus]	gi|300836857|gb|GQ505293.1|	1869	0	Penaeus monodon progestin membrane receptor component 1 (PGMRC1) mRNA, complete cds	--	--	--	--	--	--	--	--	--	--	--	--	--	--	-	-	-	--
Unigene34967_All	251	0	13	0	5.3356	12.3814	5335.47	Up	0.000158	0.000773	--	--	--	--	--	--	--	--	--	--	--	--	--	--	--	--	--	--	--	--	--	--	-	-	-	--
CL329.Contig2_All	290	0	15	0	5.3285	12.3795	5328.45	Up	4.1e-05	0.000227	gi|350417616|ref|XP_003491509.1|	78.2	1e-13	PREDICTED: protein sidekick-like [Bombus impatiens]	--	--	--	--	sp|Q964T2|CP9E2_BLAGE	302	1e-81	Cytochrome P450 9e2 OS=Blattella germanica GN=CYP9E2 PE=2 SV=1	mlr5192	147	6e-35	COG2124	Cytochrome P450	K15002	5e-88	325	tca:658760	cytochrome P450, family 6 [EC:1.14.-.-]	-	-	-	--
Unigene29804_All	252	0	13	0	5.3144	12.3757	5314.43	Up	0.000158	0.000774	--	--	--	--	--	--	--	--	sp|Q9V7U0|RESIL_DROME	63.5	1e-10	Pro-resilin OS=Drosophila melanogaster GN=resilin PE=1 SV=1	--	--	--	--	--	K10955	4e-06	50.1	bta:789571	intestinal mucin-2	-	-	-	ko05146//Amoebiasis;ko05110//Vibrio cholerae infection
Unigene34633_All	252	0	13	0	5.3144	12.3757	5314.43	Up	0.000158	0.000773	--	--	--	--	--	--	--	--	--	--	--	--	CC1056	228	3e-59	COG4805	Uncharacterized protein conserved in bacteria	--	--	--	--	--	-	-	-	--
Unigene35965_All	272	0	14	0	5.3024	12.3724	5302.29	Up	8.05e-05	0.000418	gi|51491902|ref|NP_001003925.1|	92	7e-18	ovarian and testicular apolipoprotein N precursor [Sus scrofa] >gi|51095266|gb|AAT95402.1| ovarian and testicular apolipoprotein N [Sus scrofa]	--	--	--	--	--	--	--	--	--	--	--	--	--	--	--	--	--	--	-	-	-	--
Unigene35001_All	253	0	13	0	5.2934	12.37	5293.48	Up	0.000158	0.000773	--	--	--	--	--	--	--	--	sp|Q9NUJ3|T11L1_HUMAN	335	3e-91	T-complex protein 11-like protein 1 OS=Homo sapiens GN=TCP11L1 PE=1 SV=1	--	--	--	--	--	--	--	--	--	--	-	-	-	--
Unigene34613_All	527	0	27	0	5.278	12.3658	5278.09	Up	1.25e-08	1.12e-07	--	--	--	--	--	--	--	--	sp|Q8MZR6|HYEP1_CTEFE	431	5e-120	Juvenile hormone epoxide hydrolase 1 OS=Ctenocephalides felis GN=EH1 PE=1 SV=3	CAC0719	223	1e-57	COG0596	Predicted hydrolases or acyltransferases (alpha/beta hydrolase superfamily)	K10719	2e-118	427	tca:659305	juvenile hormone epoxide hydrolase	-	-	-	ko00980//Metabolism of xenobiotics by cytochrome P450;ko00981//Insect hormone biosynthesis;ko04976//Bile secretion
CL1635.Contig3_All	254	0	13	0	5.2726	12.3643	5272.6	Up	0.000158	0.000775	--	--	--	--	gi|82795516|gb|DQ288147.1|	63.9	7e-07	Callinectes sapidus arthrodial cuticle protein AMP13.4 mRNA, complete cds	sp|P81576|CUPA2_CANPG	159	4e-39	Cuticle protein AM1159 OS=Cancer pagurus PE=1 SV=1	--	--	--	--	--	--	--	--	--	--	-	GO:0005198//structural molecule activity	-	--
Unigene29754_All	254	0	13	0	5.2726	12.3643	5272.6	Up	0.000158	0.000774	--	--	--	--	--	--	--	--	sp|Q9CZJ0|MPPD2_MOUSE	259	1e-68	Metallophosphoesterase MPPED2 OS=Mus musculus GN=Mpped2 PE=2 SV=1	APE2283	63.2	1e-09	COG2129	Predicted phosphoesterases, related to the Icc protein	--	--	--	--	--	-	-	-	--
Unigene36553_All	254	0	13	0	5.2726	12.3643	5272.6	Up	0.000158	0.000773	--	--	--	--	--	--	--	--	--	--	--	--	--	--	--	--	--	--	--	--	--	--	-	-	-	--
Unigene36743_All	294	0	15	0	5.256	12.3597	5255.82	Up	4.1e-05	0.000227	--	--	--	--	--	--	--	--	sp|Q29A33|ATX2_DROPS	132	3e-30	Ataxin-2 homolog OS=Drosophila pseudoobscura pseudoobscura GN=Atx2 PE=3 SV=2	STM0960	90.5	1e-17	COG1674	DNA segregation ATPase FtsK/SpoIIIE and related proteins	K14972	9e-35	149	aga:AgaP_AGAP004734	PAX-interacting protein 1	-	-	-	--
CL2151.Contig1_All	475	0	24	0	5.2051	12.3457	5205.06	Up	9.45e-08	7.77e-07	--	--	--	--	--	--	--	--	--	--	--	--	--	--	--	--	--	--	--	--	--	--	-	-	-	--
CL982.Contig3_All	396	0	20	0	5.2029	12.3451	5202.9	Up	1.4e-06	9.88e-06	gi|112983216|ref|NP_001036950.1|	62.8	5e-09	cuticular protein tweedle motif 2 precursor [Bombyx mori] >gi|68989037|dbj|BAE06188.1| glycine rich protein [Bombyx mori]	gi|348520146|ref|XM_003447542.1|	65.9	4e-07	PREDICTED: Oreochromis niloticus kynurenine/alpha-aminoadipate aminotransferase, mitochondrial-like (LOC100694950), mRNA	sp|Q5E9N4|AADAT_BOVIN	382	1e-105	Kynurenine/alpha-aminoadipate aminotransferase, mitochondrial OS=Bos taurus GN=AADAT PE=2 SV=1	PAB2227	213	6e-55	COG1167	Transcriptional regulators containing a DNA-binding HTH domain and an aminotransferase domain (MocR family) and their eukaryotic orthologs	K00825	3e-105	382	bta:508929	kynurenine/2-aminoadipate aminotransferase [EC:2.6.1.7 2.6.1.39]	-	-	-	ko01100//Metabolic pathways;ko00380//Tryptophan metabolism;ko00300//Lysine biosynthesis;ko00310//Lysine degradation
Unigene32703_All	357	0	18	0	5.1942	12.3427	5194.25	Up	5.41e-06	3.48e-05	gi|91079648|ref|XP_968350.1|	58.2	1e-07	PREDICTED: similar to Cuticular protein 47Ef CG13214-PA [Tribolium castaneum]	gi|354791531|gb|JN956032.1|	69.9	3e-08	Mus musculus targeted non-conditional, lacZ-tagged mutant allele Kif9:tm1e(EUCOMM)Hmgu; transgenic	--	--	--	--	--	--	--	--	--	--	--	--	--	--	-	-	-	--
Unigene34815_All	258	0	13	0	5.1908	12.3417	5190.65	Up	0.000158	0.000773	gi|158293781|ref|XP_315108.4|	67	3e-10	AGAP005004-PA [Anopheles gambiae str. PEST] >gi|157016610|gb|EAA10479.4| AGAP005004-PA [Anopheles gambiae str. PEST]	--	--	--	--	sp|Q8R5M3|LRC15_RAT	79.7	1e-14	Leucine-rich repeat-containing protein 15 OS=Rattus norvegicus GN=Lrrc15 PE=2 SV=1	alr0124_1	52.4	2e-06	COG4886	Leucine-rich repeat (LRR) protein	K13023	2e-13	77	mcc:707574	carboxypeptidase N regulatory subunit	-	-	-	--
Unigene40052_All	417	0	21	0	5.188	12.341	5188.13	Up	7.15e-07	5.24e-06	gi|221505166|gb|EEE30820.1|	55.1	1e-06	subtilisin-like protein TgSUB1, putative [Toxoplasma gondii VEG]	--	--	--	--	--	--	--	--	--	--	--	--	--	--	--	--	--	--	-	-	-	--
Unigene31373_All	279	0	14	0	5.1694	12.3358	5169.47	Up	8.05e-05	0.000419	gi|24648035|ref|NP_650744.1|	112	4e-24	mucin 91C [Drosophila melanogaster] >gi|7300427|gb|AAF55584.1| mucin 91C [Drosophila melanogaster]	--	--	--	--	sp|P29523|PPB_BOMMO	439	1e-122	Membrane-bound alkaline phosphatase OS=Bombyx mori GN=Alp-m PE=1 SV=3	XF0657	325	2e-88	COG1785	Alkaline phosphatase	K01077	2e-137	490	tca:660063	alkaline phosphatase [EC:3.1.3.1]	-	-	-	ko01100//Metabolic pathways;ko00790//Folate biosynthesis
Unigene40053_All	301	0	15	0	5.1338	12.3258	5133.76	Up	4.1e-05	0.000226	--	--	--	--	gi|148750955|gb|EF427949.1|	1988	0	Fenneropenaeus chinensis cytosolic manganese superoxide dismutase mRNA, complete cds	sp|Q8HXP3|SODM_MACFA	278	2e-74	Superoxide dismutase [Mn], mitochondrial OS=Macaca fascicularis GN=SOD2 PE=2 SV=3	CT294	221	3e-57	COG0605	Superoxide dismutase	K04564	6e-74	278	mmu:20656	superoxide dismutase, Fe-Mn family [EC:1.15.1.1]	-	-	-	ko04146//Peroxisome;ko05016//Huntington's disease
Unigene38790_All	362	0	18	0	5.1224	12.3226	5122.39	Up	5.41e-06	3.48e-05	--	--	--	--	--	--	--	--	sp|P70627|FOLH1_RAT	447	4e-125	Glutamate carboxypeptidase 2 OS=Rattus norvegicus GN=Folh1 PE=2 SV=1	MK0503	66.6	1e-10	COG2234	Predicted aminopeptidases	K01301	3e-134	479	bfo:BRAFLDRAFT_285244	glutamate carboxypeptidase II [EC:3.4.17.21]	-	-	-	ko04977//Vitamin digestion and absorption
Unigene37283_All	282	0	14	0	5.1144	12.3203	5114.23	Up	8.05e-05	0.000418	--	--	--	--	gi|56178020|gb|AC102481.10|	77.8	7e-11	Mus musculus chromosome 1, clone RP24-427A3, complete sequence	sp|Q8HYC0|CLC4M_PANTR	55.1	2e-07	C-type lectin domain family 4 member M OS=Pan troglodytes GN=CLEC4M PE=2 SV=1	--	--	--	--	--	K06563	5e-10	65.5	mmu:69142	CD209 antigen	-	-	-	ko04145//Phagosome;ko05152//Tuberculosis;ko05162//Measles
Unigene39903_All	323	0	16	0	5.1031	12.3172	5103.25	Up	2.09e-05	0.000122	--	--	--	--	gi|195132160|ref|XM_002010476.1|	67.9	1e-07	Drosophila mojavensis GI15973 (Dmoj\GI15973), mRNA	sp|P98088|MUC5A_HUMAN	59.3	3e-08	Mucin-5AC (Fragments) OS=Homo sapiens GN=MUC5AC PE=1 SV=3	--	--	--	--	--	K06233	3e-07	57.8	dya:Dyak_GE15450	low density lipoprotein-related protein 2	GO:0009987//cellular process	-	-	ko04340//Hedgehog signaling pathway
Unigene36715_All	285	0	14	0	5.0605	12.3051	5060.63	Up	8.05e-05	0.000418	--	--	--	--	--	--	--	--	--	--	--	--	--	--	--	--	--	--	--	--	--	--	-	-	-	--
Unigene36685_All	433	0	21	0	4.9963	12.2866	4996.15	Up	7.15e-07	5.24e-06	gi|195427135|ref|XP_002061634.1|	91.7	9e-18	GK17098 [Drosophila willistoni] >gi|194157719|gb|EDW72620.1| GK17098 [Drosophila willistoni]	gi|354790456|gb|JN954957.1|	89.7	7e-14	Mus musculus targeted non-conditional, lacZ-tagged mutant allele Zscan10:tm2e(EUCOMM)Wtsi tm1e(EUCOMM)Wtsi; transgenic	sp|Q96PY5|FMNL2_HUMAN	53.5	3e-06	Formin-like protein 2 OS=Homo sapiens GN=FMNL2 PE=1 SV=3	--	--	--	--	--	K13092	4e-06	54.7	nvi:100122789	nuclear protein NHN1	-	-	-	--
Unigene31382_All	311	0	15	0	4.9687	12.2787	4968.86	Up	4.1e-05	0.000227	--	--	--	--	--	--	--	--	sp|Q17RH7|TPRXL_HUMAN	49.3	9e-06	Putative protein TPRXL OS=Homo sapiens GN=TPRXL PE=5 SV=2	PA4177	66.2	6e-11	COG3791	Uncharacterized conserved protein	K13172	3e-06	52.8	mdo:100018249	serine/arginine repetitive matrix protein 2	-	-	-	--
CL1702.Contig2_All	271	0	13	0	4.9418	12.2708	4941.73	Up	0.000158	0.000775	gi|225713136|gb|ACO12414.1|	66.6	3e-10	Cuticle protein 7 [Lepeophtheirus salmonis]	--	--	--	--	sp|A9ZSY2|TRET1_APILI	356	7e-98	Facilitated trehalose transporter Tret1 OS=Apis mellifera ligustica GN=Tret1 PE=1 SV=1	araE	206	1e-52	COG0477	Permeases of the major facilitator superfamily	K08145	5e-106	385	bfo:BRAFLDRAFT_82927	MFS transporter, SP family, solute carrier family 2 (facilitated glucose transporter), member 8	-	-	-	--
CL2164.Contig2_All	1008	0	48	0	4.9056	12.2602	4905.55	Up	8.76e-15	1.25e-13	gi|91081505|ref|XP_974589.1|	461	1e-128	PREDICTED: similar to arsenical pump-driving atpase [Tribolium castaneum]	--	--	--	--	--	--	--	--	--	--	--	--	--	--	--	--	--	--	-	-	-	--
Unigene35083_All	294	0	14	0	4.9056	12.2602	4905.55	Up	8.05e-05	0.000418	--	--	--	--	gi|83596307|gb|DQ307248.1|	83.8	9e-13	Penaeus monodon microsatellite 1AA sequence	sp|Q9JM99|PRG4_MOUSE	54.3	3e-07	Proteoglycan 4 OS=Mus musculus GN=Prg4 PE=1 SV=2	PAE3650	52.4	8e-07	COG2512	Uncharacterized membrane-associated protein/domain	K06261	1e-07	57	bta:504977	platelet glycoprotein Ib alpha chain	-	-	-	ko04512//ECM-receptor interaction;ko04640//Hematopoietic cell lineage
Unigene29480_All	400	0	19	0	4.8934	12.2566	4893.33	Up	2.76e-06	1.86e-05	gi|198434160|ref|XP_002128813.1|	95.5	7e-19	PREDICTED: similar to GJ24209 [Ciona intestinalis]	--	--	--	--	sp|Q4KL91|S36A4_XENLA	92.4	3e-18	Proton-coupled amino acid transporter 4 OS=Xenopus laevis GN=slc36a4 PE=2 SV=1	YJR001w	87	1e-16	COG0814	Amino acid permeases	K15015	2e-81	303	cin:100183976	solute carrier family 32 (vesicular inhibitory amino acid transporter)	-	-	-	ko04974//Protein digestion and absorption
Unigene40085_All	274	0	13	0	4.8877	12.2549	4887.56	Up	0.000158	0.000772	--	--	--	--	--	--	--	--	--	--	--	--	--	--	--	--	--	--	--	--	--	--	-	-	-	--
Unigene36674_All	317	0	15	0	4.8747	12.2511	4874.71	Up	4.1e-05	0.000227	--	--	--	--	--	--	--	--	--	--	--	--	--	--	--	--	--	--	--	--	--	--	-	-	-	--
Unigene29566_All	275	0	13	0	4.8699	12.2497	4869.98	Up	0.000158	0.000774	--	--	--	--	gi|224042051|gb|FJ167398.1|	1281	0	Fenneropenaeus chinensis heat shock protein 70 mRNA, complete cds	sp|Q91233|HSP70_ONCTS	959	0	Heat shock 70 kDa protein OS=Oncorhynchus tschawytscha GN=hsp70 PE=2 SV=1	YAL005c	910	0	COG0443	Molecular chaperone	K03283	0	958	ame:410620	heat shock 70kDa protein 1/8	GO:0050896//response to stimulus	GO:0032559//adenyl ribonucleotide binding	-	ko05164//Influenza A;ko05162//Measles;ko05145//Toxoplasmosis;ko04612//Antigen processing and presentation;ko04144//Endocytosis;ko04010//MAPK signaling pathway;ko05020//Prion diseases;ko04141//Protein processing in endoplasmic reticulum;ko03040//Spliceosome
Unigene30782_All	360	0	17	0	4.8647	12.2481	4864.58	Up	1.06e-05	6.56e-05	--	--	--	--	gi|56565559|gb|AC153490.1|	71.9	5e-09	Mus musculus BAC RP23-210M12 (Roswell Park Cancer Institute (C57BL/6J Female) Mouse BAC Library) complete sequence	--	--	--	--	--	--	--	--	--	--	--	--	--	--	-	-	-	--
CL425.Contig2_All	363	0	17	0	4.8245	12.2362	4824.62	Up	1.06e-05	6.56e-05	gi|307207075|gb|EFN84884.1|	84.7	1e-15	Protein diaphanous [Harpegnathos saltator]	--	--	--	--	--	--	--	--	--	--	--	--	--	--	--	--	--	--	-	-	-	--
Unigene36985_All	406	0	19	0	4.821	12.2351	4820.94	Up	2.76e-06	1.85e-05	--	--	--	--	--	--	--	--	sp|Q8BTN6|LENG9_MOUSE	129	2e-29	Leukocyte receptor cluster member 9 OS=Mus musculus GN=Leng9 PE=2 SV=1	--	--	--	--	--	--	--	--	--	--	-	-	-	--
Unigene30990_All	279	0	13	0	4.8001	12.2288	4799.94	Up	0.000158	0.000774	gi|326916819|ref|XP_003204702.1|	91.3	1e-17	PREDICTED: LOW QUALITY PROTEIN: ectonucleotide pyrophosphatase/phosphodiesterase family member 4-like [Meleagris gallopavo]	--	--	--	--	sp|Q9ULT8|HECD1_HUMAN	660	0	E3 ubiquitin-protein ligase HECTD1 OS=Homo sapiens GN=HECTD1 PE=1 SV=3	YKL010c	137	2e-31	COG5021	Ubiquitin-protein ligase	K12231	0	750	phu:Phum_PHUM154190	E3 ubiquitin-protein ligase HECTD1 [EC:6.3.2.19]	-	-	-	--
Unigene34861_All	281	0	13	0	4.766	12.2186	4766.12	Up	0.000158	0.000773	gi|15425681|dbj|BAB64297.1|	118	7e-26	I-connectin [Procambarus clarkii]	--	--	--	--	sp|P10587|MYH11_CHICK	69.7	2e-11	Myosin-11 OS=Gallus gallus GN=MYH11 PE=1 SV=4	aq_1006	62.8	2e-09	COG0419	ATPase involved in DNA repair	K12478	6e-13	76.6	ecb:100064347	early endosome antigen 1	-	-	-	ko04145//Phagosome;ko05410//Hypertrophic cardiomyopathy (HCM);ko05414//Dilated cardiomyopathy;ko05152//Tuberculosis;ko04810//Regulation of actin cytoskeleton;ko04260//Cardiac muscle contraction;ko04144//Endocytosis;ko05416//Viral myocarditis;ko04270//Vascular smooth muscle contraction;ko04530//Tight junction
Unigene30841_All	369	0	17	0	4.7461	12.2125	4746.01	Up	1.06e-05	6.56e-05	--	--	--	--	gi|56242990|emb|CR645890.2|	75.8	4e-10	Tetraodon nigroviridis full-length cDNA	sp|Q90XD2|SPEB_CHICK	415	9e-116	Agmatinase, mitochondrial OS=Gallus gallus GN=AGMAT PE=2 SV=1	PA1421	408	1e-113	COG0010	Arginase/agmatinase/formimionoglutamate hydrolase, arginase family	K01480	6e-130	464	cin:100177356	agmatinase [EC:3.5.3.11]	-	-	-	ko01100//Metabolic pathways;ko00330//Arginine and proline metabolism
CL1169.Contig2_All	328	0	15	0	4.7112	12.2019	4711.27	Up	4.1e-05	0.000227	--	--	--	--	gi|354784898|gb|JN949399.1|	105	2e-19	Mus musculus targeted non-conditional, lacZ-tagged mutant allele Tll2:tm1e(KOMP)Wtsi; transgenic	--	--	--	--	--	--	--	--	--	--	--	--	--	--	-	-	-	--
Unigene30750_All	331	0	15	0	4.6685	12.1887	4668.36	Up	4.1e-05	0.000227	--	--	--	--	--	--	--	--	sp|P05630|ATPD_BOVIN	151	1e-36	ATP synthase subunit delta, mitochondrial OS=Bos taurus GN=ATP5D PE=1 SV=2	YDL004w	85.9	7e-17	COG0355	F0F1-type ATP synthase, epsilon subunit (mitochondrial delta subunit)	K02134	1e-48	193	tca:656683	F-type H+-transporting ATPase subunit delta [EC:3.6.3.14]	-	-	-	ko01100//Metabolic pathways;ko05012//Parkinson's disease;ko00190//Oxidative phosphorylation;ko05010//Alzheimer's disease;ko05016//Huntington's disease
Unigene36280_All	310	0	14	0	4.6524	12.1838	4652.53	Up	8.05e-05	0.000418	--	--	--	--	--	--	--	--	sp|Q8WUR0|CS012_MOUSE	55.1	1e-07	Protein C19orf12 homolog OS=Mus musculus PE=2 SV=1	--	--	--	--	--	--	--	--	--	--	-	-	-	--
Unigene35678_All	311	0	14	0	4.6375	12.1791	4637.4	Up	8.05e-05	0.000418	gi|239789559|dbj|BAH71395.1|	97.1	2e-19	ACYPI45536 [Acyrthosiphon pisum]	--	--	--	--	sp|Q6DCX2|AGO2_XENLA	639	0	Protein argonaute-2 OS=Xenopus laevis GN=eif2c2 PE=2 SV=1	--	--	--	--	--	K11593	0	649	dre:570630	eukaryotic translation initiation factor 2C	-	-	-	--
Unigene40013_All	289	0	13	0	4.634	12.178	4633.86	Up	0.000158	0.000772	--	--	--	--	gi|62000855|gb|AC121306.12|	83.8	3e-12	Mus musculus chromosome 3, clone RP24-100C12, complete sequence	sp|Q5ZMJ9|SRRM1_CHICK	58.9	5e-08	Serine/arginine repetitive matrix protein 1 OS=Gallus gallus GN=SRRM1 PE=2 SV=1	SPBC28F2.12	58.2	7e-08	COG0086	DNA-directed RNA polymerase, beta' subunit/160 kD subunit	K03006	2e-08	62.4	bfo:BRAFLDRAFT_120136	DNA-directed RNA polymerase II subunit RPB1 [EC:2.7.7.6]	-	-	-	ko01100//Metabolic pathways;ko05016//Huntington's disease;ko03020//RNA polymerase;ko00240//Pyrimidine metabolism;ko00230//Purine metabolism
Unigene38865_All	290	0	13	0	4.618	12.1731	4618.15	Up	0.000158	0.000772	gi|340383223|ref|XP_003390117.1|	58.2	1e-07	PREDICTED: carboxy-terminal-processing protease-like [Amphimedon queenslandica]	--	--	--	--	sp|Q9PTG8|TACC3_XENLA	152	7e-36	Transforming acidic coiled-coil-containing protein 3 OS=Xenopus laevis GN=tacc3 PE=1 SV=2	SP0117	65.1	2e-09	COG5263	FOG: Glucan-binding domain (YG repeat)	K14283	1e-38	164	gga:422899	transforming acidic coiled-coil-containing protein 3	-	-	-	ko03013//RNA transport
Unigene37045_All	428	0	19	0	4.5732	12.159	4573.24	Up	2.76e-06	1.85e-05	gi|354494163|ref|XP_003509208.1|	265	4e-70	PREDICTED: beta-2-glycoprotein 1-like [Cricetulus griseus]	--	--	--	--	sp|P02515|HSP22_DROME	77.8	1e-13	Heat shock protein 22 OS=Drosophila melanogaster GN=Hsp22 PE=1 SV=4	--	--	--	--	--	K09542	3e-14	81.6	nvi:100118094	crystallin, alpha B	-	-	-	ko04141//Protein processing in endoplasmic reticulum
Unigene39719_All	294	0	13	0	4.5552	12.1533	4555.2	Up	0.000158	0.000772	--	--	--	--	gi|7414463|emb|AJ250828.1|	2008	0	Penaeus vannamei mRNA for alpha glucosidase (glu gene)	sp|P07768|SUIS_RABIT	404	3e-112	Sucrase-isomaltase, intestinal OS=Oryctolagus cuniculus GN=SI PE=1 SV=3	SPAPB24D3.10c	328	3e-89	COG1501	Alpha-glucosidases, family 31 of glycosyl hydrolases	K01187	4e-122	439	gga:417691	alpha-glucosidase [EC:3.2.1.20]	-	-	-	ko01100//Metabolic pathways;ko00500//Starch and sucrose metabolism;ko00052//Galactose metabolism;ko04973//Carbohydrate digestion and absorption
Unigene40010_All	317	0	14	0	4.5497	12.1516	4549.84	Up	8.05e-05	0.000418	--	--	--	--	gi|84778133|emb|CR847947.14|	65.9	4e-07	Zebrafish DNA sequence from clone DKEY-56M16 in linkage group 7, complete sequence	sp|D8VNS9|FCNV3_CERRY	220	5e-57	Ryncolin-3 OS=Cerberus rynchops PE=1 SV=1	--	--	--	--	--	K10104	7e-53	208	pon:100446477	ficolin	GO:0007155//cell adhesion	GO:0030246//carbohydrate binding	-	--
Unigene32787_All	295	0	13	0	4.5398	12.1484	4539.76	Up	0.000158	0.000774	--	--	--	--	--	--	--	--	sp|Q32KI9|ARSI_MOUSE	300	6e-81	Arylsulfatase I OS=Mus musculus GN=Arsi PE=2 SV=1	CC1172	170	5e-42	COG3119	Arylsulfatase A and related enzymes	K01135	1e-95	350	bfo:BRAFLDRAFT_206928	arylsulfatase B [EC:3.1.6.12]	-	-	-	ko01100//Metabolic pathways;ko04142//Lysosome;ko00531//Glycosaminoglycan degradation
Unigene32740_All	318	0	14	0	4.5354	12.147	4535.36	Up	8.05e-05	0.000418	gi|307208110|gb|EFN85614.1|	65.5	7e-10	Endochitinase [Harpegnathos saltator]	--	--	--	--	sp|Q02337|BDH_BOVIN	226	7e-59	D-beta-hydroxybutyrate dehydrogenase, mitochondrial OS=Bos taurus GN=BDH1 PE=1 SV=2	L142816	111	2e-24	COG1028	Dehydrogenases with different specificities (related to short-chain alcohol dehydrogenases)	K00019	1e-63	244	dre:100037356	3-hydroxybutyrate dehydrogenase [EC:1.1.1.30]	-	-	-	ko01100//Metabolic pathways;ko00650//Butanoate metabolism;ko00072//Synthesis and degradation of ketone bodies
Unigene30351_All	296	0	13	0	4.5244	12.1435	4524.37	Up	0.000158	0.000774	gi|66815567|ref|XP_641800.1|	55.8	6e-07	hypothetical protein DDB_G0279337 [Dictyostelium discoideum AX4] >gi|60469830|gb|EAL67817.1| hypothetical protein DDB_G0279337 [Dictyostelium discoideum AX4]	gi|343183154|dbj|AB613206.1|	1685	0	Marsupenaeus japonicus MYHb mRNA for myosin heavy chain type b, complete cds	sp|P05661|MYSA_DROME	547	2e-155	Myosin heavy chain, muscle OS=Drosophila melanogaster GN=Mhc PE=1 SV=4	SPCC645.05c	287	3e-77	COG5022	Myosin heavy chain	K10352	3e-169	595	tca:659358	myosin heavy chain	-	-	-	ko05410//Hypertrophic cardiomyopathy (HCM);ko05414//Dilated cardiomyopathy;ko04810//Regulation of actin cytoskeleton;ko04260//Cardiac muscle contraction;ko05416//Viral myocarditis;ko04270//Vascular smooth muscle contraction;ko04530//Tight junction
Unigene40080_All	323	0	14	0	4.4652	12.1245	4465.17	Up	8.05e-05	0.000418	--	--	--	--	--	--	--	--	sp|Q9V7U0|RESIL_DROME	72	6e-13	Pro-resilin OS=Drosophila melanogaster GN=resilin PE=1 SV=1	SPBC28F2.12	53.5	2e-07	COG0086	DNA-directed RNA polymerase, beta' subunit/160 kD subunit	K03006	6e-08	57	cbr:CBG05355	DNA-directed RNA polymerase II subunit RPB1 [EC:2.7.7.6]	-	-	-	ko01100//Metabolic pathways;ko05016//Huntington's disease;ko03020//RNA polymerase;ko00240//Pyrimidine metabolism;ko00230//Purine metabolism
Unigene34842_All	394	0	17	0	4.4449	12.1179	4444.79	Up	1.06e-05	6.55e-05	gi|332022551|gb|EGI62854.1|	195	6e-49	Serine proteinase stubble [Acromyrmex echinatior]	--	--	--	--	sp|Q24247|ITA1_DROME	515	3e-145	Integrin alpha-PS1 OS=Drosophila melanogaster GN=mew PE=1 SV=2	XF1267	52.4	8e-06	COG5297	Cellobiohydrolase A (1,4-beta-cellobiosidase A)	K06485	3e-84	315	hsa:3655	integrin alpha 6	-	-	-	ko04512//ECM-receptor interaction;ko05410//Hypertrophic cardiomyopathy (HCM);ko05414//Dilated cardiomyopathy;ko04640//Hematopoietic cell lineage;ko04514//Cell adhesion molecules (CAMs);ko04810//Regulation of actin cytoskeleton;ko05145//Toxoplasmosis;ko04510//Focal adhesion;ko05222//Small cell lung cancer;ko05200//Pathways in cancer;ko05412//Arrhythmogenic right ventricular cardiomyopathy (ARVC)
Unigene34947_All	372	0	16	0	4.4309	12.1134	4430.95	Up	2.09e-05	0.000122	--	--	--	--	--	--	--	--	--	--	--	--	--	--	--	--	--	--	--	--	--	--	-	-	-	--
Unigene38853_All	419	0	18	0	4.4256	12.1117	4425.73	Up	5.41e-06	3.48e-05	--	--	--	--	gi|296042340|gb|GQ354212.1|	285	2e-73	Marsupenaeus japonicus lectin B isoform 3 (LecB) mRNA, partial cds	sp|Q6ZS10|CL17A_HUMAN	61.6	2e-09	C-type lectin domain family 17, member A OS=Homo sapiens GN=CLEC17A PE=1 SV=2	--	--	--	--	--	K06560	3e-08	59.3	nve:NEMVE_v1g238062	mannose receptor, C type	-	-	-	ko04145//Phagosome;ko05152//Tuberculosis
Unigene34602_All	381	0	16	0	4.3262	12.0789	4326.25	Up	2.09e-05	0.000122	--	--	--	--	gi|194750615|ref|XM_001957590.1|	139	2e-28	Drosophila ananassae GF10502 (Dana\GF10502), mRNA	sp|O89000|DPYD_RAT	119	1e-25	Dihydropyrimidine dehydrogenase [NADP(+)] OS=Rattus norvegicus GN=Dpyd PE=2 SV=1	SPAPB1E7.07_2	924	0	COG0069	Glutamate synthase domain 2	K00264	0	3074	api:100158883	glutamate synthase (NADPH/NADH) [EC:1.4.1.13 1.4.1.14]	-	-	-	ko01100//Metabolic pathways;ko00250//Alanine, aspartate and glutamate metabolism;ko00910//Nitrogen metabolism
Unigene34731_All	362	0	15	0	4.2687	12.0596	4268.76	Up	4.1e-05	0.000227	--	--	--	--	--	--	--	--	--	--	--	--	--	--	--	--	--	--	--	--	--	--	-	-	-	--
CL2591.Contig1_All	338	0	14	0	4.267	12.059	4266.98	Up	8.05e-05	0.000419	--	--	--	--	--	--	--	--	sp|Q5ZJG8|HSDL1_CHICK	234	4e-61	Hydroxysteroid dehydrogenase-like protein 1 OS=Gallus gallus GN=HSDL1 PE=2 SV=1	SPAC4G9.15	121	2e-27	COG0300	Short-chain dehydrogenases of various substrate specificities	K00100	6e-52	205	nve:NEMVE_v1g166265	[EC:1.1.1.-]	GO:0008152//metabolic process	GO:0003824//catalytic activity;GO:0005488//binding	-	ko01100//Metabolic pathways;ko00140//Steroid hormone biosynthesis;ko00650//Butanoate metabolism;ko00051//Fructose and mannose metabolism;ko01040//Biosynthesis of unsaturated fatty acids;ko00591//Linoleic acid metabolism
Unigene30970_All	329	0	13	0	4.0706	11.991	4070.53	Up	0.000158	0.000774	--	--	--	--	--	--	--	--	sp|Q5E9Y5|DOM3Z_BOVIN	171	8e-42	Protein Dom3Z OS=Bos taurus GN=DOM3Z PE=2 SV=1	--	--	--	--	--	K14845	1e-48	195	bfo:BRAFLDRAFT_88205	RAT1-interacting protein	-	-	-	--
Unigene33870_All	382	0	15	0	4.0452	11.982	4045.21	Up	4.1e-05	0.000227	--	--	--	--	gi|153902364|dbj|AK257391.1|	61.9	9e-06	Gryllus bimaculatus mRNA, GBcontig04252	sp|O62763|ACES_FELCA	257	7e-68	Acetylcholinesterase OS=Felis catus GN=ACHE PE=3 SV=1	BS_pnbA	176	1e-43	COG2272	Carboxylesterase type B	K03927	3e-69	263	mdo:100019543	carboxylesterase type B [EC:3.1.1.1]	-	-	-	ko00981//Insect hormone biosynthesis;ko00983//Drug metabolism - other enzymes;ko00564//Glycerophospholipid metabolism;ko04725//Cholinergic synapse
Unigene38057_All	333	0	13	0	4.0217	11.9736	4021.73	Up	0.000158	0.000773	gi|115760413|ref|XP_795832.2|	56.6	3e-07	PREDICTED: similar to TFP250 [Strongylocentrotus purpuratus] >gi|115940353|ref|XP_001180512.1| PREDICTED: similar to TFP250 [Strongylocentrotus purpuratus]	gi|328720279|ref|XM_001947424.2|	97.6	1e-16	PREDICTED: Acyrthosiphon pisum probable C-5 sterol desaturase-like (LOC100163267), mRNA	sp|O75845|SC5D_HUMAN	90.5	6e-18	Lathosterol oxidase OS=Homo sapiens GN=SC5DL PE=1 SV=2	SPAC1687.16c	85.5	2e-16	COG3000	Sterol desaturase	K00227	1e-19	97.8	cfa:610411	lathosterol oxidase [EC:1.14.21.6]	GO:0006629//lipid metabolic process	GO:0003824//catalytic activity	GO:0016020//membrane	ko01100//Metabolic pathways;ko00100//Steroid biosynthesis
Unigene37116_All	445	0	17	0	3.9355	11.9423	3935.41	Up	1.06e-05	6.55e-05	--	--	--	--	--	--	--	--	sp|Q567I4|PLCX1_DANRE	100	1e-20	PI-PLC X domain-containing protein 1 OS=Danio rerio GN=plcxd1 PE=2 SV=1	--	--	--	--	--	--	--	--	--	--	-	-	-	--
CL1121.Contig5_All	577	0	22	0	3.9279	11.9395	3927.78	Up	3.64e-07	2.78e-06	gi|82795525|gb|ABB91676.1|	167	3e-40	calcified cuticle protein CP14.1 [Callinectes sapidus]	gi|359322283|ref|XM_542214.4|	71.9	1e-08	PREDICTED: Canis lupus familiaris lipid phosphate phosphatase-related protein type 3 (LPPR3), mRNA	sp|P30549|NK2R_MOUSE	130	2e-29	Substance-K receptor OS=Mus musculus GN=Tacr2 PE=2 SV=1	--	--	--	--	--	K04223	1e-29	132	tgu:100223588	tachykinin receptor 2	-	-	-	ko04080//Neuroactive ligand-receptor interaction;ko04020//Calcium signaling pathway
Unigene36443_All	396	0	15	0	3.9022	11.9301	3902.28	Up	4.1e-05	0.000227	--	--	--	--	gi|300517061|gb|HM234688.1|	3059	0	Litopenaeus vannamei SID-1-like protein mRNA, complete cds	sp|Q8NBJ9|SIDT2_HUMAN	257	2e-67	SID1 transmembrane family member 2 OS=Homo sapiens GN=SIDT2 PE=1 SV=2	--	--	--	--	--	--	--	--	--	--	-	-	-	--
Unigene35956_All	370	0	14	0	3.898	11.9285	3897.95	Up	8.05e-05	0.000418	gi|195442238|ref|XP_002068865.1|	81.3	1e-14	GK18006 [Drosophila willistoni] >gi|194164950|gb|EDW79851.1| GK18006 [Drosophila willistoni]	--	--	--	--	--	--	--	--	--	--	--	--	--	--	--	--	--	--	-	-	-	--
Unigene29477_All	504	0	19	0	3.8836	11.9232	3883.66	Up	2.76e-06	1.86e-05	gi|74008133|ref|XP_538144.2|	65.5	9e-10	PREDICTED: angiomotin isoform 1 [Canis lupus familiaris]	gi|195969367|gb|EU883591.1|	426	1e-115	Litopenaeus vannamei chitinase 1 precursor, mRNA, complete cds	sp|P36362|CHIT_MANSE	506	7e-143	Endochitinase OS=Manduca sexta PE=2 SV=1	BH0916_1	146	8e-35	COG3325	Chitinase	K01183	3e-152	538	dan:Dana_GF18616	chitinase [EC:3.2.1.14]	GO:0006026	GO:0004553//hydrolase activity, hydrolyzing O-glycosyl compounds;GO:0030247//polysaccharide binding;GO:0043167//ion binding	-	ko00520//Amino sugar and nucleotide sugar metabolism
Unigene30893_All	611	0	23	0	3.8779	11.9211	3878.01	Up	1.86e-07	1.48e-06	--	--	--	--	gi|34221833|emb|AL954171.10|	115	7e-22	Zebrafish DNA sequence from clone CH211-284B7 in linkage group 2 Contains the 3' end of the gene for a novel protein similar to peroxiredoxin 1 (PRDX1, zgc:110343), the aldh9a1 gene for aldehyde dehydrogenase 9 family, member A1, the gene for a novel protein similar to uridine-cytidine kinase 2 (UCK2, zgc:56174), the 3' end of the gene for a novel protein similar to vertebrate solute carrier fami…	sp|Q75JC9|Y8484_DICDI	98.6	5e-20	Uncharacterized protein DDB_G0271670 OS=Dictyostelium discoideum GN=DDB_G0271670 PE=4 SV=1	XF1267	73.6	1e-12	COG5297	Cellobiohydrolase A (1,4-beta-cellobiosidase A)	K11294	7e-11	69.7	ptr:460006	nucleolin	-	-	-	ko05130//Pathogenic Escherichia coli infection
CL1651.Contig1_All	347	0	13	0	3.8595	11.9142	3859.5	Up	0.000158	0.000775	gi|73995174|ref|XP_853422.1|	222	5e-57	PREDICTED: 4-hydroxyphenylpyruvate dioxygenase [Canis lupus familiaris]	--	--	--	--	sp|Q9QZU7|BODG_RAT	281	3e-75	Gamma-butyrobetaine dioxygenase OS=Rattus norvegicus GN=Bbox1 PE=1 SV=1	mll1440	154	6e-37	COG2175	Probable taurine catabolism dioxygenase	K00471	1e-82	307	bfo:BRAFLDRAFT_212201	gamma-butyrobetaine dioxygenase [EC:1.14.11.1]	-	-	-	ko00310//Lysine degradation
CL982.Contig1_All	535	0	20	0	3.8511	11.9111	3851.22	Up	1.4e-06	9.88e-06	gi|183979410|dbj|BAG30712.1|	75.5	1e-12	cuticular protein CPT2 [Papilio xuthus]	--	--	--	--	sp|O55005|ROBO1_RAT	82.8	3e-15	Roundabout homolog 1 OS=Rattus norvegicus GN=Robo1 PE=1 SV=1	--	--	--	--	--	K06753	9e-15	82.8	rno:58946	roundabout, axon guidance receptor 1	GO:0007611//learning or memory	-	-	ko04360//Axon guidance
Unigene29572_All	351	0	13	0	3.8155	11.8977	3815.62	Up	0.000158	0.000774	--	--	--	--	--	--	--	--	sp|Q98931|LRP8_CHICK	59.7	4e-09	Low-density lipoprotein receptor-related protein 8 OS=Gallus gallus GN=LRP8 PE=1 SV=1	--	--	--	--	--	K01316	5e-07	54.3	cfa:487700	protease, serine, 7 (enterokinase) [EC:3.4.21.9]	-	-	-	ko05144//Malaria;ko05010//Alzheimer's disease;ko04340//Hedgehog signaling pathway
Unigene29344_All	732	0	27	0	3.7998	11.8917	3799.78	Up	1.25e-08	1.12e-07	gi|158262817|gb|ABW24185.1|	147	4e-34	efibroin [Aposthonia gurneyi]	gi|728636|emb|X85127.1|	1344	0	P.vannamei cathepsin-L like cysteine protease mRNA	sp|P25782|CYSP2_HOMAM	409	5e-114	Digestive cysteine proteinase 2 OS=Homarus americanus GN=LCP2 PE=2 SV=1	AF1946_2	86.7	8e-17	COG4870	Cysteine protease	K01365	7e-112	404	aag:AaeL_AAEL002833	cathepsin L [EC:3.4.22.15]	-	-	-	ko04145//Phagosome;ko04142//Lysosome;ko04612//Antigen processing and presentation;ko05323//Rheumatoid arthritis
CL187.Contig1_All	408	0	15	0	3.7874	11.887	3787.42	Up	4.1e-05	0.000227	--	--	--	--	--	--	--	--	sp|Q6DJ66|HEBP1_XENTR	96.7	7e-20	Heme-binding protein 1 OS=Xenopus tropicalis GN=hebp1 PE=2 SV=1	--	--	--	--	--	--	--	--	--	--	-	-	-	--
CL184.Contig3_All	458	0	16	0	3.5989	11.8133	3598.8	Up	2.09e-05	0.000122	gi|290563372|ref|NP_001166628.1|	68.2	1e-10	cuticular protein tweedle motif 1 precursor [Bombyx mori]	--	--	--	--	--	--	--	--	--	--	--	--	--	--	--	--	--	--	-	-	-	--
Unigene30793_All	463	0	16	0	3.56	11.7977	3560.09	Up	2.09e-05	0.000122	gi|291226782|ref|XP_002733370.1|	100	3e-20	PREDICTED: AGAP007489-PB-like [Saccoglossus kowalevskii]	--	--	--	--	sp|P22698|SPG7_DICDI	49.7	1e-06	Spore germination protein 270-11 OS=Dictyostelium discoideum GN=celB PE=2 SV=1	--	--	--	--	--	--	--	--	--	--	GO:0008152//metabolic process	GO:0005488//binding	-	--
Unigene36604_All	439	0	15	0	3.52	11.7814	3520.1	Up	4.1e-05	0.000227	--	--	--	--	--	--	--	--	sp|Q92954|PRG4_HUMAN	176	4e-43	Proteoglycan 4 OS=Homo sapiens GN=PRG4 PE=1 SV=2	Rv3876	89	8e-17	COG0455	ATPases involved in chromosome partitioning	K10955	2e-33	145	hsa:4583	intestinal mucin-2	-	-	-	ko05146//Amoebiasis;ko05110//Vibrio cholerae infection
CL2166.Contig1_All	792	0	27	0	3.512	11.7781	3512.06	Up	1.25e-08	1.12e-07	gi|195036550|ref|XP_001989733.1|	63.2	1e-08	GH18631 [Drosophila grimshawi] >gi|193893929|gb|EDV92795.1| GH18631 [Drosophila grimshawi]	--	--	--	--	--	--	--	--	--	--	--	--	--	--	--	--	--	--	-	-	-	--
Unigene36103_All	405	0	13	0	3.3067	11.6912	3306.75	Up	0.000158	0.000773	--	--	--	--	gi|33468737|dbj|AB103035.1|	99.6	1e-17	Procambarus clarkii cap-1 mRNA for calcification-associated peptide-1, complete cds	--	--	--	--	--	--	--	--	--	--	--	--	--	--	-	-	-	--
CL2283.Contig1_All	501	0	16	0	3.29	11.6839	3290.06	Up	2.09e-05	0.000122	--	--	--	--	gi|281364554|ref|NM_135278.3|	115	4e-22	Drosophila melanogaster CG6055 (CG6055), mRNA	sp|P98088|MUC5A_HUMAN	95.9	2e-19	Mucin-5AC (Fragments) OS=Homo sapiens GN=MUC5AC PE=1 SV=3	mlr2363	62.8	1e-09	COG0515	Serine/threonine protein kinase	K10955	3e-18	93.2	hsa:4583	intestinal mucin-2	-	-	-	ko05146//Amoebiasis;ko05110//Vibrio cholerae infection
CL1121.Contig4_All	572	0	18	0	3.2418	11.6626	3241.85	Up	5.41e-06	3.49e-05	gi|82795525|gb|ABB91676.1|	167	2e-40	calcified cuticle protein CP14.1 [Callinectes sapidus]	--	--	--	--	--	--	--	--	--	--	--	--	--	--	--	--	--	--	-	-	-	--
Unigene33543_All	5222	1	3256	0.0205	64.2333	11.6135	3133.37	Up	0	0	gi|158286215|ref|XP_308626.4|	581	1e-163	AGAP007135-PA [Anopheles gambiae str. PEST] >gi|157020362|gb|EAA04156.5| AGAP007135-PA [Anopheles gambiae str. PEST]	gi|33469224|gb|AC124458.5|	67.9	1e-07	Mus musculus BAC clone RP24-136E11 from chromosome 12, complete sequence	sp|Q27081|CFB_TACTR	193	7e-49	Clotting factor B OS=Tachypleus tridentatus PE=1 SV=1	VC1649	90.9	5e-18	COG5640	Secreted trypsin-like serine protease	K09640	1e-41	171	api:100166365	transmembrane protease, serine 9 [EC:3.4.21.-]	-	GO:0003824//catalytic activity	-	ko04974//Protein digestion and absorption;ko04610//Complement and coagulation cascades;ko04080//Neuroactive ligand-receptor interaction;ko04972//Pancreatic secretion;ko05164//Influenza A
CL1570.Contig1_All	597	0	17	0	2.9335	11.5184	2933.49	Up	1.06e-05	6.56e-05	--	--	--	--	--	--	--	--	sp|P51689|ARSD_HUMAN	158	2e-38	Arylsulfatase D OS=Homo sapiens GN=ARSD PE=1 SV=2	STM0035	55.8	1e-07	COG3119	Arylsulfatase A and related enzymes	K12374	4e-39	162	cfa:491718	arylsulfatase D/E/F/H [EC:3.1.6.-]	-	GO:0016787//hydrolase activity	-	--
Unigene37974_All	638	0	18	0	2.9065	11.5051	2906.57	Up	5.41e-06	3.48e-05	--	--	--	--	--	--	--	--	sp|Q28832|LDLR_PIG	74.7	4e-14	Low-density lipoprotein receptor (Fragment) OS=Sus scrofa GN=LDLR PE=1 SV=2	--	--	--	--	--	K12473	2e-13	74.3	pon:100447659	low-density lipoprotein receptor	-	-	-	ko04976//Bile secretion;ko05145//Toxoplasmosis;ko04144//Endocytosis;ko05160//Hepatitis C
CL1121.Contig1_All	567	0	13	0	2.362	11.2058	2362.01	Up	0.000158	0.000775	gi|82795525|gb|ABB91676.1|	167	2e-40	calcified cuticle protein CP14.1 [Callinectes sapidus]	--	--	--	--	--	--	--	--	--	--	--	--	--	--	--	--	--	--	-	-	-	--
Unigene31474_All	5334	1	2394	0.02	46.2364	11.1748	2311.8	Up	0	0	gi|195485712|ref|XP_002087019.1|	78.6	3e-12	GE14960 [Drosophila yakuba] >gi|194186906|gb|EDX00490.1| GE14960 [Drosophila yakuba]	--	--	--	--	--	--	--	--	--	--	--	--	--	--	--	--	--	--	-	-	-	--
CL1873.Contig2_All	675	0	15	0	2.2893	11.1607	2289.31	Up	4.1e-05	0.000227	gi|296042351|gb|ADG85665.1|	167	5e-40	lectin A isoform 2 [Marsupenaeus japonicus]	--	--	--	--	sp|Q04519|ASM_MOUSE	369	1e-101	Sphingomyelin phosphodiesterase OS=Mus musculus GN=Smpd1 PE=2 SV=2	DR2133	60.1	1e-08	COG4372	Uncharacterized protein conserved in bacteria with the myosin-like domain	K12350	1e-125	451	nvi:100116205	sphingomyelin phosphodiesterase [EC:3.1.4.12]	-	-	-	ko01100//Metabolic pathways;ko04142//Lysosome;ko00600//Sphingolipid metabolism
CL1420.Contig1_All	927	0	17	0	1.8892	10.8836	1889.25	Up	1.06e-05	6.56e-05	gi|341650470|gb|AEK86524.1|	462	1e-128	Spz3 [Litopenaeus vannamei]	--	--	--	--	--	--	--	--	--	--	--	--	--	--	--	--	--	--	-	-	-	--
Unigene31502_All	3063	1	1580	0.0349	53.1402	10.5724	1522.68	Up	0	0	--	--	--	--	--	--	--	--	sp|A2ASS6|TITIN_MOUSE	169	4e-41	Titin OS=Mus musculus GN=Ttn PE=1 SV=1	Rv3876	91.7	6e-18	COG0455	ATPases involved in chromosome partitioning	K12567	1e-36	155	mmu:22138	titin [EC:2.7.11.1]	-	-	-	ko05410//Hypertrophic cardiomyopathy (HCM);ko05414//Dilated cardiomyopathy
CL2638.Contig2_All	2734	0	21	0	0.7913	9.6281	791.31	Up	7.15e-07	5.25e-06	gi|74865845|sp|Q8MP30.1|Y7791_DICDI	76.6	6e-12	RecName: Full=Uncharacterized histidine-rich protein DDB_G0274557; Flags: Precursor	--	--	--	--	sp|Q6J5K9|ARMI_DROME	303	1e-81	Probable RNA helicase armi OS=Drosophila melanogaster GN=armi PE=2 SV=3	SPAC16C9.06c	139	4e-32	COG1112	Superfamily I DNA and RNA helicases and helicase subunits	K13983	2e-121	437	ssc:100519488	putative helicase MOV10L1 [EC:3.6.4.13]	-	-	-	--
Unigene29468_All	365	2	734	0.5859	207.165	8.4659	353.582	Up	5.53e-211	7.39e-209	gi|121484216|gb|ABM54465.1|	102	5e-21	cuticle protein CB6 [Portunus pelagicus]	--	--	--	--	sp|Q9JMA7|CP341_MOUSE	288	4e-77	Cytochrome P450 3A41 OS=Mus musculus GN=Cyp3a41a PE=2 SV=2	VNG0422G	137	5e-32	COG2124	Cytochrome P450	K07424	1e-76	288	mmu:53973	cytochrome P450, family 3, subfamily A [EC:1.14.14.1]	-	-	-	ko01100//Metabolic pathways;ko00980//Metabolism of xenobiotics by cytochrome P450;ko00140//Steroid hormone biosynthesis;ko00830//Retinol metabolism;ko00982//Drug metabolism - cytochrome P450;ko00983//Drug metabolism - other enzymes;ko00591//Linoleic acid metabolism;ko04976//Bile secretion
CL2028.Contig1_All	212	1	349	0.5044	169.591	8.3933	336.229	Up	9.53e-101	6.94e-99	--	--	--	--	--	--	--	--	--	--	--	--	--	--	--	--	--	--	--	--	--	--	-	-	-	--
Unigene33549_All	247	2	642	0.8658	267.763	8.2727	309.265	Up	3.85e-184	4.69e-182	gi|121484216|gb|ABM54465.1|	52.8	5e-06	cuticle protein CB6 [Portunus pelagicus]	--	--	--	--	--	--	--	--	XF0221	290	5e-78	COG4805	Uncharacterized protein conserved in bacteria	--	--	--	--	--	-	-	-	--
Unigene31468_All	205	1	316	0.5216	158.798	8.25	304.437	Up	4.04e-91	2.72e-89	--	--	--	--	--	--	--	--	sp|Q6J5K9|ARMI_DROME	165	4e-40	Probable RNA helicase armi OS=Drosophila melanogaster GN=armi PE=2 SV=3	SPAC16C9.06c	88.2	6e-17	COG1112	Superfamily I DNA and RNA helicases and helicase subunits	K13983	3e-53	210	bfo:BRAFLDRAFT_215302	putative helicase MOV10L1 [EC:3.6.4.13]	-	-	-	--
CL149.Contig1_All	388	2	522	0.5511	138.596	7.9744	251.497	Up	3.71e-149	3.76e-147	--	--	--	--	--	--	--	--	sp|Q8WXI8|CLC4D_HUMAN	58.5	1e-08	C-type lectin domain family 4 member D OS=Homo sapiens GN=CLEC4D PE=2 SV=2	--	--	--	--	--	K06560	2e-10	65.9	bfo:BRAFLDRAFT_80311	mannose receptor, C type	-	-	-	ko04145//Phagosome;ko05152//Tuberculosis
CL1830.Contig1_All	2021	3	781	0.1587	39.8105	7.9707	250.853	Up	1.36e-222	1.92e-220	gi|4502027|ref|NP_000468.1|	1010	0	serum albumin preproprotein [Homo sapiens] >gi|113576|sp|P02768.2|ALBU_HUMAN RecName: Full=Serum albumin; Flags: Precursor >gi|7770117|gb|AAF69594.1|AF119917_2 PRO0903 [Homo sapiens] >gi|178344|gb|AAA98797.1| albumin [Homo sapiens] >gi|21706456|gb|AAH34023.1| Albumin [Homo sapiens] >gi|23243418|gb|AAH36003.1| Albumin [Homo sapiens] >gi|49176517|gb|AAT52213.1| cell growth inhibiting protein 42 [Ho…	--	--	--	--	--	--	--	--	--	--	--	--	--	--	--	--	--	--	-	-	-	--
Unigene29326_All	247	3	744	1.2987	310.305	7.9005	238.939	Up	8.17e-212	1.1e-209	gi|121484216|gb|ABM54465.1|	77	2e-13	cuticle protein CB6 [Portunus pelagicus]	gi|47601613|emb|BX470117.7|	65.9	1e-07	Zebrafish DNA sequence from clone CH211-204N10 in linkage group 19 Contains four CpG islands, complete sequence	--	--	--	--	--	--	--	--	--	--	--	--	--	--	-	-	-	--
CL977.Contig2_All	1820	55	12942	3.2312	732.56	7.8247	226.709	Up	0	0	gi|153125278|ref|YP_001382118.1|	707	0	cytochrome b [Fenneropenaeus chinensis] >gi|107784961|gb|ABF83980.1| cytochrome b [Fenneropenaeus chinensis]	--	--	--	--	sp|Q8K1P8|MOT8_RAT	51.6	4e-06	Monocarboxylate transporter 8 OS=Rattus norvegicus GN=Slc16a2 PE=1 SV=1	--	--	--	--	--	--	--	--	--	--	-	-	-	--
Unigene31473_All	1428	4	914	0.2995	65.9373	7.7824	220.159	Up	2.61e-259	4.23e-257	gi|308482738|ref|XP_003103572.1|	82.4	5e-14	CRE-CLEC-202 protein [Caenorhabditis remanei] >gi|308259993|gb|EFP03946.1| CRE-CLEC-202 protein [Caenorhabditis remanei]	--	--	--	--	sp|Q29499|ACES_RABIT	73.9	5e-13	Acetylcholinesterase (Fragment) OS=Oryctolagus cuniculus GN=ACHE PE=2 SV=1	--	--	--	--	--	K01049	2e-12	73.9	xla:100158421	acetylcholinesterase [EC:3.1.1.7]	-	-	-	ko00564//Glycerophospholipid metabolism;ko04725//Cholinergic synapse
Unigene33526_All	714	2	431	0.2995	62.1859	7.6979	207.634	Up	1.18e-122	1.03e-120	gi|33468738|dbj|BAC81566.1|	122	2e-26	calcification-associated peptide-1 [Procambarus clarkii]	--	--	--	--	--	--	--	--	--	--	--	--	--	--	--	--	--	--	-	-	-	--
Unigene39500_All	751	1	195	0.1424	26.749	7.5534	187.845	Up	7.17e-56	3.12e-54	gi|308505748|ref|XP_003115057.1|	84.3	5e-15	CRE-COL-50 protein [Caenorhabditis remanei] >gi|308259239|gb|EFP03192.1| CRE-COL-50 protein [Caenorhabditis remanei]	--	--	--	--	sp|O88307|SORL_MOUSE	692	0	Sortilin-related receptor OS=Mus musculus GN=Sorl1 PE=2 SV=3	--	--	--	--	--	K06233	7e-131	469	isc:IscW_ISCW017792	low density lipoprotein-related protein 2	-	-	-	ko04340//Hedgehog signaling pathway
CL2089.Contig1_All	617	2	389	0.3466	64.9497	7.5499	187.39	Up	1.94e-110	1.53e-108	gi|91084701|ref|XP_969409.1|	110	3e-23	PREDICTED: similar to GCR(ich) CG5812-PA [Tribolium castaneum]	--	--	--	--	sp|Q9VCA2|ORCT_DROME	290	1e-77	Organic cation transporter protein OS=Drosophila melanogaster GN=Orct PE=1 SV=1	SMa1447	102	3e-21	COG0477	Permeases of the major facilitator superfamily	K08202	1e-79	298	dvi:Dvir_GJ24209	MFS transporter, OCT family, solute carrier family 22 (organic cation transporter), member 5	-	-	-	--
CL918.Contig1_All	552	1	164	0.1937	30.6068	7.3039	158.013	Up	7.33e-47	2.75e-45	gi|225714062|gb|ACO12877.1|	125	1e-27	Cuticle protein 19.8 [Lepeophtheirus salmonis]	--	--	--	--	sp|P04068|HYEP_RABIT	258	2e-68	Epoxide hydrolase 1 OS=Oryctolagus cuniculus GN=EPHX1 PE=1 SV=2	CAC0719	147	2e-35	COG0596	Predicted hydrolases or acyltransferases (alpha/beta hydrolase superfamily)	K01253	3e-68	258	aml:100477671	microsomal epoxide hydrolase [EC:3.3.2.9]	-	-	-	ko00980//Metabolism of xenobiotics by cytochrome P450;ko00981//Insect hormone biosynthesis;ko04976//Bile secretion
CL621.Contig1_All	1607	2	324	0.1331	20.7703	7.2859	156.054	Up	1.51e-91	1.02e-89	gi|9997003|ref|NP_065217.1|	932	0	cytochrome c oxidase subunit I [Tupaia belangeri] >gi|9957736|gb|AAG09453.1|AF217811_3 cytochrome-c oxidase I [Tupaia belangeri] >gi|21425541|emb|CAD13251.1| cytochrome oxidase subunit I [Tupaia belangeri]	--	--	--	--	sp|P35950|LDLR_CRIGR	368	2e-101	Low-density lipoprotein receptor OS=Cricetulus griseus GN=LDLR PE=3 SV=2	--	--	--	--	--	K12473	4e-101	369	oaa:100079454	low-density lipoprotein receptor	-	-	-	ko04976//Bile secretion;ko05145//Toxoplasmosis;ko04144//Endocytosis;ko05160//Hepatitis C
Unigene29337_All	220	1	152	0.486	71.1761	7.1943	146.454	Up	2.23e-43	7.81e-42	gi|82795525|gb|ABB91676.1|	95.1	9e-19	calcified cuticle protein CP14.1 [Callinectes sapidus]	gi|269913828|dbj|AB504528.1|	113	1e-21	Marsupenaeus japonicus mRNA for chymotrypsin-like proteinase, complete cds	sp|P00765|TRYP_ASTFL	196	5e-50	Trypsin-1 OS=Astacus fluviatilis PE=1 SV=1	VC1200	99.4	6e-21	COG5640	Secreted trypsin-like serine protease	K01312	5e-42	171	mdo:100010059	trypsin [EC:3.4.21.4]	-	-	-	ko04974//Protein digestion and absorption;ko04080//Neuroactive ligand-receptor interaction;ko04972//Pancreatic secretion;ko05164//Influenza A
Unigene39432_All	550	1	146	0.1944	27.3466	7.1362	140.673	Up	1.23e-41	4.11e-40	gi|307207075|gb|EFN84884.1|	84	3e-15	Protein diaphanous [Harpegnathos saltator]	--	--	--	--	--	--	--	--	--	--	--	--	--	--	--	--	--	--	-	-	-	--
CL1391.Contig2_All	669	2	279	0.3196	42.9627	7.0707	134.429	Up	1.72e-78	1.03e-76	gi|9997004|ref|NP_065218.1|	403	1e-111	cytochrome c oxidase subunit II [Tupaia belangeri] >gi|9957737|gb|AAG09454.1|AF217811_4 cytochrome-c oxidase II [Tupaia belangeri] >gi|21425542|emb|CAD13252.1| cytochrome oxidase subunit II [Tupaia belangeri]	gi|72384574|gb|AC163445.3|	61.9	4e-06	Mus musculus chromosome 3, clone RP24-304A4, complete sequence	--	--	--	--	--	--	--	--	--	--	--	--	--	--	-	-	-	--
Unigene31455_All	736	3	418	0.4358	58.5075	7.0688	134.252	Up	4.93e-117	4.12e-115	--	--	--	--	gi|21666667|gb|AF441721.1|	65.9	4e-07	Penaeus monodon clone NF140 innexin 1 mRNA, partial cds	sp|Q9VAS7|INX3_DROME	288	1e-77	Innexin inx3 OS=Drosophila melanogaster GN=inx3 PE=1 SV=1	--	--	--	--	--	--	--	--	--	--	-	-	-	--
Unigene39447_All	534	1	139	0.2002	26.8155	7.0655	133.945	Up	1.32e-39	4.22e-38	gi|298162780|gb|ADI59754.1|	154	2e-36	early cuticle protein 6 [Callinectes sapidus]	--	--	--	--	--	--	--	--	--	--	--	--	--	--	--	--	--	--	-	-	-	--
Unigene31476_All	206	1	134	0.519	67.0117	7.0125	129.114	Up	3.72e-38	1.15e-36	--	--	--	--	--	--	--	--	--	--	--	--	--	--	--	--	--	--	--	--	--	--	-	-	-	--
Unigene39437_All	324	1	131	0.33	41.6523	6.9798	126.22	Up	2.75e-37	8.32e-36	gi|298162780|gb|ADI59754.1|	108	6e-23	early cuticle protein 6 [Callinectes sapidus]	--	--	--	--	sp|Q16880|CGT_HUMAN	194	7e-49	2-hydroxyacylsphingosine 1-beta-galactosyltransferase OS=Homo sapiens GN=UGT8 PE=2 SV=2	BS_yojK	67.8	6e-11	COG1819	Glycosyl transferases, related to UDP-glucuronosyltransferase	K00699	1e-66	254	api:100169323	glucuronosyltransferase [EC:2.4.1.17]	-	-	-	ko01100//Metabolic pathways;ko00980//Metabolism of xenobiotics by cytochrome P450;ko00140//Steroid hormone biosynthesis;ko00500//Starch and sucrose metabolism;ko00830//Retinol metabolism;ko00982//Drug metabolism - cytochrome P450;ko00040//Pentose and glucuronate interconversions;ko00983//Drug metabolism - other enzymes;ko00053//Ascorbate and aldarate metabolism;ko04976//Bile secretion;ko00860//Po…
Unigene29433_All	557	1	122	0.192	22.5641	6.8768	117.523	Up	1.11e-34	3.15e-33	gi|298162776|gb|ADI59752.1|	138	2e-31	early cuticle protein 4 [Callinectes sapidus]	gi|345797016|ref|XM_845156.2|	63.9	5e-07	PREDICTED: Canis lupus familiaris grancalcin, EF-hand calcium binding protein (GCA), mRNA	sp|Q03994|MSA2_PLAF9	58.2	7e-09	Merozoite surface antigen 2 OS=Plasmodium falciparum (isolate tak 9) GN=MSA2 PE=2 SV=1	RSc2303	48.5	4e-06	COG4796	Type II secretory pathway, component HofQ	K12826	3e-08	57.4	xla:100101277	splicing factor 3A subunit 2	-	-	-	ko03040//Spliceosome
Unigene29398_All	434	2	242	0.4927	57.4432	6.8653	116.59	Up	9.04e-68	4.66e-66	gi|212725753|gb|ACJ38118.1|	76.3	4e-13	tweedle motif cuticular protein 1 [Apis mellifera]	gi|6179897|gb|AF190129.1|AF190129	226	5e-55	Callinectes sapidus Na+/K+/2Cl- cotransporter (NKCC) mRNA, complete cds	sp|Q25479|NKCL_MANSE	925	0	Bumetanide-sensitive sodium-(potassium)-chloride cotransporter OS=Manduca sexta PE=2 SV=1	SPBC18H10.16	298	4e-80	COG0531	Amino acid transporters	K10951	0	1137	phu:Phum_PHUM399390	solute carrier family 12 (sodium/potassium/chloride transporter), member 2	-	-	-	ko05110//Vibrio cholerae infection;ko04972//Pancreatic secretion;ko04970//Salivary secretion
CL645.Contig1_All	1930	2	240	0.1108	12.8105	6.8532	115.616	Up	3.43e-67	1.76e-65	gi|340722970|ref|XP_003399872.1|	508	1e-142	PREDICTED: ankyrin-1-like [Bombus terrestris]	gi|195971119|gb|EU679003.1|	117	2e-23	Fenneropenaeus chinensis cathepsin C mRNA, complete cds	sp|Q5RB02|CATC_PONAB	64.7	4e-11	Dipeptidyl peptidase 1 OS=Pongo abelii GN=CTSC PE=2 SV=1	--	--	--	--	--	K01275	5e-14	76.3	dre:368704	cathepsin C [EC:3.4.14.1]	-	-	-	ko04142//Lysosome
Unigene29413_All	689	1	118	0.1552	17.6431	6.8288	113.677	Up	1.6e-33	4.41e-32	gi|296045879|gb|ADG86240.1|	285	2e-75	triosephosphate isomerase [Penaeus monodon]	gi|21211844|emb|AL603907.12|	67.9	2e-07	Mouse DNA sequence from clone RP23-139D10 on chromosome 11 Contains a novel gene, complete sequence	sp|Q9UQ35|SRRM2_HUMAN	98.2	7e-20	Serine/arginine repetitive matrix protein 2 OS=Homo sapiens GN=SRRM2 PE=1 SV=2	DR2133	66.6	2e-10	COG4372	Uncharacterized protein conserved in bacteria with the myosin-like domain	K13172	2e-19	98.2	hsa:23524	serine/arginine repetitive matrix protein 2	-	GO:0005488//binding	GO:0043229//intracellular organelle	--
Unigene31511_All	494	2	233	0.4329	48.5894	6.8105	112.244	Up	3.64e-65	1.81e-63	gi|298162780|gb|ADI59754.1|	116	4e-25	early cuticle protein 6 [Callinectes sapidus]	--	--	--	--	sp|Q8QHL3|VGFR1_CHICK	230	2e-59	Vascular endothelial growth factor receptor 1 OS=Gallus gallus GN=FLT1 PE=2 SV=1	--	--	--	--	--	K05096	2e-93	345	nvi:100116425	FMS-like tyrosine kinase 1 [EC:2.7.10.1]	-	-	-	ko04510//Focal adhesion;ko04144//Endocytosis;ko04060//Cytokine-cytokine receptor interaction;ko05323//Rheumatoid arthritis
CL2114.Contig2_All	278	2	230	0.7692	85.2307	6.7919	110.807	Up	2.69e-64	1.32e-62	--	--	--	--	gi|56307706|emb|CR728740.2|	65.9	3e-07	Tetraodon nigroviridis full-length cDNA	sp|P00765|TRYP_ASTFL	187	3e-47	Trypsin-1 OS=Astacus fluviatilis PE=1 SV=1	mlr3307	122	9e-28	COG5640	Secreted trypsin-like serine protease	K01312	1e-45	184	nve:NEMVE_v1g170524	trypsin [EC:3.4.21.4]	-	GO:0008233//peptidase activity	-	ko04974//Protein digestion and absorption;ko04080//Neuroactive ligand-receptor interaction;ko04972//Pancreatic secretion;ko05164//Influenza A
Unigene33542_All	309	4	444	1.3841	148.026	6.7408	106.951	Up	7.84e-123	6.88e-121	--	--	--	--	--	--	--	--	sp|Q9V427|INX2_DROME	95.1	3e-19	Innexin inx2 OS=Drosophila melanogaster GN=inx2 PE=1 SV=1	--	--	--	--	--	K13908	6e-07	55.8	hsa:727897	mucin-5B	-	-	-	ko04970//Salivary secretion
Unigene31480_All	486	2	215	0.44	45.5738	6.6946	103.58	Up	5.85e-60	2.7e-58	--	--	--	--	gi|37196921|dbj|AB121211.1|	87.7	2e-14	Marsupenaeus japonicus mjTSPc mRNA for thrombospondin, complete cds	--	--	--	--	--	--	--	--	--	--	--	--	--	--	-	-	-	--
Unigene30121_All	836	1	105	0.1279	12.9389	6.6606	101.167	Up	9.22e-30	2.3e-28	gi|9997002|ref|NP_065216.1|	471	1e-131	NADH dehydrogenase subunit 2 [Tupaia belangeri] >gi|9957735|gb|AAG09452.1|AF217811_2 NADH subunit 2 [Tupaia belangeri]	--	--	--	--	sp|Q9V3A4|CSUP_DROME	55.8	8e-08	Protein catecholamines up OS=Drosophila melanogaster GN=Catsup PE=2 SV=1	BH2760	59.3	6e-09	COG0803	ABC-type metal ion transport system, periplasmic component/surface adhesin	K14716	1e-12	73.6	bfo:BRAFLDRAFT_96574	solute carrier family 39 (zinc transporter), member 10	-	-	-	--
Unigene33550_All	226	1	103	0.4731	46.9507	6.6329	99.2435	Up	3.49e-29	8.59e-28	gi|9186884|dbj|BAA99543.1|	58.5	9e-08	BCS-1 [Balanus amphitrite]	gi|83596307|gb|DQ307248.1|	127	8e-26	Penaeus monodon microsatellite 1AA sequence	sp|P13582|EAST_DROME	125	1e-28	Serine protease easter OS=Drosophila melanogaster GN=ea PE=1 SV=3	VCA0803	79.3	8e-15	COG5640	Secreted trypsin-like serine protease	K01362	3e-28	125	dpo:Dpse_GA18526	[EC:3.4.21.-]	GO:0042742//defense response to bacterium;GO:0008592//regulation of Toll signaling pathway	GO:0008233//peptidase activity	-	ko04974//Protein digestion and absorption;ko04610//Complement and coagulation cascades;ko04080//Neuroactive ligand-receptor interaction;ko04972//Pancreatic secretion;ko05164//Influenza A;ko04810//Regulation of actin cytoskeleton
CL1283.Contig4_All	1338	4	402	0.3196	30.9516	6.5976	96.8446	Up	1.07e-110	8.48e-109	gi|194862366|ref|XP_001969986.1|	84.7	1e-14	GG25361, isoform A [Drosophila erecta] >gi|190661853|gb|EDV59045.1| GG25361, isoform A [Drosophila erecta]	gi|195954395|gb|EU879978.1|	65.9	1e-06	Felis catus UBE1X mRNA, complete sequence	sp|Q29504|UBA1_RABIT	1005	0	Ubiquitin-like modifier-activating enzyme 1 OS=Oryctolagus cuniculus GN=UBA1 PE=2 SV=1	YKL210w	778	0	COG0476	Dinucleotide-utilizing enzymes involved in molybdopterin and thiamine biosynthesis family 2	K03178	0	1005	tca:657621	ubiquitin-activating enzyme E1 [EC:6.3.2.19]	-	-	-	ko05012//Parkinson's disease;ko04120//Ubiquitin mediated proteolysis
CL1277.Contig1_All	552	1	98	0.1937	18.2894	6.561	94.4187	Up	9.7e-28	2.31e-26	--	--	--	--	gi|27368270|emb|AL732314.18|	61.9	5e-06	Human DNA sequence from clone RP13-465B17 on chromosome X Contains the 5' end of the gene for protein phosphatase 2A 48 kDa regulatory subunit (PR48), a fatty acid binding protein 5 (psoriasis- associated) (FABP5) pseudogene, a pseudogene similar to part of keratin 18 KRT18) and nine CpG islands, complete sequence	sp|Q02817|MUC2_HUMAN	167	5e-41	Mucin-2 OS=Homo sapiens GN=MUC2 PE=1 SV=2	YPO2725	90.1	7e-18	COG3501	Uncharacterized protein conserved in bacteria	K10955	8e-41	168	hsa:4583	intestinal mucin-2	-	-	-	ko05146//Amoebiasis;ko05110//Vibrio cholerae infection
Unigene39454_All	559	2	193	0.3825	35.5679	6.539	92.9898	Up	1.32e-53	5.55e-52	gi|225714062|gb|ACO12877.1|	104	2e-21	Cuticle protein 19.8 [Lepeophtheirus salmonis]	--	--	--	--	sp|P02840|SGS3_DROME	78.6	2e-14	Salivary glue protein Sgs-3 OS=Drosophila melanogaster GN=Sgs3 PE=2 SV=1	YPO2725	66.6	6e-11	COG3501	Uncharacterized protein conserved in bacteria	K10955	7e-17	88.2	xtr:100493286	intestinal mucin-2	-	-	-	ko05146//Amoebiasis;ko05110//Vibrio cholerae infection
Unigene7225_All	1640	24	2273	1.5647	142.78	6.5118	91.253	Up	0	0	--	--	--	--	--	--	--	--	--	--	--	--	--	--	--	--	--	--	--	--	--	--	-	-	-	--
CL1217.Contig1_All	816	11	1039	1.4414	131.171	6.5078	91.0003	Up	5.89e-283	1.03e-280	gi|54042629|gb|AAV28478.1|	121	4e-26	calcified cuticle protein CP8.5 [Callinectes sapidus]	gi|41015153|gb|AC119853.9|	81.8	1e-11	Mus musculus chromosome 16, clone RP23-231E23, complete sequence	sp|Q09225|NRF6_CAEEL	183	2e-45	Nose resistant to fluoxetine protein 6 OS=Caenorhabditis elegans GN=nrf-6 PE=1 SV=3	YOR054c	76.6	2e-13	COG0452	Phosphopantothenoylcysteine synthetase/decarboxylase	K00680	5e-49	197	dme:Dmel_CG33337	[EC:2.3.1.-]	-	-	-	ko00350//Tyrosine metabolism;ko00564//Glycerophospholipid metabolism
Unigene29407_All	635	1	92	0.1684	14.9254	6.4697	88.6286	Up	5.23e-26	1.19e-24	--	--	--	--	--	--	--	--	sp|Q27409|FP1_MYTGA	92.8	1e-18	Adhesive plaque matrix protein OS=Mytilus galloprovincialis GN=FP1 PE=2 SV=1	SPBC16A3.13	51.2	3e-06	COG0366	Glycosidases	K10955	9e-21	101	bta:789571	intestinal mucin-2	-	-	-	ko05146//Amoebiasis;ko05110//Vibrio cholerae infection
Unigene38003_All	384	1	90	0.2784	24.1448	6.4384	86.7264	Up	1.97e-25	4.4e-24	--	--	--	--	--	--	--	--	sp|B2D0J5|EST6_APIME	226	2e-64	Venom carboxylesterase-6 OS=Apis mellifera PE=2 SV=1	STM1623	167	5e-41	COG2272	Carboxylesterase type B	K01063	1e-63	228	tca:658208	juvenile-hormone esterase [EC:3.1.1.59]	-	GO:0016787//hydrolase activity	-	ko01100//Metabolic pathways;ko00981//Insect hormone biosynthesis;ko00983//Drug metabolism - other enzymes
Unigene33579_All	223	9	766	4.3153	353.864	6.3576	82.0027	Up	1.59e-207	2.1e-205	--	--	--	--	gi|78486714|gb|AC165157.4|	95.6	4e-16	Mus musculus BAC clone RP23-267A24 from chromosome 12, complete sequence	sp|Q9D8N3|TM86A_MOUSE	115	2e-25	Lysoplasmalogenase-like protein TMEM86A OS=Mus musculus GN=Tmem86a PE=2 SV=1	VCA0703	61.2	3e-09	COG3714	Predicted membrane protein	--	--	--	--	--	-	-	-	--
Unigene39623_All	728	1	84	0.1469	11.8867	6.3384	80.9186	Up	1.06e-23	2.22e-22	gi|123431955|ref|XP_001308325.1|	65.5	2e-09	trichohyalin [Trichomonas vaginalis G3]	--	--	--	--	sp|Q02817|MUC2_HUMAN	70.1	1e-11	Mucin-2 OS=Homo sapiens GN=MUC2 PE=1 SV=2	--	--	--	--	--	K00281	1e-11	71.6	bfo:BRAFLDRAFT_131679	glycine dehydrogenase [EC:1.4.4.2]	-	-	-	ko05146//Amoebiasis;ko05110//Vibrio cholerae infection;ko01100//Metabolic pathways;ko00260//Glycine, serine and threonine metabolism
Unigene31985_All	1071	1	78	0.0998	7.5027	6.2322	75.176	Up	5.64e-22	1.11e-20	gi|347969557|ref|XP_307770.5|	426	1e-117	AGAP003261-PA [Anopheles gambiae str. PEST] >gi|333466204|gb|EAA03543.5| AGAP003261-PA [Anopheles gambiae str. PEST]	gi|354783033|gb|JN947534.1|	60	8e-06	Mus musculus targeted KO-first, conditional ready, lacZ-tagged mutant allele Aadac:tm1a(KOMP)Wtsi; transgenic	--	--	--	--	--	--	--	--	--	--	--	--	--	--	-	-	-	--
CL2727.Contig2_All	829	14	1030	1.8057	127.996	6.1474	70.8846	Up	1.44e-275	2.47e-273	gi|217418241|gb|ACK44247.1|	134	7e-30	vitelline membrane outer layer 1-like protein [Scylla paramamosain]	gi|153910558|dbj|AK270651.1|	89.7	1e-14	Gryllus bimaculatus mRNA, GBcontig17512	sp|P21260|YPRO_OWEFU	87.8	2e-17	Uncharacterized proline-rich protein (Fragment) OS=Owenia fusiformis PE=4 SV=1	XF0818	71.6	9e-13	COG2730	Endoglucanase	K07605	8e-17	87	oaa:100074276	type II keratin, basic	-	-	-	--
Unigene39439_All	298	2	146	0.7176	50.4719	6.1362	70.3364	Up	4.53e-40	1.46e-38	gi|296045879|gb|ADG86240.1|	129	5e-29	triosephosphate isomerase [Penaeus monodon]	--	--	--	--	sp|O70156|OLR1_RAT	53.9	1e-06	Oxidized low-density lipoprotein receptor 1 OS=Rattus norvegicus GN=Olr1 PE=2 SV=1	--	--	--	--	--	K06559	2e-07	58.2	dre:504036	lymphocyte antigen 75	-	-	-	ko04145//Phagosome;ko05152//Tuberculosis
Unigene34138_All	460	1	72	0.2324	16.1246	6.1165	69.3825	Up	2.99e-20	5.59e-19	--	--	--	--	gi|195484860|ref|XM_002090815.1|	95.6	4e-15	Drosophila yakuba GE13333 (Dyak\GE13333), mRNA	sp|Q03001|DYST_HUMAN	1699	0	Dystonin OS=Homo sapiens GN=DST PE=1 SV=4	YHR023w	90.1	7e-17	COG5022	Myosin heavy chain	K10382	0	1738	gga:421884	dystonin	GO:0000226//microtubule cytoskeleton organization;GO:0065008;GO:0007409//axonogenesis;GO:0048513//organ development;GO:0050794//regulation of cellular process;GO:0035239//tube morphogenesis;GO:0051128//regulation of cellular component organization;GO:0060541//respiratory system development	GO:0008092//cytoskeletal protein binding	GO:0044430//cytoskeletal part;GO:0015630//microtubule cytoskeleton;GO:0044444//cytoplasmic part	--
Unigene34158_All	291	1	70	0.3674	24.781	6.0757	67.4478	Up	1.12e-19	2.04e-18	--	--	--	--	gi|346707507|dbj|AK377796.1|	61.9	9e-06	Bombyx mori mRNA, clone: fe8d34O23	sp|Q54P77|4CL1_DICDI	305	2e-82	Probable 4-coumarate--CoA ligase 1 OS=Dictyostelium discoideum GN=4cl1 PE=3 SV=1	PAE1379	246	1e-64	COG0318	Acyl-CoA synthetases (AMP-forming)/AMP-acid ligases II	K01904	3e-99	363	tad:TRIADDRAFT_56202	4-coumarate--CoA ligase [EC:6.2.1.12]	-	-	-	ko01100//Metabolic pathways;ko00360//Phenylalanine metabolism;ko00130//Ubiquinone and other terpenoid-quinone biosynthesis
CL795.Contig1_All	519	2	138	0.412	27.3921	6.055	66.487	Up	8.97e-38	2.74e-36	gi|54042639|gb|AAV28479.1|	101	2e-20	calcified cuticle protein CP8.2 [Callinectes sapidus]	gi|124431266|gb|EF156402.1|	1045	0	Litopenaeus vannamei ion transport peptide mRNA, complete cds	sp|P55322|MIH_LITVA	169	7e-42	Molt-inhibiting hormone-like (Fragment) OS=Litopenaeus vannamei PE=3 SV=1	--	--	--	--	--	--	--	--	--	--	-	-	-	--
Unigene29500_All	425	9	604	2.2642	146.407	6.0148	64.6599	Up	5.65e-161	6.08e-159	--	--	--	--	--	--	--	--	sp|Q6ZQP7|YV021_HUMAN	55.1	3e-07	Uncharacterized protein LOC284861 OS=Homo sapiens PE=2 SV=1	--	--	--	--	--	K13909	9e-07	55.1	mcc:707153	mucin-7	-	-	-	ko05146//Amoebiasis;ko05110//Vibrio cholerae infection;ko04970//Salivary secretion
Unigene32866_All	898	1	67	0.1191	7.6862	6.012	64.5346	Up	8.15e-19	1.43e-17	gi|121583756|ref|NP_001073578.1|	425	1e-117	serpin peptidase inhibitor, clade A (alpha-1 antiproteinase, antitrypsin), member 1 precursor [Canis lupus familiaris] >gi|119637732|dbj|BAF42652.1| alpha 1 antitrypsin [Canis lupus familiaris]	--	--	--	--	--	--	--	--	--	--	--	--	--	--	--	--	--	--	-	-	-	--
Unigene39460_All	309	2	131	0.6921	43.6743	5.9797	63.1058	Up	9.12e-36	2.67e-34	--	--	--	--	--	--	--	--	sp|Q6PZE0|MUC19_MOUSE	63.2	2e-09	Mucin-19 OS=Mus musculus GN=Muc19 PE=2 SV=2	--	--	--	--	--	K13172	2e-09	64.7	rno:302969	serine/arginine repetitive matrix protein 2	-	-	-	ko04970//Salivary secretion
CL645.Contig2_All	2008	6	389	0.3195	19.9572	5.9649	62.4617	Up	7.67e-104	5.77e-102	gi|340722970|ref|XP_003399872.1|	494	1e-138	PREDICTED: ankyrin-1-like [Bombus terrestris]	gi|348531241|ref|XM_003453071.1|	139	6e-29	PREDICTED: Oreochromis niloticus dihydrolipoyllysine-residue succinyltransferase component of 2-oxoglutarate dehydrogenase complex, mitochondrial-like, transcript variant 2 (LOC100689951), mRNA	sp|Q01205|ODO2_RAT	391	3e-108	Dihydrolipoyllysine-residue succinyltransferase component of 2-oxoglutarate dehydrogenase complex, mitochondrial OS=Rattus norvegicus GN=Dlst PE=1 SV=2	NMA1150	313	7e-85	COG0508	Pyruvate/2-oxoglutarate dehydrogenase complex, dihydrolipoamide acyltransferase (E2) component, and related enzymes	K00658	3e-126	453	aga:AgaP_AGAP004055	2-oxoglutarate dehydrogenase E2 component (dihydrolipoamide succinyltransferase) [EC:2.3.1.61]	-	-	-	ko01100//Metabolic pathways;ko00310//Lysine degradation;ko00020//Citrate cycle (TCA cycle)
Unigene39485_All	486	2	127	0.44	26.9203	5.935	61.1805	Up	1.28e-34	3.61e-33	--	--	--	--	gi|259166840|gb|FJ786958.1|	1477	0	Fenneropenaeus chinensis collagenolytic serine protease mRNA, complete cds	sp|Q00871|CTRB1_LITVA	187	3e-47	Chymotrypsin BI OS=Litopenaeus vannamei PE=1 SV=1	VC1649	55.8	1e-07	COG5640	Secreted trypsin-like serine protease	K01311	7e-34	145	gga:430670	chymotrypsin C [EC:3.4.21.2]	-	-	-	ko04810//Regulation of actin cytoskeleton;ko04730//Long-term depression;ko04010//MAPK signaling pathway;ko04270//Vascular smooth muscle contraction
Unigene33075_All	859	1	63	0.1245	7.5555	5.9233	60.6863	Up	1.14e-17	1.9e-16	gi|194862366|ref|XP_001969986.1|	73.6	1e-11	GG25361, isoform A [Drosophila erecta] >gi|190661853|gb|EDV59045.1| GG25361, isoform A [Drosophila erecta]	--	--	--	--	sp|P54793|ARSF_HUMAN	229	8e-60	Arylsulfatase F OS=Homo sapiens GN=ARSF PE=1 SV=4	STM0035	107	4e-23	COG3119	Arylsulfatase A and related enzymes	K12374	3e-61	236	gga:418659	arylsulfatase D/E/F/H [EC:3.1.6.-]	-	GO:0008484//sulfuric ester hydrolase activity	-	ko00140//Steroid hormone biosynthesis
Unigene39481_All	701	3	188	0.4576	27.6282	5.9159	60.3759	Up	1.16e-50	4.66e-49	--	--	--	--	--	--	--	--	sp|O75897|ST1C4_HUMAN	179	1e-44	Sulfotransferase 1C4 OS=Homo sapiens GN=SULT1C4 PE=1 SV=2	--	--	--	--	--	K01025	1e-45	184	ecb:100061106	[EC:2.8.2.-]	-	-	-	--
Unigene39472_All	660	3	187	0.486	29.1884	5.9083	60.0586	Up	2.24e-50	8.97e-49	gi|195013720|ref|XP_001983894.1|	72	2e-11	GH15319 [Drosophila grimshawi] >gi|193897376|gb|EDV96242.1| GH15319 [Drosophila grimshawi]	--	--	--	--	sp|Q66I24|ASSY_DANRE	566	5e-161	Argininosuccinate synthase OS=Danio rerio GN=ass1 PE=2 SV=1	TM1780	442	9e-124	COG0137	Argininosuccinate synthase	K01940	2e-160	566	dre:447864	argininosuccinate synthase [EC:6.3.4.5]	-	-	-	ko01100//Metabolic pathways;ko00250//Alanine, aspartate and glutamate metabolism;ko00330//Arginine and proline metabolism
CL2114.Contig1_All	363	13	786	3.8292	223.064	5.8643	58.2546	Up	3.8e-207	5.02e-205	--	--	--	--	--	--	--	--	--	--	--	--	--	--	--	--	--	--	--	--	--	--	-	-	-	--
CL1602.Contig2_All	1301	305	18153	25.0664	1437.42	5.8416	57.3452	Up	0	0	gi|133916482|emb|CAM36311.1|	67.8	1e-09	hypothetical protein [Thermobia domestica]	--	--	--	--	--	--	--	--	--	--	--	--	--	--	--	--	--	--	-	-	-	--
Unigene39131_All	692	2	119	0.309	17.7155	5.8413	57.3332	Up	2.48e-32	6.62e-31	--	--	--	--	--	--	--	--	--	--	--	--	--	--	--	--	--	--	--	--	--	--	-	-	-	--
CL248.Contig2_All	243	1	58	0.44	24.5887	5.8043	55.8815	Up	3.08e-16	4.75e-15	gi|155966279|gb|ABU41093.1|	77.8	1e-13	BCS-1 protein [Lepeophtheirus salmonis]	--	--	--	--	--	--	--	--	--	--	--	--	--	--	--	--	--	--	-	-	-	--
Unigene31461_All	345	2	113	0.6198	33.7421	5.7666	54.4402	Up	1.29e-30	3.31e-29	gi|298162770|gb|ADI59749.1|	140	2e-32	early cuticle protein 1 [Callinectes sapidus]	gi|301131535|gb|GU451715.1|	85.7	5e-13	Penaeus monodon thrombospondin protein mRNA, complete cds	--	--	--	--	--	--	--	--	--	--	--	--	--	--	-	-	-	--
Unigene31472_All	314	2	112	0.681	36.7453	5.7538	53.9593	Up	2.48e-30	6.32e-29	--	--	--	--	--	--	--	--	--	--	--	--	--	--	--	--	--	--	--	--	--	--	-	-	-	--
CL1025.Contig2_All	567	2	112	0.3772	20.3492	5.7535	53.9481	Up	2.48e-30	6.32e-29	gi|82795525|gb|ABB91676.1|	172	6e-42	calcified cuticle protein CP14.1 [Callinectes sapidus]	--	--	--	--	sp|Q9U943|APLP_LOCMI	147	1e-35	Apolipophorins OS=Locusta migratoria PE=1 SV=2	--	--	--	--	--	K14462	7e-18	90.1	mcc:702937	apolipoprotein B	-	-	-	ko04975//Fat digestion and absorption;ko04977//Vitamin digestion and absorption
Unigene9127_All	607	24	1329	4.2276	225.553	5.7375	53.3531	Up	0	0	gi|17137528|ref|NP_477347.1|	54.3	4e-06	Srp54 [Drosophila melanogaster] >gi|7297571|gb|AAF52825.1| Srp54 [Drosophila melanogaster] >gi|17862472|gb|AAL39713.1| LD29830p [Drosophila melanogaster]	gi|50204242|gb|AC147062.4|	71.9	4e-09	Pan troglodytes BAC clone RP43-157A2 from chromosome 7, complete sequence	--	--	--	--	--	--	--	--	--	--	--	--	--	--	-	-	-	--
Unigene39451_All	358	2	109	0.5973	31.3658	5.7146	52.5129	Up	1.78e-29	4.41e-28	--	--	--	--	gi|221229220|gb|EU999949.1|	127	2e-25	Eriocheir sinensis hypothetical ANK-like protein mRNA, complete cds	sp|P16157|ANK1_HUMAN	118	6e-26	Ankyrin-1 OS=Homo sapiens GN=ANK1 PE=1 SV=3	all2748	99.8	2e-20	COG0666	FOG: Ankyrin repeat	K10380	8e-31	135	tca:100142605	ankyrin	-	-	-	--
Unigene30045_All	400	1	54	0.2673	13.9074	5.7012	52.0274	Up	4.28e-15	6.24e-14	gi|194717998|gb|ACF93414.1|	56.2	4e-07	single IB domain protein [Litopenaeus vannamei]	gi|62126067|gb|AY871269.1|	111	1e-21	Fenneropenaeus chinensis actin 1 mRNA, complete cds	sp|P49055|ACTS_CARAU	77	8e-15	Actin, alpha skeletal muscle OS=Carassius auratus GN=acta1 PE=2 SV=1	SPBC32H8.12c	69.7	1e-12	COG5277	Actin and related proteins	K12314	1e-14	78.2	bfo:BRAFLDRAFT_115565	actin, alpha cardiac muscle	-	-	-	ko05410//Hypertrophic cardiomyopathy (HCM);ko05414//Dilated cardiomyopathy;ko04260//Cardiac muscle contraction;ko04270//Vascular smooth muscle contraction
Unigene39487_All	701	3	161	0.4576	23.6603	5.6922	51.7039	Up	6e-43	2.07e-41	gi|237838763|ref|XP_002368679.1|	75.1	3e-12	voltage gated chloride channel domain-containing protein [Toxoplasma gondii ME49] >gi|211966343|gb|EEB01539.1| voltage gated chloride channel domain-containing protein [Toxoplasma gondii ME49]	--	--	--	--	sp|Q75JC9|Y8484_DICDI	112	2e-24	Uncharacterized protein DDB_G0271670 OS=Dictyostelium discoideum GN=DDB_G0271670 PE=4 SV=1	XF1267	52.4	2e-06	COG5297	Cellobiohydrolase A (1,4-beta-cellobiosidase A)	K06568	1e-10	68.6	cfa:448784	mucin 1, transmembrane	-	-	-	ko03015//mRNA surveillance pathway;ko03013//RNA transport;ko05014//Amyotrophic lateral sclerosis (ALS)
Unigene32903_All	687	1	53	0.1556	7.9475	5.6746	51.0769	Up	8.26e-15	1.18e-13	--	--	--	--	--	--	--	--	--	--	--	--	--	--	--	--	--	--	--	--	--	--	-	-	-	--
Unigene40439_All	462	1	53	0.2314	11.8181	5.6745	51.0734	Up	8.26e-15	1.18e-13	gi|363734290|ref|XP_003641371.1|	55.1	1e-06	PREDICTED: mucin-2-like [Gallus gallus]	gi|28194207|gb|AF469484.1|	1259	0	Penaeus monodon transglutaminase mRNA, complete cds	sp|Q05187|TGMH_TACTR	239	9e-63	Hemocyte protein-glutamine gamma-glutamyltransferase OS=Tachypleus tridentatus PE=1 SV=1	--	--	--	--	--	K05619	2e-38	160	xtr:100487465	transglutaminase 1 [EC:2.3.2.13]	GO:0006464//protein modification process	GO:0016755	-	--
Unigene29336_All	286	1	52	0.3739	18.7305	5.6466	50.0952	Up	1.59e-14	2.22e-13	gi|9186884|dbj|BAA99543.1|	93.6	3e-18	BCS-1 [Balanus amphitrite]	gi|63109225|gb|DQ010421.1|	285	1e-73	Litopenaeus stylirostris anti-lipopolysaccharide factor mRNA, complete cds	sp|C0KJQ4|ALPS_PORTR	82.8	5e-16	Anti-lipopolysaccharide factor OS=Portunus trituberculatus GN=ALF PE=2 SV=2	--	--	--	--	--	--	--	--	--	--	-	-	-	--
Unigene34189_All	1318	4	206	0.3245	16.1014	5.6328	49.6183	Up	2.09e-54	8.9e-53	gi|195456938|ref|XP_002075354.1|	114	9e-24	GK17577 [Drosophila willistoni] >gi|194171439|gb|EDW86340.1| GK17577 [Drosophila willistoni]	--	--	--	--	sp|Q9U8W8|TL5A_TACTR	236	6e-62	Techylectin-5A OS=Tachypleus tridentatus PE=1 SV=1	--	--	--	--	--	K10104	1e-57	218	mmu:14134	ficolin	GO:0007155//cell adhesion	GO:0030246//carbohydrate binding	-	--
Unigene30126_All	307	1	51	0.3483	17.1137	5.6187	49.1357	Up	3.07e-14	4.22e-13	--	--	--	--	--	--	--	--	--	--	--	--	--	--	--	--	--	--	--	--	--	--	-	-	-	--
CL231.Contig2_All	946	36	1816	4.0689	197.76	5.603	48.6039	Up	0	0	--	--	--	--	gi|330797366|ref|XM_003286684.1|	63.9	1e-06	Dictyostelium purpureum hypothetical protein, mRNA	--	--	--	--	--	--	--	--	--	--	--	--	--	--	-	-	-	--
CL2154.Contig1_All	805	1	50	0.1328	6.3986	5.5904	48.1813	Up	5.92e-14	8e-13	--	--	--	--	--	--	--	--	sp|Q23915|KINX_DICDI	63.9	3e-10	Probable serine/threonine-protein kinase kinX OS=Dictyostelium discoideum GN=kinX PE=3 SV=2	PH0553	55.8	6e-08	COG3351	Putative archaeal flagellar protein D/E	K04952	2e-10	66.2	rno:83686	cyclic nucleotide gated channel beta 1	-	-	-	ko00270//Cysteine and methionine metabolism;ko04744//Phototransduction;ko04740//Olfactory transduction
Unigene34143_All	316	1	50	0.3384	16.3003	5.59	48.1679	Up	5.92e-14	8e-13	--	--	--	--	--	--	--	--	--	--	--	--	--	--	--	--	--	--	--	--	--	--	-	-	-	--
Unigene33538_All	371	8	396	2.3056	109.96	5.5757	47.6928	Up	5.36e-103	4.01e-101	--	--	--	--	--	--	--	--	sp|P55320|GIH_HOMAM	127	5e-29	Gonad-inhibiting hormone OS=Homarus americanus PE=1 SV=1	--	--	--	--	--	--	--	--	--	--	-	-	-	--
Unigene39142_All	449	2	98	0.4763	22.485	5.5609	47.2061	Up	2.43e-26	5.57e-25	--	--	--	--	--	--	--	--	sp|Q5R5X9|SMYD4_PONAB	141	7e-33	SET and MYND domain-containing protein 4 OS=Pongo abelii GN=SMYD4 PE=2 SV=1	--	--	--	--	--	K11426	6e-39	163	isc:IscW_ISCW000409	SET and MYND domain-containing protein	-	-	-	ko01100//Metabolic pathways;ko05012//Parkinson's disease;ko00190//Oxidative phosphorylation;ko05010//Alzheimer's disease;ko05016//Huntington's disease
Unigene39596_All	989	2	97	0.2162	10.1039	5.5464	46.734	Up	4.67e-26	1.06e-24	--	--	--	--	--	--	--	--	--	--	--	--	--	--	--	--	--	--	--	--	--	--	-	-	-	--
Unigene29443_All	364	1	47	0.2937	13.3018	5.5011	45.2894	Up	4.23e-13	5.41e-12	gi|298162778|gb|ADI59753.1|	104	1e-21	early cuticle protein 5 [Callinectes sapidus]	gi|157420220|gb|EF988652.1|	337	1e-89	Penaeus monodon Ubc protein mRNA, partial cds	sp|P62972|UBIQP_XENLA	176	1e-44	Polyubiquitin (Fragment) OS=Xenopus laevis PE=1 SV=2	YLL039c	169	1e-42	COG5272	Ubiquitin	K08770	4e-44	176	nve:NEMVE_v1g217764	ubiquitin C	-	-	-	ko03320//PPAR signaling pathway
Unigene30059_All	346	1	46	0.309	13.696	5.47	44.3235	Up	8.13e-13	1.03e-11	--	--	--	--	--	--	--	--	sp|P05630|ATPD_BOVIN	151	1e-36	ATP synthase subunit delta, mitochondrial OS=Bos taurus GN=ATP5D PE=1 SV=2	YDL004w	85.9	8e-17	COG0355	F0F1-type ATP synthase, epsilon subunit (mitochondrial delta subunit)	K02134	1e-48	193	tca:656683	F-type H+-transporting ATPase subunit delta [EC:3.6.3.14]	-	-	-	ko01100//Metabolic pathways;ko05012//Parkinson's disease;ko00190//Oxidative phosphorylation;ko05010//Alzheimer's disease;ko05016//Huntington's disease
Unigene29502_All	300	1	46	0.3564	15.7961	5.4699	44.3204	Up	8.13e-13	1.03e-11	--	--	--	--	--	--	--	--	sp|Q05319|STUB_DROME	52.8	8e-07	Serine proteinase stubble OS=Drosophila melanogaster GN=Sb PE=2 SV=2	--	--	--	--	--	K04344	1e-07	57	dre:569528	voltage-dependent calcium channel P/Q type alpha-1A	-	-	-	ko04742//Taste transduction;ko04724//Glutamatergic synapse;ko04730//Long-term depression;ko04010//MAPK signaling pathway;ko04930//Type II diabetes mellitus;ko04725//Cholinergic synapse;ko04020//Calcium signaling pathway
Unigene38034_All	297	1	45	0.36	15.6088	5.4382	43.3572	Up	1.56e-12	1.93e-11	gi|268535534|ref|XP_002632900.1|	70.5	2e-11	Hypothetical protein CBG21646 [Caenorhabditis briggsae]	--	--	--	--	sp|Q8TAX7|MUC7_HUMAN	55.8	1e-07	Mucin-7 OS=Homo sapiens GN=MUC7 PE=1 SV=2	--	--	--	--	--	K03260	3e-12	72.8	mdo:100031723	translation initiation factor 4G	-	-	-	ko03013//RNA transport;ko05416//Viral myocarditis
Unigene35215_All	724	1	44	0.1477	6.2608	5.4056	42.3885	Up	3.01e-12	3.63e-11	gi|154344449|ref|XP_001568166.1|	90.5	7e-17	proteophosphoglycan ppg4 [Leishmania braziliensis MHOM/BR/75/M2904] >gi|134065503|emb|CAM43270.1| proteophosphoglycan ppg4 [Leishmania braziliensis MHOM/BR/75/M2904]	--	--	--	--	sp|Q14997|PSME4_HUMAN	1034	0	Proteasome activator complex subunit 4 OS=Homo sapiens GN=PSME4 PE=1 SV=2	--	--	--	--	--	K06699	0	1144	bfo:BRAFLDRAFT_280538	proteasome activator subunit 4	-	-	-	ko03050//Proteasome
Unigene40545_All	808	2	87	0.2647	11.0923	5.3891	41.9064	Up	3.23e-23	6.67e-22	gi|154344451|ref|XP_001568167.1|	55.5	3e-06	proteophosphoglycan ppg4 [Leishmania braziliensis MHOM/BR/75/M2904] >gi|134065504|emb|CAM43271.1| proteophosphoglycan ppg4 [Leishmania braziliensis MHOM/BR/75/M2904]	--	--	--	--	--	--	--	--	--	--	--	--	--	--	--	--	--	--	-	-	-	--
Unigene35113_All	463	1	43	0.2309	9.5675	5.3728	41.4356	Up	5.78e-12	6.86e-11	--	--	--	--	--	--	--	--	sp|Q6ZWJ8|KCP_HUMAN	168	7e-41	Kielin/chordin-like protein OS=Homo sapiens GN=KCP PE=2 SV=2	--	--	--	--	--	K03909	4e-23	111	mcc:613026	tissue factor pathway inhibitor	-	-	-	ko04610//Complement and coagulation cascades
CL1405.Contig1_All	560	4	172	0.7637	31.6412	5.3727	41.4328	Up	9.5e-45	3.42e-43	gi|298162770|gb|ADI59749.1|	143	5e-33	early cuticle protein 1 [Callinectes sapidus]	--	--	--	--	--	--	--	--	--	--	--	--	--	--	--	--	--	--	-	-	-	--
Unigene33512_All	206	1	42	0.519	21.0037	5.3388	40.4705	Up	1.11e-11	1.3e-10	--	--	--	--	--	--	--	--	--	--	--	--	--	--	--	--	--	--	--	--	--	--	-	-	-	--
Unigene30145_All	292	1	42	0.3662	14.8177	5.3385	40.4621	Up	1.11e-11	1.3e-10	--	--	--	--	--	--	--	--	--	--	--	--	--	--	--	--	--	--	--	--	--	--	-	-	-	--
CL773.Contig3_All	420	4	165	1.0183	40.4713	5.3127	39.745	Up	9.1e-43	3.13e-41	gi|195445658|ref|XP_002070426.1|	54.3	2e-06	GK12051 [Drosophila willistoni] >gi|194166511|gb|EDW81412.1| GK12051 [Drosophila willistoni]	--	--	--	--	sp|Q5I597|BHMT1_BOVIN	300	2e-81	Betaine--homocysteine S-methyltransferase 1 OS=Bos taurus GN=BHMT PE=2 SV=1	BS_yitJ_1	71.2	2e-12	COG0646	Methionine synthase I (cobalamin-dependent), methyltransferase domain	K00544	3e-86	318	bfo:BRAFLDRAFT_78594	betaine-homocysteine S-methyltransferase [EC:2.1.1.5]	-	-	-	ko01100//Metabolic pathways;ko00260//Glycine, serine and threonine metabolism;ko00270//Cysteine and methionine metabolism
CL1959.Contig1_All	1372	1	41	0.0779	3.0785	5.3045	39.5197	Up	2.13e-11	2.42e-10	gi|115432415|gb|ABI97374.1|	109	4e-22	C-type lectin [Litopenaeus vannamei]	--	--	--	--	sp|Q04519|ASM_MOUSE	416	9e-116	Sphingomyelin phosphodiesterase OS=Mus musculus GN=Smpd1 PE=2 SV=2	--	--	--	--	--	K12350	2e-118	426	phu:Phum_PHUM427830	sphingomyelin phosphodiesterase [EC:3.1.4.12]	-	-	-	ko01100//Metabolic pathways;ko04142//Lysosome;ko00600//Sphingolipid metabolism
Unigene34187_All	342	2	79	0.6253	23.7965	5.2501	38.0573	Up	5.93e-21	1.13e-19	--	--	--	--	--	--	--	--	sp|Q02817|MUC2_HUMAN	98.2	7e-20	Mucin-2 OS=Homo sapiens GN=MUC2 PE=1 SV=2	Rv3876	68.6	5e-11	COG0455	ATPases involved in chromosome partitioning	K10955	5e-19	97.1	hsa:4583	intestinal mucin-2	-	-	-	ko05146//Amoebiasis;ko05110//Vibrio cholerae infection
Unigene32317_All	1125	3	118	0.2851	10.8054	5.2441	37.8993	Up	9.66e-31	2.49e-29	gi|339256626|ref|XP_003370312.1|	75.1	6e-12	conserved hypothetical protein [Trichinella spiralis] >gi|316956225|gb|EFV46768.1| conserved hypothetical protein [Trichinella spiralis]	gi|15384940|emb|AL356860.17|	71.9	2e-09	Human DNA sequence from clone RP4-815A16 on chromosome 11, complete sequence	--	--	--	--	--	--	--	--	--	--	--	--	--	--	-	-	-	--
Unigene37977_All	222	1	39	0.4816	18.0978	5.2318	37.5776	Up	7.84e-11	8.59e-10	--	--	--	--	--	--	--	--	sp|O16025|AOSL_PLEHO	301	7e-81	Allene oxide synthase-lipoxygenase protein OS=Plexaura homomalla PE=1 SV=1	--	--	--	--	--	K00461	8e-168	591	spu:584481	arachidonate 5-lipoxygenase [EC:1.13.11.34]	-	-	-	ko01100//Metabolic pathways;ko00590//Arachidonic acid metabolism;ko05145//Toxoplasmosis
CL2283.Contig2_All	1108	2	78	0.193	7.2522	5.2317	37.575	Up	1.14e-20	2.15e-19	gi|224042575|ref|XP_002189284.1|	70.5	1e-10	PREDICTED: crystallin, alpha A [Taeniopygia guttata]	gi|237823395|dbj|AB443867.1|	95.6	2e-16	Culex quinquefasciatus CqGSTd1 gene for glutathione transferase, complete cds, alternative splicing	sp|Q93112|GST1C_ANOGA	186	2e-47	Glutathione S-transferase 1, isoform C OS=Anopheles gambiae GN=GstD1 PE=1 SV=2	sll0067	66.2	3e-11	COG0625	Glutathione S-transferase	K00799	3e-49	194	tca:663119	glutathione S-transferase [EC:2.5.1.18]	-	GO:0016765//transferase activity, transferring alkyl or aryl (other than methyl) groups;GO:0016829//lyase activity	-	ko01100//Metabolic pathways;ko00350//Tyrosine metabolism;ko00980//Metabolism of xenobiotics by cytochrome P450;ko00982//Drug metabolism - cytochrome P450;ko00480//Glutathione metabolism;ko05215//Prostate cancer;ko05200//Pathways in cancer
Unigene32357_All	319	1	39	0.3352	12.5947	5.2317	37.575	Up	7.84e-11	8.59e-10	--	--	--	--	gi|209571552|ref|NM_001135923.1|	174	3e-39	Rattus norvegicus ubiquitin specific peptidase 9, X-linked (Usp9x), transcript variant 2, mRNA	sp|Q93008|USP9X_HUMAN	3118	0	Probable ubiquitin carboxyl-terminal hydrolase FAF-X OS=Homo sapiens GN=USP9X PE=1 SV=3	SPCC188.08c	160	3e-38	COG5077	Ubiquitin carboxyl-terminal hydrolase	K11840	0	3252	bfo:BRAFLDRAFT_275724	ubiquitin carboxyl-terminal hydrolase 9/24 [EC:3.1.2.15]	-	-	-	--
CL554.Contig1_All	698	1	39	0.1532	5.756	5.2316	37.5724	Up	7.84e-11	8.59e-10	--	--	--	--	--	--	--	--	--	--	--	--	--	--	--	--	--	--	--	--	--	--	-	-	-	--
Unigene32318_All	723	2	78	0.2958	11.114	5.2316	37.5724	Up	1.14e-20	2.15e-19	--	--	--	--	gi|195126612|ref|XM_002007729.1|	63.9	1e-06	Drosophila mojavensis GI13129 (Dmoj\GI13129), mRNA	--	--	--	--	PAB1791	244	2e-64	COG2055	Malate/L-lactate dehydrogenases	--	--	--	--	--	-	-	-	--
CL1590.Contig2_All	549	1	39	0.1948	7.3182	5.2314	37.5672	Up	7.84e-11	8.59e-10	gi|225714062|gb|ACO12877.1|	123	5e-27	Cuticle protein 19.8 [Lepeophtheirus salmonis]	--	--	--	--	--	--	--	--	--	--	--	--	--	--	--	--	--	--	-	-	-	--
Unigene39136_All	619	4	153	0.6909	25.4632	5.2038	36.8553	Up	2.23e-39	7.09e-38	gi|50511334|ref|NP_001002290.1|	77	5e-13	keratinocyte proline-rich protein [Rattus norvegicus] >gi|81865443|sp|Q7TQM5.1|KPRP_RAT RecName: Full=Keratinocyte proline-rich protein >gi|32170800|gb|AAP74957.1| keratinocytes proline-rich protein [Rattus norvegicus]	gi|262401480|gb|FJ774679.1|	123	3e-24	Scylla paramamosain matrix metalloproteinase 1 isoform 1 mRNA, partial cds	sp|Q9GLE4|MMP14_BOVIN	348	3e-95	Matrix metalloproteinase-14 OS=Bos taurus GN=MMP14 PE=2 SV=1	--	--	--	--	--	K07763	0	639	dpo:Dpse_GA18484	matrix metalloproteinase-14 (membrane-inserted) [EC:3.4.24.80]	-	-	-	ko04912//GnRH signaling pathway
Unigene39456_All	201	3	114	1.5959	58.4281	5.1942	36.6109	Up	1.3e-29	3.22e-28	--	--	--	--	--	--	--	--	sp|Q6ZQP7|YV021_HUMAN	70.5	7e-12	Uncharacterized protein LOC284861 OS=Homo sapiens PE=2 SV=1	--	--	--	--	--	K10955	9e-08	58.5	bta:789571	intestinal mucin-2	-	-	-	ko05146//Amoebiasis;ko05110//Vibrio cholerae infection
Unigene34220_All	637	3	114	0.5036	18.4365	5.1941	36.6083	Up	1.3e-29	3.22e-28	gi|341650466|gb|AEK86522.1|	318	1e-85	Spz1 [Litopenaeus vannamei]	--	--	--	--	sp|A4IGL7|PXDN_XENTR	335	2e-91	Peroxidasin OS=Xenopus tropicalis GN=pxdn PE=2 SV=1	--	--	--	--	--	K14971	1e-110	401	dwi:Dwil_GK22572	nuclear receptor coactivator 6	-	-	-	ko01100//Metabolic pathways;ko00350//Tyrosine metabolism;ko04145//Phagosome;ko04640//Hematopoietic cell lineage;ko05320//Autoimmune thyroid disease;ko04060//Cytokine-cytokine receptor interaction;ko04630//Jak-STAT signaling pathway
Unigene33151_All	512	1	37	0.2088	7.4447	5.156	35.6542	Up	2.88e-10	3.01e-09	--	--	--	--	--	--	--	--	sp|Q6DCX2|AGO2_XENLA	490	6e-138	Protein argonaute-2 OS=Xenopus laevis GN=eif2c2 PE=2 SV=1	--	--	--	--	--	K11593	4e-142	506	nve:NEMVE_v1g180719	eukaryotic translation initiation factor 2C	-	-	-	--
Unigene39642_All	314	1	37	0.3405	12.1391	5.1559	35.6517	Up	2.88e-10	3.01e-09	--	--	--	--	--	--	--	--	--	--	--	--	--	--	--	--	--	--	--	--	--	--	-	-	-	--
Unigene40400_All	612	1	37	0.1747	6.2282	5.1559	35.6517	Up	2.88e-10	3.01e-09	gi|195116389|ref|XP_002002738.1|	80.9	4e-14	GI17549 [Drosophila mojavensis] >gi|193913313|gb|EDW12180.1| GI17549 [Drosophila mojavensis]	gi|222476499|gb|FJ594414.1|	97.6	5e-17	Fenneropenaeus chinensis hemocyanin mRNA, complete cds	--	--	--	--	--	--	--	--	--	--	--	--	--	--	-	-	-	--
Unigene39475_All	972	6	222	0.66	23.5288	5.1558	35.6493	Up	2.43e-56	1.07e-54	--	--	--	--	gi|316937297|gb|GU597089.2|	502	1e-138	Fenneropenaeus chinensis caspase mRNA, complete cds	sp|P89116|CASP1_SPOFR	118	2e-26	Caspase-1 OS=Spodoptera frugiperda PE=1 SV=1	--	--	--	--	--	K04489	1e-26	120	phu:Phum_PHUM221390	caspase invertebrate, apoptosis-related cysteine protease [EC:3.4.22.-]	-	-	-	--
Unigene31913_All	629	1	37	0.17	6.0599	5.1557	35.6468	Up	2.88e-10	3.01e-09	--	--	--	--	gi|156380849|ref|XM_001631930.1|	67.9	1e-07	Nematostella vectensis predicted protein (NEMVEDRAFT_v1g167825) partial mRNA	sp|Q55BJ6|PLBLB_DICDI	332	2e-90	Phospholipase B-like protein B OS=Dictyostelium discoideum GN=plbB PE=3 SV=1	--	--	--	--	--	K12866	2e-46	187	ssc:100155493	WW domain-binding protein 11	-	-	-	ko03040//Spliceosome
Unigene39646_All	303	1	37	0.3529	12.5798	5.1557	35.6468	Up	2.88e-10	3.01e-09	--	--	--	--	gi|322490578|emb|FR799573.1|	61.9	3e-06	Leishmania mexicana MHOM/GT/2001/U1103 complete genome, chromosome 20	--	--	--	--	--	--	--	--	--	--	--	--	--	--	-	-	-	--
Unigene13714_All	591	8	292	1.4473	50.8989	5.1362	35.1682	Up	1.46e-73	8.21e-72	--	--	--	--	--	--	--	--	sp|Q9VC61|U474_DROME	228	3e-59	UPF0474 protein CG13624 OS=Drosophila melanogaster GN=CG13624 PE=1 SV=2	--	--	--	--	--	K12494	2e-07	57.8	dmo:Dmoj_GI22245	PH and SEC7 domain-containing protein	-	-	-	ko04144//Endocytosis
CL1216.Contig1_All	251	2	73	0.852	29.9614	5.1361	35.1658	Up	2.92e-19	5.23e-18	--	--	--	--	--	--	--	--	--	--	--	--	--	--	--	--	--	--	--	--	--	--	-	-	-	--
Unigene39483_All	244	3	105	1.3146	44.3315	5.0756	33.7216	Up	4.44e-27	1.04e-25	--	--	--	--	gi|371921150|dbj|AK399564.1|	69.9	1e-08	Sus scrofa mRNA, clone: DCI010067D03, expressed in dendritic cells (immature)	--	--	--	--	--	--	--	--	--	--	--	--	--	--	-	-	-	--
Unigene40264_All	414	1	35	0.2583	8.7092	5.0754	33.7169	Up	1.05e-09	1.05e-08	--	--	--	--	gi|195969367|gb|EU883591.1|	194	3e-46	Litopenaeus vannamei chitinase 1 precursor, mRNA, complete cds	sp|P36362|CHIT_MANSE	220	2e-57	Endochitinase OS=Manduca sexta PE=2 SV=1	BH0916_1	85.1	1e-16	COG3325	Chitinase	K01183	2e-66	251	nvi:100117528	chitinase [EC:3.2.1.14]	GO:0006026	GO:0004553//hydrolase activity, hydrolyzing O-glycosyl compounds;GO:0030247//polysaccharide binding;GO:0043167//ion binding	GO:0044421//extracellular region part	ko00520//Amino sugar and nucleotide sugar metabolism
CL2303.Contig1_All	277	7	244	2.702	90.7451	5.0697	33.5839	Up	2.69e-61	1.27e-59	--	--	--	--	gi|338224421|gb|HM217855.1|	99.6	3e-17	Scylla paramamosain sodium-dependent phosphate transporter mRNA, partial cds	sp|Q9NRA2|S17A5_HUMAN	180	6e-45	Sialin OS=Homo sapiens GN=SLC17A5 PE=1 SV=2	--	--	--	--	--	K08193	5e-72	272	ame:410920	MFS transporter, ACS family, solute carrier family 17 (sodium-dependent inorganic phosphate cotransporter), other	-	-	-	--
CL121.Contig2_All	287	3	104	1.1177	37.3306	5.0618	33.4006	Up	8.48e-27	1.97e-25	gi|170595123|ref|XP_001902255.1|	52	8e-06	U88 [Brugia malayi]	--	--	--	--	--	--	--	--	--	--	--	--	--	--	--	--	--	--	-	-	-	--
CL1258.Contig2_All	1752	21	719	1.2816	42.2774	5.0439	32.9887	Up	1.89e-177	2.19e-175	gi|170286895|dbj|BAG13449.1|	323	2e-86	chitinase [Monochamus alternatus]	--	--	--	--	sp|O73888|HPGDS_CHICK	122	1e-27	Hematopoietic prostaglandin D synthase OS=Gallus gallus GN=HPGDS PE=1 SV=3	--	--	--	--	--	K01830	8e-28	124	mdo:100016454	prostaglandin-H2 D-isomerase [EC:5.3.99.2]	-	-	-	ko01100//Metabolic pathways;ko00590//Arachidonic acid metabolism
Unigene35214_All	538	1	34	0.1987	6.5104	5.0341	32.7654	Up	2.02e-09	1.96e-08	--	--	--	--	--	--	--	--	sp|P13728|SGS3_DROYA	61.6	5e-09	Salivary glue protein Sgs-3 OS=Drosophila yakuba GN=Sgs3 PE=2 SV=3	--	--	--	--	--	K08252	3e-07	57.4	der:Dere_GG14176	receptor protein-tyrosine kinase [EC:2.7.10.1]	-	-	-	ko04974//Protein digestion and absorption;ko04080//Neuroactive ligand-receptor interaction;ko04972//Pancreatic secretion;ko05164//Influenza A
Unigene39102_All	488	3	102	0.6573	21.5324	5.0338	32.7586	Up	3.09e-26	7.07e-25	--	--	--	--	--	--	--	--	--	--	--	--	--	--	--	--	--	--	--	--	--	--	-	-	-	--
Unigene39611_All	340	1	34	0.3145	10.3018	5.0337	32.7563	Up	2.02e-09	1.96e-08	--	--	--	--	gi|101443685|gb|DQ528804.1|	1913	0	Penaeus monodon DNA/RNA non-specific endonuclease mRNA, complete cds	sp|Q9UQ35|SRRM2_HUMAN	61.2	5e-09	Serine/arginine repetitive matrix protein 2 OS=Homo sapiens GN=SRRM2 PE=1 SV=2	--	--	--	--	--	K13172	2e-08	61.2	aml:100474834	serine/arginine repetitive matrix protein 2	-	-	-	--
CL49.Contig2_All	620	1	34	0.1725	5.6494	5.0334	32.7495	Up	2.02e-09	1.96e-08	gi|290563259|ref|NP_001166739.1|	151	2e-35	cuticular protein RR-1 motif 9 precursor [Bombyx mori]	gi|115382573|gb|DQ858903.1|	226	1e-55	Litopenaeus vannamei clone c010 cortical granule protein with LDL-receptor like-like mRNA, partial sequence	sp|P98158|LRP2_RAT	98.2	3e-20	Low-density lipoprotein receptor-related protein 2 OS=Rattus norvegicus GN=Lrp2 PE=1 SV=1	--	--	--	--	--	K06233	9e-20	98.2	rno:29216	low density lipoprotein-related protein 2	-	-	-	ko04340//Hedgehog signaling pathway
Unigene37965_All	746	3	100	0.43	13.8094	5.0052	32.1155	Up	1.13e-25	2.52e-24	--	--	--	--	--	--	--	--	sp|P17789|TTKB_DROME	146	1e-34	Protein tramtrack, beta isoform OS=Drosophila melanogaster GN=ttk PE=1 SV=2	--	--	--	--	--	K09237	2e-37	156	dwi:Dwil_GK12114	Cys2His2 zinc finger developmental/cell cycle regulator, other	-	-	-	--
Unigene29452_All	454	3	99	0.7065	22.4643	4.9908	31.7966	Up	2.15e-25	4.78e-24	--	--	--	--	--	--	--	--	sp|P51910|APOD_MOUSE	101	2e-21	Apolipoprotein D OS=Mus musculus GN=Apod PE=2 SV=1	VCA0443	68.6	1e-11	COG3040	Bacterial lipocalin	--	--	--	--	--	-	-	-	--
Unigene35273_All	569	1	33	0.1879	5.9747	4.9908	31.7966	Up	3.85e-09	3.63e-08	gi|29242785|gb|AAM94464.1|	66.2	8e-10	beta-/gamma-platein precursor [Euplotes aediculatus]	--	--	--	--	sp|Q8NBN7|RDH13_HUMAN	248	1e-65	Retinol dehydrogenase 13 OS=Homo sapiens GN=RDH13 PE=1 SV=2	Rv0068	171	2e-42	COG1028	Dehydrogenases with different specificities (related to short-chain alcohol dehydrogenases)	K11153	1e-69	263	tgu:100226769	retinol dehydrogenase 12 [EC:1.1.1.-]	-	-	-	ko01100//Metabolic pathways;ko00650//Butanoate metabolism;ko00830//Retinol metabolism;ko00051//Fructose and mannose metabolism;ko00591//Linoleic acid metabolism
Unigene29495_All	269	1	33	0.3975	12.6379	4.9907	31.7944	Up	3.85e-09	3.64e-08	--	--	--	--	--	--	--	--	sp|A2ASS6|TITIN_MOUSE	115	8e-25	Titin OS=Mus musculus GN=Ttn PE=1 SV=1	SPAC140.02	65.5	5e-10	COG0724	RNA-binding proteins (RRM domain)	K04574	7e-24	113	cfa:442940	neurofilament heavy polypeptide	GO:0009653//anatomical structure morphogenesis;GO:0007507//heart development;GO:0055002//striated muscle cell development	GO:0005515//protein binding	GO:0030017//sarcomere	ko05410//Hypertrophic cardiomyopathy (HCM);ko05414//Dilated cardiomyopathy;ko05014//Amyotrophic lateral sclerosis (ALS)
Unigene30165_All	266	1	33	0.402	12.7804	4.9906	31.7922	Up	3.85e-09	3.63e-08	gi|343403912|gb|AEM23552.1|	159	5e-38	NADH dehydrogenase subunit 1 [Heterocephalus glaber]	--	--	--	--	--	--	--	--	--	--	--	--	--	--	--	--	--	--	-	-	-	--
Unigene39124_All	243	2	65	0.88	27.5562	4.9687	31.3132	Up	5.17e-17	8.28e-16	--	--	--	--	--	--	--	--	--	--	--	--	--	--	--	--	--	--	--	--	--	--	-	-	-	--
Unigene34213_All	575	3	97	0.5579	17.3787	4.9612	31.1509	Up	7.81e-25	1.71e-23	--	--	--	--	gi|374428415|emb|FQ310507.3|	61.9	8e-06	Dicentrarchus labrax chromosome sequence corresponding to linkage group 1, bottom part, complete sequence	sp|Q9Y3Z3|SAMH1_HUMAN	354	4e-97	SAM domain and HD domain-containing protein 1 OS=Homo sapiens GN=SAMHD1 PE=1 SV=2	PAB2116	152	2e-36	COG1078	HD superfamily phosphohydrolases	--	--	--	--	--	-	-	-	--
Unigene40314_All	464	1	32	0.2304	7.1047	4.9466	30.8372	Up	7.35e-09	6.76e-08	gi|327478543|sp|Q54FZ4.2|Y8927_DICDI	55.5	7e-07	RecName: Full=Putative uncharacterized protein DDB_G0290521; Flags: Precursor	gi|90855815|gb|AC171134.2|	65.9	7e-07	Helobdella robusta clone CH306-1A5, complete sequence	--	--	--	--	--	--	--	--	--	--	--	--	--	--	-	-	-	--
Unigene35363_All	366	1	32	0.2921	9.007	4.9465	30.8351	Up	7.35e-09	6.76e-08	--	--	--	--	gi|195130109|ref|XM_002009461.1|	60	7e-06	Drosophila mojavensis GI15387 (Dmoj\GI15387), mRNA	sp|P54269|CAUP_DROME	53.9	9e-08	Homeobox protein caupolican OS=Drosophila melanogaster GN=caup PE=2 SV=2	--	--	--	--	--	K11406	2e-06	51.2	dpe:Dper_GL13309	histone deacetylase 4/5 [EC:3.5.1.98]	-	-	-	ko04610//Complement and coagulation cascades
CL2611.Contig1_All	208	1	32	0.5141	15.8489	4.9462	30.8287	Up	7.35e-09	6.77e-08	gi|321474847|gb|EFX85811.1|	54.3	2e-06	hypothetical protein DAPPUDRAFT_309095 [Daphnia pulex]	--	--	--	--	--	--	--	--	--	--	--	--	--	--	--	--	--	--	-	-	-	--
Unigene40328_All	567	1	32	0.1886	5.8141	4.9462	30.8287	Up	7.35e-09	6.76e-08	gi|347969557|ref|XP_307770.5|	188	1e-46	AGAP003261-PA [Anopheles gambiae str. PEST] >gi|333466204|gb|EAA03543.5| AGAP003261-PA [Anopheles gambiae str. PEST]	--	--	--	--	--	--	--	--	--	--	--	--	--	--	--	--	--	--	-	-	-	--
Unigene38018_All	310	2	63	0.6898	20.9359	4.9237	30.3516	Up	1.88e-16	2.93e-15	gi|170035772|ref|XP_001845741.1|	58.5	9e-08	growth and transformation-dependent protein [Culex quinquefasciatus] >gi|167878178|gb|EDS41561.1| growth and transformation-dependent protein [Culex quinquefasciatus]	gi|207080107|ref|NM_001135487.1|	85.7	9e-13	Pongo abelii 6-phosphofructo-2-kinase/fructose-2,6-biphosphatase 3 (PFKFB3), transcript variant 2, mRNA >gi|55733670|emb|CR861456.1| Pongo abelii mRNA; cDNA DKFZp459D062 (from clone DKFZp459D062)	sp|P07953|F261_RAT	550	5e-156	6-phosphofructo-2-kinase/fructose-2,6-bisphosphatase 1 OS=Rattus norvegicus GN=Pfkfb1 PE=1 SV=3	YJL155c_2	236	2e-61	COG0406	Fructose-2,6-bisphosphatase	K01103	0	640	isc:IscW_ISCW008488	6-phosphofructo-2-kinase / fructose-2,6-bisphosphatase [EC:2.7.1.105 3.1.3.46]	GO:0006000//fructose metabolic process;GO:0006796//phosphate metabolic process	GO:0008443//phosphofructokinase activity;GO:0019203//carbohydrate phosphatase activity;GO:0032559//adenyl ribonucleotide binding	-	ko00051//Fructose and mannose metabolism
Unigene39434_All	730	6	187	0.8788	26.3895	4.9083	30.0293	Up	1.61e-46	6.01e-45	--	--	--	--	--	--	--	--	sp|P81439|EQST_ACTEQ	59.3	3e-08	Equistatin OS=Actinia equina PE=1 SV=1	--	--	--	--	--	K06826	2e-06	54.7	dre:373088	nidogen (entactin)	-	-	-	--
Unigene40352_All	372	1	31	0.2874	8.5848	4.9007	29.8715	Up	1.4e-08	1.25e-07	--	--	--	--	--	--	--	--	sp|Q0P4F7|ACSF2_DANRE	558	1e-158	Acyl-CoA synthetase family member 2, mitochondrial OS=Danio rerio GN=acsf2 PE=2 SV=1	PA2557	527	3e-149	COG0318	Acyl-CoA synthetases (AMP-forming)/AMP-acid ligases II	K00666	1e-159	563	bfo:BRAFLDRAFT_164673	fatty-acyl-CoA synthase [EC:6.2.1.-]	-	-	-	ko01100//Metabolic pathways;ko03320//PPAR signaling pathway;ko00071//Fatty acid metabolism;ko04146//Peroxisome;ko04920//Adipocytokine signaling pathway
Unigene39519_All	720	3	93	0.4455	13.3065	4.9006	29.8695	Up	1.03e-23	2.16e-22	gi|350421359|ref|XP_003492817.1|	57.4	6e-07	PREDICTED: protein lethal(2)essential for life-like [Bombus impatiens]	gi|21425539|emb|AJ421453.1|	2325	0	Tupaia belangeri complete mitochondrial genome	sp|P38595|COX1_HALGR	914	0	Cytochrome c oxidase subunit 1 OS=Halichoerus grypus GN=MT-CO1 PE=3 SV=1	mlr7491	592	6e-169	COG0843	Heme/copper-type cytochrome/quinol oxidases, subunit 1	K02256	0	912	ecb:807850	cytochrome c oxidase subunit I [EC:1.9.3.1]	GO:0051234//establishment of localization;GO:0045333//cellular respiration	GO:0005506//iron ion binding;GO:0015002//heme-copper terminal oxidase activity	GO:0019866//organelle inner membrane;GO:0043231//intracellular membrane-bounded organelle;GO:0031224//intrinsic to membrane	ko01100//Metabolic pathways;ko04260//Cardiac muscle contraction;ko05012//Parkinson's disease;ko00190//Oxidative phosphorylation;ko05010//Alzheimer's disease;ko05016//Huntington's disease
Unigene32301_All	305	1	31	0.3506	10.4707	4.9004	29.8653	Up	1.4e-08	1.25e-07	gi|74267404|dbj|BAE44199.1|	60.5	2e-08	cuticular protein [Tachypleus tridentatus]	--	--	--	--	--	--	--	--	--	--	--	--	--	--	--	--	--	--	-	-	-	--
CL38.Contig2_All	375	21	641	5.9877	176.092	4.8782	29.4093	Up	1.27e-155	1.33e-153	gi|121484216|gb|ABM54465.1|	124	1e-27	cuticle protein CB6 [Portunus pelagicus]	gi|4902486|emb|AJ242595.1|	125	3e-25	Astacus astacus mRNA for zinc proteinase (astacin gene)	sp|P07584|ASTA_ASTFL	347	2e-95	Astacin OS=Astacus fluviatilis PE=1 SV=2	--	--	--	--	--	K08076	2e-32	139	cel:F39D8.4	astacin [EC:3.4.24.21]	-	-	-	--
Unigene29499_All	466	7	213	1.6061	47.0876	4.8737	29.3177	Up	1.29e-52	5.34e-51	--	--	--	--	gi|326924882|ref|XM_003208604.1|	69.9	5e-08	PREDICTED: Meleagris gallopavo parafibromin-like (LOC100541411), mRNA	sp|Q5ZLM0|CDC73_CHICK	594	4e-169	Parafibromin OS=Gallus gallus GN=CDC73 PE=2 SV=1	SPBC17G9.02c	83.2	2e-15	COG5157	RNA polymerase II assessory factor	K15175	0	706	ame:412377	parafibromin	-	-	-	--
Unigene32366_All	533	2	60	0.4012	11.5968	4.8533	28.9061	Up	1.3e-15	1.95e-14	gi|82795527|gb|ABB91677.1|	90.1	4e-17	arthrodial cuticle protein AMP16.5 [Callinectes sapidus]	gi|30407149|emb|AL844504.1|	65.9	3e-07	Plasmodium falciparum 3D7 chromosome 5	sp|Q8ID94|YPF12_PLAF7	53.9	6e-07	Uncharacterized protein MAL13P1.304 OS=Plasmodium falciparum (isolate 3D7) GN=MAL13P1.304 PE=4 SV=1	--	--	--	--	--	--	--	--	--	--	-	GO:0003824//catalytic activity	-	--
Unigene39665_All	244	1	30	0.4382	12.6661	4.8532	28.9041	Up	2.67e-08	2.32e-07	--	--	--	--	--	--	--	--	sp|P86854|PLCL_MYTGA	51.2	7e-06	Perlucin-like protein OS=Mytilus galloprovincialis PE=1 SV=1	--	--	--	--	--	K06563	3e-06	54.3	mdo:100026862	CD209 antigen	-	-	-	ko04145//Phagosome;ko05152//Tuberculosis;ko05162//Measles
CL323.Contig1_All	774	2	60	0.2763	7.9859	4.8531	28.9021	Up	1.3e-15	1.95e-14	gi|148681613|gb|EDL13560.1|	144	4e-33	RIKEN cDNA 1810009J06 [Mus musculus]	gi|183397234|gb|EU440761.1|	819	0	Penaeus monodon innexin 2 mRNA, complete cds	sp|Q9XYN1|INX2_SCHAM	493	8e-139	Innexin inx2 OS=Schistocerca americana GN=inx2 PE=1 SV=1	--	--	--	--	--	--	--	--	--	--	-	-	-	--
CL424.Contig1_All	1532	2	60	0.1396	4.0346	4.8531	28.9021	Up	1.3e-15	1.95e-14	gi|327264668|ref|XP_003217134.1|	62.8	5e-08	PREDICTED: myosin-4-like [Anolis carolinensis]	--	--	--	--	sp|Q02817|MUC2_HUMAN	54.3	2e-07	Mucin-2 OS=Homo sapiens GN=MUC2 PE=1 SV=2	--	--	--	--	--	K01183	4e-09	61.2	cqu:CpipJ_CPIJ010945	chitinase [EC:3.2.1.14]	-	-	-	ko05146//Amoebiasis;ko05110//Vibrio cholerae infection;ko00520//Amino sugar and nucleotide sugar metabolism
Unigene39527_All	236	1	30	0.4531	13.0955	4.8531	28.9021	Up	2.67e-08	2.32e-07	gi|195390510|ref|XP_002053911.1|	67	2e-10	GJ23081 [Drosophila virilis] >gi|194151997|gb|EDW67431.1| GJ23081 [Drosophila virilis]	gi|83307286|emb|CT033260.1|	133	4e-27	Platynereis dumerilii EST IB0AAA23DD11EM1	sp|Q6NYG8|DPYD_DANRE	1183	0	Dihydropyrimidine dehydrogenase [NADP(+)] OS=Danio rerio GN=dpyd PE=2 SV=1	TM1640	212	2e-54	COG0493	NADPH-dependent glutamate synthase beta chain and related oxidoreductases	K00207	0	1219	bfo:BRAFLDRAFT_129513	dihydropyrimidine dehydrogenase (NADP+) [EC:1.3.1.2]	-	-	-	ko01100//Metabolic pathways;ko00410//beta-Alanine metabolism;ko00983//Drug metabolism - other enzymes;ko00770//Pantothenate and CoA biosynthesis;ko00240//Pyrimidine metabolism
CL121.Contig1_All	404	1	30	0.2647	7.6498	4.853	28.9	Up	2.67e-08	2.32e-07	gi|194769362|ref|XP_001966773.1|	60.5	2e-08	GF19107 [Drosophila ananassae] >gi|190618294|gb|EDV33818.1| GF19107 [Drosophila ananassae]	gi|63093881|dbj|AB194409.1|	157	1e-34	Marsupenaeus japonicus DD1 mRNA for cuticular protein DD1, complete cds	--	--	--	--	--	--	--	--	--	--	--	--	--	--	-	-	-	--
Unigene18061_All	1325	72	2120	5.8101	164.829	4.8263	28.3701	Up	0	0	gi|296045879|gb|ADG86240.1|	499	1e-139	triosephosphate isomerase [Penaeus monodon]	gi|195181456|emb|AM910988.2|	67.9	3e-07	Plasmodium knowlesi strain H chromosome 6, complete genome	sp|Q75JC9|Y8484_DICDI	82.8	5e-15	Uncharacterized protein DDB_G0271670 OS=Dictyostelium discoideum GN=DDB_G0271670 PE=4 SV=1	YDR170c	56.2	4e-07	COG5307	SEC7 domain proteins	K04573	1e-13	80.1	dre:100033387	neurofilament medium polypeptide (neurofilament 3)	-	-	-	ko04744//Phototransduction;ko04740//Olfactory transduction;ko05014//Amyotrophic lateral sclerosis (ALS)
Unigene35137_All	342	1	29	0.3126	8.7354	4.8045	27.9446	Up	5.09e-08	4.3e-07	--	--	--	--	--	--	--	--	--	--	--	--	--	--	--	--	--	--	--	--	--	--	-	-	-	--
Unigene40242_All	1033	3	87	0.3105	8.6762	4.8044	27.9427	Up	4.86e-22	9.62e-21	gi|149725110|ref|XP_001489867.1|	228	5e-58	PREDICTED: 1-aminocyclopropane-1-carboxylate synthase-like protein 2 [Equus caballus]	--	--	--	--	sp|Q5H9F3|BCORL_HUMAN	66.6	3e-10	BCL-6 corepressor-like protein 1 OS=Homo sapiens GN=BCORL1 PE=1 SV=1	RSc1040	65.5	5e-10	COG1530	Ribonucleases G and E	K14822	3e-11	71.6	tgu:100219403	rRNA-processing protein CGR1	-	-	-	--
Unigene31794_All	396	1	29	0.27	7.5442	4.8043	27.9408	Up	5.09e-08	4.3e-07	--	--	--	--	--	--	--	--	--	--	--	--	--	--	--	--	--	--	--	--	--	--	-	-	-	--
Unigene39093_All	382	4	116	1.1196	31.2829	4.8043	27.9408	Up	5.31e-29	1.3e-27	gi|307207075|gb|EFN84884.1|	68.2	1e-10	Protein diaphanous [Harpegnathos saltator]	gi|32131082|emb|AL844511.14|	63.9	7e-07	Mouse DNA sequence from clone RP23-244B6 on chromosome 2 Contains a novel gene, complete sequence	--	--	--	--	--	--	--	--	--	--	--	--	--	--	-	-	-	--
Unigene31492_All	210	1	29	0.5092	14.2263	4.8042	27.9388	Up	5.09e-08	4.3e-07	--	--	--	--	gi|19572017|emb|AL645611.9|	63.9	2e-06	Mouse DNA sequence from clone RP23-432O24 on chromosome 11 Contains part of the Adamts2 gene for a disintegrin-like and metalloprotease (reprolysin type) with thrombospondin type 1 motif 2, complete sequence	sp|P08659|LUCI_PHOPY	299	2e-80	Luciferin 4-monooxygenase OS=Photinus pyralis PE=1 SV=1	AF0089	232	2e-60	COG0318	Acyl-CoA synthetases (AMP-forming)/AMP-acid ligases II	K01904	2e-93	343	tad:TRIADDRAFT_56202	4-coumarate--CoA ligase [EC:6.2.1.12]	-	-	-	ko01100//Metabolic pathways;ko00360//Phenylalanine metabolism;ko00130//Ubiquinone and other terpenoid-quinone biosynthesis
Unigene32097_All	456	1	29	0.2345	6.5516	4.8042	27.9388	Up	5.09e-08	4.3e-07	--	--	--	--	--	--	--	--	sp|Q14CN2|CLCA4_HUMAN	186	1e-46	Calcium-activated chloride channel regulator 4 OS=Homo sapiens GN=CLCA4 PE=1 SV=2	--	--	--	--	--	K05030	3e-50	200	rno:362053	calcium-activated chloride channel family member 4	-	-	-	ko04972//Pancreatic secretion;ko04740//Olfactory transduction
Unigene32871_All	269	1	29	0.3975	11.106	4.8042	27.9388	Up	5.09e-08	4.3e-07	--	--	--	--	--	--	--	--	sp|Q9VJ26|EFHD_DROME	83.2	2e-15	EF-hand domain-containing protein CG10641 OS=Drosophila melanogaster GN=CG10641 PE=2 SV=1	--	--	--	--	--	K13172	5e-07	57.4	oaa:100075123	serine/arginine repetitive matrix protein 2	-	-	-	--
Unigene31549_All	443	1	29	0.2414	6.7438	4.8041	27.9369	Up	5.09e-08	4.3e-07	gi|340716721|ref|XP_003396843.1|	142	4e-33	PREDICTED: ubiquitin carboxyl-terminal hydrolase 36-like [Bombus terrestris]	--	--	--	--	sp|A8MUU9|YV023_HUMAN	52.8	2e-06	Putative uncharacterized protein ENSP00000383309 OS=Homo sapiens PE=5 SV=3	--	--	--	--	--	K08963	6e-10	66.2	bfo:BRAFLDRAFT_83750	methylthioribose-1-phosphate isomerase [EC:5.3.1.23]	-	-	-	ko01100//Metabolic pathways;ko00270//Cysteine and methionine metabolism
Unigene39497_All	481	6	173	1.3338	37.0522	4.7959	27.7786	Up	1.3e-42	4.44e-41	--	--	--	--	gi|148841063|gb|EF432734.1|	2690	0	Litopenaeus vannamei relish mRNA, complete cds	sp|O73630|NFKB2_XENLA	144	8e-34	Nuclear factor NF-kappa-B p100 subunit OS=Xenopus laevis GN=nfkb2 PE=2 SV=1	all2748	75.9	4e-13	COG0666	FOG: Ankyrin repeat	K02580	3e-57	224	spu:373533	nuclear factor NF-kappa-B p105 subunit	-	-	-	ko05146//Amoebiasis;ko05133//Pertussis;ko05164//Influenza A;ko05140//Leishmaniasis;ko05152//Tuberculosis;ko05162//Measles;ko05145//Toxoplasmosis;ko05222//Small cell lung cancer;ko04621//NOD-like receptor signaling pathway;ko05131//Shigellosis;ko05215//Prostate cancer;ko05200//Pathways in cancer;ko05160//Hepatitis C;ko04920//Adipocytokine signaling pathway;ko04010//MAPK signaling pathway;ko05220//…
Unigene39577_All	541	2	57	0.3953	10.854	4.7791	27.457	Up	8.92e-15	1.27e-13	gi|157122893|ref|XP_001659943.1|	232	6e-60	serine protease [Aedes aegypti] >gi|108882943|gb|EAT47168.1| serine protease [Aedes aegypti]	--	--	--	--	sp|P84875|PCPI_SABMA	72.8	3e-13	Carboxypeptidase inhibitor SmCI OS=Sabellastarte magnifica PE=1 SV=1	--	--	--	--	--	K03909	3e-12	71.2	dre:359833	tissue factor pathway inhibitor	-	GO:0030414//protease inhibitor activity	-	ko04610//Complement and coagulation cascades;ko05010//Alzheimer's disease
Unigene39082_All	315	1	28	0.3394	9.1572	4.7538	26.9797	Up	9.68e-08	7.95e-07	gi|121484216|gb|ABM54465.1|	58.2	1e-07	cuticle protein CB6 [Portunus pelagicus]	gi|29294388|gb|AC130817.4|	73.8	2e-09	Mus musculus BAC clone RP23-68J13 from 16, complete sequence	--	--	--	--	--	--	--	--	--	--	--	--	--	--	-	-	-	--
Unigene39615_All	222	1	28	0.4816	12.9933	4.7538	26.9797	Up	9.68e-08	7.95e-07	--	--	--	--	--	--	--	--	--	--	--	--	--	--	--	--	--	--	--	--	--	--	-	-	-	--
Unigene36760_All	507	1	28	0.2109	5.6894	4.7536	26.9759	Up	9.68e-08	7.95e-07	gi|290563462|ref|NP_001166719.1|	58.5	1e-07	cuticular protein RR-1 motif 32 precursor [Bombyx mori]	--	--	--	--	sp|P19967|CYB5R_DROME	323	5e-88	Cytochrome b5-related protein OS=Drosophila melanogaster GN=Cyt-b5-r PE=2 SV=2	SPCC16A11.10c	51.2	5e-06	COG5274	Cytochrome b involved in lipid metabolism	K13172	1e-11	72	oaa:100075123	serine/arginine repetitive matrix protein 2	-	-	-	--
Unigene31516_All	458	1	28	0.2335	6.298	4.7534	26.9722	Up	9.68e-08	7.95e-07	gi|298162780|gb|ADI59754.1|	92	7e-18	early cuticle protein 6 [Callinectes sapidus]	--	--	--	--	sp|Q04519|ASM_MOUSE	392	9e-109	Sphingomyelin phosphodiesterase OS=Mus musculus GN=Smpd1 PE=2 SV=2	--	--	--	--	--	K12350	3e-112	406	phu:Phum_PHUM427830	sphingomyelin phosphodiesterase [EC:3.1.4.12]	-	-	-	ko01100//Metabolic pathways;ko04142//Lysosome;ko00600//Sphingolipid metabolism
Unigene39112_All	896	6	167	0.716	19.2009	4.7451	26.8174	Up	6.05e-41	1.99e-39	--	--	--	--	gi|309099427|gb|GU136229.1|	2416	0	Litopenaeus vannamei elongation factor 1-alpha (EF1A) mRNA, complete cds	sp|P68105|EF1A1_RABIT	751	0	Elongation factor 1-alpha 1 OS=Oryctolagus cuniculus GN=EEF1A1 PE=1 SV=1	SPCC794.09c	713	0	COG5256	Translation elongation factor EF-1alpha (GTPase)	K03231	0	762	nvi:100114226	elongation factor 1-alpha	GO:0006412//translation;GO:0009207	GO:0017111//nucleoside-triphosphatase activity;GO:0008135//translation factor activity, nucleic acid binding;GO:0032561//guanyl ribonucleotide binding	GO:0044424//intracellular part	ko03013//RNA transport
Unigene31469_All	477	10	278	2.2416	60.0398	4.7433	26.784	Up	2.83e-67	1.45e-65	--	--	--	--	--	--	--	--	--	--	--	--	--	--	--	--	--	--	--	--	--	--	-	-	-	--
Unigene33565_All	378	52	1420	14.7089	386.999	4.7176	26.3111	Up	0	0	--	--	--	--	--	--	--	--	sp|O15118|NPC1_HUMAN	677	0	Niemann-Pick C1 protein OS=Homo sapiens GN=NPC1 PE=1 SV=2	--	--	--	--	--	K12385	0	799	ame:552375	Niemann-Pick C1 protein	GO:0018988;GO:0006066//alcohol metabolic process;GO:0030301//cholesterol transport;GO:0006694//steroid biosynthetic process	-	-	ko04142//Lysosome
Unigene39146_All	1307	10	273	0.8181	21.5179	4.7171	26.302	Up	6.92e-66	3.47e-64	gi|219809644|gb|ACL36280.1|	209	2e-52	Kazal-type serine proteinase inhibitor 1 [Fenneropenaeus chinensis]	--	--	--	--	sp|P17988|ST1A1_RAT	164	3e-40	Sulfotransferase 1A1 OS=Rattus norvegicus GN=Sult1a1 PE=1 SV=1	--	--	--	--	--	K01016	5e-43	175	oaa:100081825	estrone sulfotransferase [EC:2.8.2.4]	-	-	-	ko00140//Steroid hormone biosynthesis;ko00920//Sulfur metabolism
Unigene39709_All	418	1	27	0.2558	6.6543	4.7012	26.0137	Up	1.84e-07	1.46e-06	gi|209165353|gb|ACI41238.1|	60.5	2e-08	aggregate spider glue 1 [Nephila clavipes]	--	--	--	--	--	--	--	--	--	--	--	--	--	K13171	2e-06	54.3	cel:F28D9.1	serine/arginine repetitive matrix protein 1	-	-	-	ko03015//mRNA surveillance pathway;ko03013//RNA transport
Unigene31849_All	437	1	27	0.2447	6.365	4.7011	26.0119	Up	1.84e-07	1.46e-06	--	--	--	--	--	--	--	--	sp|Q99323|MYSN_DROME	67.4	1e-10	Myosin heavy chain, non-muscle OS=Drosophila melanogaster GN=zip PE=1 SV=2	SPAC10F6.09c	52.4	3e-06	COG1196	Chromosome segregation ATPases	K10352	5e-11	70.1	bmy:Bm1_00655	myosin heavy chain	-	-	-	ko05410//Hypertrophic cardiomyopathy (HCM);ko05414//Dilated cardiomyopathy;ko04810//Regulation of actin cytoskeleton;ko04260//Cardiac muscle contraction;ko05416//Viral myocarditis;ko04270//Vascular smooth muscle contraction;ko04530//Tight junction
Unigene31935_All	456	1	27	0.2345	6.0997	4.7011	26.0119	Up	1.84e-07	1.46e-06	gi|309362728|emb|CAP27458.2|	162	4e-39	CBR-NAS-13 protein [Caenorhabditis briggsae AF16]	gi|354789496|gb|JN953997.1|	71.9	7e-09	Mus musculus targeted KO-first, conditional ready, lacZ-tagged mutant allele 1700021F07Rik:tm1a(KOMP)Wtsi; transgenic	--	--	--	--	--	--	--	--	--	--	--	--	--	--	-	-	-	--
CL633.Contig1_All	823	6	160	0.7795	20.0278	4.6833	25.6929	Up	5.31e-39	1.68e-37	--	--	--	--	--	--	--	--	sp|Q3TGF2|F107B_MOUSE	78.2	5e-14	Protein FAM107B OS=Mus musculus GN=Fam107b PE=2 SV=2	--	--	--	--	--	--	--	--	--	--	-	-	-	--
Unigene34147_All	369	3	80	0.8693	22.3345	4.6833	25.6929	Up	4.3e-20	7.98e-19	--	--	--	--	gi|46064633|gb|AC147216.3|	61.9	8e-06	Pan troglodytes BAC clone RP43-156I12 from chromosome 7, complete sequence	--	--	--	--	--	--	--	--	--	--	--	--	--	--	-	-	-	--
Unigene39090_All	356	3	79	0.901	22.8607	4.6652	25.3726	Up	8.15e-20	1.49e-18	gi|33468738|dbj|BAC81566.1|	111	1e-23	calcification-associated peptide-1 [Procambarus clarkii]	gi|29466488|emb|AL929212.8|	65.9	2e-07	Mouse DNA sequence from clone RP23-65G6 on chromosome 2 Contains three novel genes, the gene for the ortholog of zinc finger protein 297B ZNF297B (Homo sapiens), the 3' end of the Lmx1b gene for LIM homeobox transcription factor 1 beta, an H3 histone family 3A (H3f3a) pseudogene and five CpG islands, complete sequence	sp|P27780|CUP8_DROME	55.5	8e-08	Pupal cuticle protein Edg-84A OS=Drosophila melanogaster GN=Edg84A PE=2 SV=1	--	--	--	--	--	--	--	--	--	--	-	-	-	--
CL773.Contig2_All	729	46	1211	6.7468	171.131	4.6648	25.3656	Up	2.69e-285	4.75e-283	gi|159792900|gb|ABW98670.1|	85.1	3e-15	insect intestinal mucin IIM86 [Helicoverpa armigera]	gi|133754270|gb|EF114674.1|	829	0	Penaeus monodon effector caspase mRNA, complete cds	sp|P89116|CASP1_SPOFR	231	5e-60	Caspase-1 OS=Spodoptera frugiperda PE=1 SV=1	--	--	--	--	--	K04489	5e-56	219	phu:Phum_PHUM221390	caspase invertebrate, apoptosis-related cysteine protease [EC:3.4.22.-]	-	-	-	--
Unigene30057_All	688	3	78	0.4662	11.6794	4.6469	25.0528	Up	1.54e-19	2.79e-18	gi|332025236|gb|EGI65410.1|	287	3e-76	Serine proteinase stubble [Acromyrmex echinatior]	gi|37202264|gb|AC141430.3|	75.8	8e-10	Mus musculus BAC clone RP23-95O14 from chromosome 5, complete sequence	--	--	--	--	--	--	--	--	--	--	--	--	--	--	-	-	-	--
Unigene32153_All	484	1	26	0.2209	5.534	4.6469	25.0528	Up	3.49e-07	2.68e-06	gi|340726619|ref|XP_003401653.1|	160	1e-38	PREDICTED: n-acetyllactosaminide beta-1,3-N-acetylglucosaminyltransferase-like [Bombus terrestris]	--	--	--	--	sp|P48607|SPZ_DROME	68.6	5e-11	Protein spaetzle OS=Drosophila melanogaster GN=spz PE=1 SV=3	--	--	--	--	--	--	--	--	--	--	-	-	-	--
Unigene37010_All	403	1	26	0.2653	6.6463	4.6469	25.0528	Up	3.49e-07	2.67e-06	--	--	--	--	gi|348550197|ref|XM_003460871.1|	202	7e-48	PREDICTED: Cavia porcellus phosphodiesterase 4A, cAMP specific (Pde4a), mRNA	sp|Q8IRU4|PDE4E_DROME	668	0	cAMP-specific 3',5'-cyclic phosphodiesterase, isoform F OS=Drosophila melanogaster GN=dnc PE=2 SV=1	--	--	--	--	--	K01120	0	704	ame:411288	3',5'-cyclic-nucleotide phosphodiesterase [EC:3.1.4.17]	-	-	-	ko00230//Purine metabolism
Unigene32212_All	326	1	26	0.328	8.2162	4.6467	25.0493	Up	3.49e-07	2.67e-06	--	--	--	--	--	--	--	--	sp|Q2KI51|PR15A_BOVIN	61.2	1e-08	Protein phosphatase 1 regulatory subunit 15A OS=Bos taurus GN=PPP1R15A PE=2 SV=2	--	--	--	--	--	K14019	4e-08	61.2	bta:514688	protein phosphatase 1 regulatory subunit 15A	-	-	-	ko01100//Metabolic pathways;ko00562//Inositol phosphate metabolism;ko04141//Protein processing in endoplasmic reticulum;ko04070//Phosphatidylinositol signaling system
Unigene31134_All	448	1	26	0.2387	5.9787	4.6466	25.0476	Up	3.49e-07	2.68e-06	--	--	--	--	gi|194743235|ref|XM_001954070.1|	137	5e-28	Drosophila ananassae GF16907 (Dana\GF16907), mRNA	sp|Q6P9R2|OXSR1_MOUSE	516	2e-145	Serine/threonine-protein kinase OSR1 OS=Mus musculus GN=Oxsr1 PE=1 SV=1	YAR019c	140	2e-32	COG0515	Serine/threonine protein kinase	K08282	4e-171	603	dan:Dana_GF16907	non-specific serine/threonine protein kinase [EC:2.7.11.1]	-	-	-	--
Unigene4840_All	515	43	1096	8.9275	219.238	4.6181	24.5576	Up	7.78e-257	1.24e-254	gi|238476875|gb|ACR43431.1|	71.2	2e-11	crustin type I [Macrobrachium rosenbergii]	gi|37605635|emb|BX005124.7|	99.6	4e-17	Zebrafish DNA sequence from clone CH211-284A16 in linkage group 20 Contains the 3' end of the gene for a novel protein similar to vertebrate transmembrane protein 55A (TMEM55A) and the 3' end of the gene for a novel protein (zgc:110161), complete sequence	sp|Q55BK3|Y1118_DICDI	57.8	9e-08	Bromodomain-containing protein DDB_G0271118 OS=Dictyostelium discoideum GN=DDB_G0271118 PE=4 SV=1	--	--	--	--	--	--	--	--	--	--	GO:0044238//primary metabolic process;GO:0044237//cellular metabolic process	GO:0017111//nucleoside-triphosphatase activity;GO:0000166//nucleotide binding	GO:0044464//cell part	--
CL370.Contig2_All	398	1	25	0.2686	6.471	4.5905	24.0923	Up	6.62e-07	4.88e-06	--	--	--	--	gi|269838647|gb|GU218693.1|	163	3e-36	Fenneropenaeus chinensis CYP4 mRNA, complete cds	sp|P29981|CP4C1_BLADI	497	3e-140	Cytochrome P450 4C1 OS=Blaberus discoidalis GN=CYP4C1 PE=2 SV=1	BH0579	174	4e-43	COG2124	Cytochrome P450	K07427	2e-136	486	gga:415121	cytochrome P450, family 4, subfamily V	-	-	-	--
Unigene32918_All	315	1	25	0.3394	8.176	4.5903	24.089	Up	6.62e-07	4.88e-06	--	--	--	--	gi|292627103|ref|XM_001923865.2|	202	1e-47	PREDICTED: Danio rerio HECT, UBA and WWE domain containing 1, transcript variant 2 (huwe1), mRNA	sp|Q7TMY8|HUWE1_MOUSE	1375	0	E3 ubiquitin-protein ligase HUWE1 OS=Mus musculus GN=Huwe1 PE=1 SV=5	SPAC19D5.04	431	6e-120	COG5021	Ubiquitin-protein ligase	K10592	0	1460	mdo:100010537	E3 ubiquitin-protein ligase HUWE1 [EC:6.3.2.19]	GO:0016567//protein ubiquitination	-	-	ko04120//Ubiquitin mediated proteolysis
CL1691.Contig2_All	339	1	25	0.3154	7.5972	4.5902	24.0873	Up	6.62e-07	4.89e-06	gi|298162778|gb|ADI59753.1|	104	1e-21	early cuticle protein 5 [Callinectes sapidus]	--	--	--	--	sp|P57093|PAHX_RAT	79.3	1e-14	Phytanoyl-CoA dioxygenase, peroxisomal OS=Rattus norvegicus GN=Phyh PE=1 SV=2	RSp0209	56.6	6e-08	COG5285	Protein involved in biosynthesis of mitomycin antibiotics/polyketide fumonisin	K00477	4e-16	85.9	nvi:100118569	phytanoyl-CoA hydroxylase [EC:1.14.11.18]	-	-	-	ko04146//Peroxisome
Unigene38005_All	322	2	50	0.6641	15.9966	4.5902	24.0873	Up	7.85e-13	9.91e-12	--	--	--	--	--	--	--	--	sp|Q28092|CYLC2_BOVIN	74.3	2e-13	Cylicin-2 OS=Bos taurus GN=CYLC2 PE=1 SV=1	YOR054c	70.9	1e-12	COG0452	Phosphopantothenoylcysteine synthetase/decarboxylase	K13093	4e-14	77.8	bta:781157	HIV Tat-specific factor 1	-	-	-	ko04744//Phototransduction
Unigene40200_All	221	1	25	0.4838	11.6536	4.5902	24.0873	Up	6.62e-07	4.88e-06	--	--	--	--	--	--	--	--	--	--	--	--	--	--	--	--	--	--	--	--	--	--	-	-	-	--
Unigene33540_All	230	2	50	0.9298	22.3952	4.5901	24.0856	Up	7.85e-13	9.91e-12	gi|321457991|gb|EFX69067.1|	52.8	5e-06	hypothetical protein DAPPUDRAFT_301173 [Daphnia pulex]	--	--	--	--	--	--	--	--	--	--	--	--	--	--	--	--	--	--	-	-	-	--
Unigene37971_All	492	3	75	0.652	15.704	4.5901	24.0856	Up	1.05e-18	1.82e-17	--	--	--	--	--	--	--	--	sp|P81388|CU04_HOMAM	85.9	8e-17	Cuticle protein AMP4 OS=Homarus americanus PE=1 SV=1	--	--	--	--	--	--	--	--	--	--	-	-	-	--
Unigene39446_All	531	6	150	1.2082	29.1011	4.5901	24.0856	Up	3.11e-36	9.18e-35	--	--	--	--	gi|354784652|gb|JN949153.1|	65.9	2e-07	Mus musculus targeted KO-first, conditional ready, lacZ-tagged mutant allele Dnm2:tm1a(KOMP)Wtsi; transgenic	sp|O97763|NPC2_PIG	75.5	1e-13	Epididymal secretory protein E1 OS=Sus scrofa GN=NPC2 PE=1 SV=1	--	--	--	--	--	K13443	3e-14	79	ecb:100051060	Niemann-Pick C2 protein	-	-	-	ko04142//Lysosome
Unigene40441_All	205	1	25	0.5216	12.5632	4.5901	24.0856	Up	6.62e-07	4.88e-06	--	--	--	--	gi|224090311|ref|XM_002191829.1|	67.9	1e-07	PREDICTED: Taeniopygia guttata similar to alanine-glyoxylate aminotransferase 2 (LOC100230972), mRNA	sp|Q17QF0|AGT2_BOVIN	541	2e-153	Alanine--glyoxylate aminotransferase 2, mitochondrial OS=Bos taurus GN=AGXT2 PE=2 SV=1	BMEII0348	300	7e-81	COG0160	4-aminobutyrate aminotransferase and related aminotransferases	K00827	0	645	dgr:Dgri_GH14768	alanine-glyoxylate transaminase / (R)-3-amino-2-methylpropionate-pyruvate transaminase [EC:2.6.1.44 2.6.1.40]	-	-	-	ko01100//Metabolic pathways;ko00260//Glycine, serine and threonine metabolism;ko00250//Alanine, aspartate and glutamate metabolism
Unigene40003_All	451	1	25	0.2371	5.7105	4.59	24.0839	Up	6.62e-07	4.88e-06	gi|297678271|ref|XP_002817001.1|	52.8	5e-06	PREDICTED: tudor domain-containing protein 6-like isoform 2 [Pongo abelii]	--	--	--	--	sp|Q9Z2L6|MINP1_MOUSE	129	3e-29	Multiple inositol polyphosphate phosphatase 1 OS=Mus musculus GN=Minpp1 PE=1 SV=3	DR2133	56.2	2e-07	COG4372	Uncharacterized protein conserved in bacteria with the myosin-like domain	K03103	8e-45	182	phu:Phum_PHUM354750	multiple inositol-polyphosphate phosphatase [EC:3.1.3.62]	-	-	-	ko00562//Inositol phosphate metabolism
Unigene40189_All	322	1	25	0.3321	7.9983	4.59	24.0839	Up	6.62e-07	4.88e-06	--	--	--	--	gi|358357316|gb|JN835259.1|	73.8	1e-09	Procambarus clarkii selenium-dependent glutathione peroxidase mRNA, complete cds	sp|P21765|GPX5_MOUSE	166	8e-41	Epididymal secretory glutathione peroxidase OS=Mus musculus GN=Gpx5 PE=2 SV=2	CAC1571	113	5e-25	COG0386	Glutathione peroxidase	K00432	2e-43	176	dre:798788	glutathione peroxidase [EC:1.11.1.9]	-	-	-	ko00480//Glutathione metabolism;ko00590//Arachidonic acid metabolism;ko05016//Huntington's disease;ko05014//Amyotrophic lateral sclerosis (ALS)
Unigene35313_All	487	1	25	0.2196	5.2884	4.5899	24.0823	Up	6.62e-07	4.88e-06	gi|291239937|ref|XP_002739875.1|	114	2e-24	PREDICTED: organic cation transporter protein-like [Saccoglossus kowalevskii]	--	--	--	--	sp|P50404|SFTPD_MOUSE	59.7	2e-08	Pulmonary surfactant-associated protein D OS=Mus musculus GN=Sftpd PE=2 SV=1	--	--	--	--	--	K10068	8e-08	59.7	mmu:20390	surfactant, pulmonary-associated protein D	-	-	-	ko04145//Phagosome;ko05152//Tuberculosis
Unigene31459_All	514	12	299	2.4962	59.9268	4.5854	24.0073	Up	7.2e-71	3.86e-69	gi|290560918|ref|NP_001166682.1|	69.3	7e-11	cuticular protein RR-2 motif 78 precursor [Bombyx mori]	gi|183397242|gb|EU440765.1|	5075	0	Penaeus monodon progestin membrane receptor component 1 long form mRNA, complete cds	sp|Q5RED0|PGRC1_PONAB	200	2e-50	Membrane-associated progesterone receptor component 1 OS=Pongo abelii GN=PGRMC1 PE=2 SV=3	--	--	--	--	--	--	--	--	--	--	-	-	-	--
Unigene17848_All	1462	108	2689	7.8985	189.477	4.5843	23.989	Up	0	0	gi|227122180|gb|ACP19561.1|	656	0	clip domain serine proteinase 2 [Penaeus monodon]	--	--	--	--	sp|Q8HYL8|ACOX1_PHACI	595	2e-169	Peroxisomal acyl-coenzyme A oxidase 1 OS=Phascolarctos cinereus GN=ACOX1 PE=1 SV=2	YGL205w	226	1e-58	COG1960	Acyl-CoA dehydrogenases	K00232	0	683	tca:662475	acyl-CoA oxidase [EC:1.3.3.6]	-	-	-	ko01100//Metabolic pathways;ko00410//beta-Alanine metabolism;ko03320//PPAR signaling pathway;ko00071//Fatty acid metabolism;ko00592//alpha-Linolenic acid metabolism;ko01040//Biosynthesis of unsaturated fatty acids;ko00640//Propanoate metabolism;ko04146//Peroxisome;ko00280//Valine, leucine and isoleucine degradation
Unigene17357_All	1017	19	472	1.9976	47.8117	4.581	23.9342	Up	5.66e-111	4.49e-109	gi|340373522|ref|XP_003385290.1|	101	7e-20	PREDICTED: uncharacterized PPE family protein PPE21-like [Amphimedon queenslandica]	gi|195495856|ref|XM_002095410.1|	65.9	4e-07	Drosophila yakuba GE19688 (Dyak\GE19688), mRNA	sp|A7ISW1|QPCT_BOIIR	285	1e-76	Glutaminyl-peptide cyclotransferase OS=Boiga irregularis GN=QPCT PE=2 SV=1	--	--	--	--	--	K00683	9e-83	307	isc:IscW_ISCW023264	glutaminyl-peptide cyclotransferase [EC:2.3.2.5]	-	-	-	--
Unigene33578_All	545	24	595	4.7085	112.469	4.5781	23.8861	Up	1.92e-139	1.85e-137	gi|261331295|emb|CBH14285.1|	62.4	1e-08	T. brucei spp.-specific protein [Trypanosoma brucei gambiense DAL972]	--	--	--	--	sp|Q9QZU7|BODG_RAT	268	2e-71	Gamma-butyrobetaine dioxygenase OS=Rattus norvegicus GN=Bbox1 PE=1 SV=1	mll1440	139	1e-32	COG2175	Probable taurine catabolism dioxygenase	K00471	2e-82	307	bfo:BRAFLDRAFT_212201	gamma-butyrobetaine dioxygenase [EC:1.14.11.1]	-	-	-	ko00310//Lysine degradation
Unigene30037_All	816	4	99	0.5241	12.4985	4.5758	23.8481	Up	2.77e-24	5.93e-23	gi|320164930|gb|EFW41829.1|	58.5	3e-07	spleen protein tyrosine kinase [Capsaspora owczarzaki ATCC 30864]	gi|301787634|ref|XM_002929187.1|	385	1e-103	PREDICTED: Ailuropoda melanoleuca transitional endoplasmic reticulum ATPase-like (LOC100470305), mRNA	sp|Q6GL04|TERA_XENTR	816	0	Transitional endoplasmic reticulum ATPase OS=Xenopus tropicalis GN=vcp PE=2 SV=1	YDL126c	733	0	COG0464	ATPases of the AAA+ class	K13525	0	816	xtr:448177	transitional endoplasmic reticulum ATPase	-	-	-	ko04141//Protein processing in endoplasmic reticulum
CL2014.Contig1_All	275	3	74	1.1664	27.7212	4.5709	23.7672	Up	1.98e-18	3.39e-17	--	--	--	--	gi|345316670|ref|XM_001517810.2|	67.9	1e-07	PREDICTED: Ornithorhynchus anatinus betaine--homocysteine S-methyltransferase 1-like (LOC100088098), mRNA	sp|Q5XGM3|BHMT1_XENLA	286	1e-113	Betaine--homocysteine S-methyltransferase 1 OS=Xenopus laevis GN=bhmt PE=2 SV=1	BS_yitJ_1	77.4	6e-19	COG0646	Methionine synthase I (cobalamin-dependent), methyltransferase domain	K00544	1e-113	294	gga:416371	betaine-homocysteine S-methyltransferase [EC:2.1.1.5]	-	-	-	ko01100//Metabolic pathways;ko00260//Glycine, serine and threonine metabolism;ko00270//Cysteine and methionine metabolism
Unigene39128_All	276	3	73	1.1622	27.2475	4.5512	23.4449	Up	3.73e-18	6.33e-17	--	--	--	--	--	--	--	--	sp|Q9NZ20|PA2G3_HUMAN	129	1e-29	Group 3 secretory phospholipase A2 OS=Homo sapiens GN=PLA2G3 PE=1 SV=2	--	--	--	--	--	K01047	2e-29	130	cfa:486361	phospholipase A2 [EC:3.1.1.4]	GO:0048858	GO:0004623//phospholipase A2 activity	GO:0005813//centrosome;GO:0005576//extracellular region	ko01100//Metabolic pathways;ko04975//Fat digestion and absorption;ko00590//Arachidonic acid metabolism;ko04972//Pancreatic secretion;ko00592//alpha-Linolenic acid metabolism;ko00591//Linoleic acid metabolism;ko05145//Toxoplasmosis;ko00565//Ether lipid metabolism;ko04666//Fc gamma R-mediated phagocytosis;ko04724//Glutamatergic synapse;ko04730//Long-term depression;ko04010//MAPK signaling pathway;k…
Unigene38621_All	538	1	24	0.1987	4.5956	4.5316	23.1285	Up	1.25e-06	8.91e-06	gi|291236633|ref|XP_002738245.1|	140	4e-32	PREDICTED: calcium channel-like protein [Saccoglossus kowalevskii]	--	--	--	--	--	--	--	--	--	--	--	--	--	--	--	--	--	--	-	-	-	--
Unigene31447_All	293	1	24	0.3649	8.4383	4.5314	23.1253	Up	1.25e-06	8.91e-06	gi|170066819|ref|XP_001868236.1|	85.5	7e-16	cuticle protein [Culex quinquefasciatus] >gi|167862979|gb|EDS26362.1| cuticle protein [Culex quinquefasciatus]	gi|29134778|dbj|AB055927.1|	1610	0	Procambarus clarkii mRNA for projectin, complete cds	sp|Q23551|UNC22_CAEEL	1481	0	Twitchin OS=Caenorhabditis elegans GN=unc-22 PE=1 SV=3	DR2133	52.8	6e-06	COG4372	Uncharacterized protein conserved in bacteria with the myosin-like domain	K12567	0	855	spu:590007	titin [EC:2.7.11.1]	-	-	-	ko05410//Hypertrophic cardiomyopathy (HCM);ko05414//Dilated cardiomyopathy
Unigene31278_All	321	1	24	0.3331	7.7023	4.5313	23.1237	Up	1.25e-06	8.91e-06	--	--	--	--	--	--	--	--	sp|Q8NFU5|IPMK_HUMAN	65.5	3e-10	Inositol polyphosphate multikinase OS=Homo sapiens GN=IPMK PE=1 SV=1	--	--	--	--	--	K00328	3e-23	110	nve:NEMVE_v1g219446	inositol-polyphosphate multikinase [EC:2.7.1.151]	-	-	-	ko00562//Inositol phosphate metabolism
Unigene32934_All	386	1	24	0.277	6.4053	4.5313	23.1237	Up	1.25e-06	8.91e-06	--	--	--	--	gi|28867213|gb|AC127371.3|	65.9	1e-07	Mus musculus BAC clone RP23-35D4 from 15, complete sequence	--	--	--	--	--	--	--	--	--	--	--	--	--	--	-	-	-	--
CL2207.Contig1_All	254	3	72	1.2629	29.2019	4.5312	23.1221	Up	7.04e-18	1.18e-16	gi|225712486|gb|ACO12089.1|	77.4	2e-13	Cuticle protein 19 [Lepeophtheirus salmonis]	gi|124431266|gb|EF156402.1|	412	1e-111	Litopenaeus vannamei ion transport peptide mRNA, complete cds	--	--	--	--	--	--	--	--	--	--	--	--	--	--	-	-	-	--
Unigene29412_All	439	1	24	0.2436	5.632	4.5311	23.1205	Up	1.25e-06	8.92e-06	--	--	--	--	--	--	--	--	--	--	--	--	--	--	--	--	--	--	--	--	--	--	-	-	-	--
Unigene31033_All	445	1	24	0.2403	5.556	4.5311	23.1205	Up	1.25e-06	8.92e-06	--	--	--	--	--	--	--	--	--	--	--	--	--	--	--	--	--	--	--	--	--	--	-	-	-	--
Unigene35116_All	267	1	24	0.4005	9.26	4.5311	23.1205	Up	1.25e-06	8.91e-06	gi|240848817|ref|NP_001155431.1|	52	8e-06	RR1 cuticle protein 10 precursor [Acyrthosiphon pisum] >gi|239790254|dbj|BAH71700.1| ACYPI001610 [Acyrthosiphon pisum]	gi|164690701|dbj|AB374531.1|	4670	0	Fenneropenaeus chinensis mRNA for prophenoloxidase, complete cds	sp|Q8I1F6|PRPD3_DROER	420	7e-117	Diphenoloxidase subunit A3 OS=Drosophila erecta GN=Dox-A3 PE=3 SV=2	--	--	--	--	--	K00505	2e-116	420	der:Dere_GG22822	tyrosinase [EC:1.14.18.1]	-	-	-	ko01100//Metabolic pathways;ko00350//Tyrosine metabolism;ko00740//Riboflavin metabolism;ko04916//Melanogenesis
CL2151.Contig2_All	467	1	24	0.229	5.2943	4.531	23.1189	Up	1.25e-06	8.92e-06	--	--	--	--	gi|152941249|gb|BT030746.1|	63.9	1e-06	Bos taurus 3'(2'), 5'-bisphosphate nucleotidase 1 (BPNT1), mRNA, complete cds	sp|Q9Z0S1|BPNT1_MOUSE	331	2e-90	3'(2'),5'-bisphosphate nucleotidase 1 OS=Mus musculus GN=Bpnt1 PE=1 SV=2	DR1703	73.2	9e-13	COG0483	Archaeal fructose-1,6-bisphosphatase and related enzymes of inositol monophosphatase family	K01082	1e-101	370	tca:663948	3'(2'), 5'-bisphosphate nucleotidase [EC:3.1.3.7]	-	GO:0016791//phosphatase activity	-	ko01100//Metabolic pathways;ko00920//Sulfur metabolism
Unigene39452_All	451	5	119	1.1854	27.1821	4.5192	22.9306	Up	9.57e-29	2.33e-27	--	--	--	--	--	--	--	--	sp|Q9V427|INX2_DROME	210	5e-54	Innexin inx2 OS=Drosophila melanogaster GN=inx2 PE=1 SV=1	--	--	--	--	--	--	--	--	--	--	-	-	-	--
Unigene23776_All	449	15	356	3.572	81.6802	4.5152	22.8671	Up	2.45e-83	1.53e-81	--	--	--	--	gi|300517065|gb|HM234690.1|	2077	0	Litopenaeus vannamei argonaute 2 mRNA, complete cds	sp|A3KPK0|AGO3_DANRE	567	4e-161	Protein argonaute-3 OS=Danio rerio GN=eif2c3 PE=3 SV=1	--	--	--	--	--	K11593	2e-165	583	nve:NEMVE_v1g180719	eukaryotic translation initiation factor 2C	-	-	-	--
Unigene30036_All	635	3	71	0.5051	11.5185	4.5112	22.8038	Up	1.33e-17	2.2e-16	--	--	--	--	gi|237690361|gb|FJ770384.1|	3079	0	Fenneropenaeus chinensis serine protease-like protein mRNA, complete cds	sp|Q6UWB4|PRS55_HUMAN	106	1e-22	Serine protease 55 OS=Homo sapiens GN=PRSS55 PE=2 SV=2	VC1200	61.6	4e-09	COG5640	Secreted trypsin-like serine protease	K01312	2e-21	104	dpo:Dpse_GA18102	trypsin [EC:3.4.21.4]	-	-	-	ko04974//Protein digestion and absorption;ko04080//Neuroactive ligand-receptor interaction;ko04972//Pancreatic secretion;ko05164//Influenza A
Unigene20467_All	1550	63	1456	4.3459	96.7704	4.4768	22.2665	Up	0	0	gi|1764107|gb|AAC64660.1|	558	1e-157	pacifastin heavy chain precursor [Pacifastacus leniusculus]	--	--	--	--	sp|P36514|UD2C1_RABIT	220	1e-56	UDP-glucuronosyltransferase 2C1 (Fragment) OS=Oryctolagus cuniculus GN=UGT2C1 PE=2 SV=1	BS_yojK	79	3e-14	COG1819	Glycosyl transferases, related to UDP-glucuronosyltransferase	K00699	1e-80	301	api:100169323	glucuronosyltransferase [EC:2.4.1.17]	-	-	-	ko01100//Metabolic pathways;ko00980//Metabolism of xenobiotics by cytochrome P450;ko00140//Steroid hormone biosynthesis;ko00500//Starch and sucrose metabolism;ko00830//Retinol metabolism;ko00982//Drug metabolism - cytochrome P450;ko00040//Pentose and glucuronate interconversions;ko00983//Drug metabolism - other enzymes;ko00053//Ascorbate and aldarate metabolism;ko04976//Bile secretion;ko00860//Po…
Unigene1512_All	920	21	485	2.4406	54.3084	4.4759	22.2526	Up	2.14e-112	1.71e-110	gi|19879412|gb|AAL05409.1|	120	7e-26	peritrophin [Aedes aegypti]	--	--	--	--	--	--	--	--	--	--	--	--	--	--	--	--	--	--	-	-	-	--
Unigene30647_All	351	1	23	0.3046	6.7505	4.47	22.1618	Up	2.37e-06	1.62e-05	--	--	--	--	gi|21425539|emb|AJ421453.1|	993	0	Tupaia belangeri complete mitochondrial genome	sp|Q37684|COX2_TUPGL	396	2e-110	Cytochrome c oxidase subunit 2 OS=Tupaia glis GN=MT-CO2 PE=3 SV=1	RP406	186	3e-47	COG1622	Heme/copper-type cytochrome/quinol oxidases, subunit 2	K02261	8e-104	376	ssc:808504	cytochrome c oxidase subunit II [EC:1.9.3.1]	-	-	-	ko01100//Metabolic pathways;ko04260//Cardiac muscle contraction;ko05012//Parkinson's disease;ko00190//Oxidative phosphorylation;ko05010//Alzheimer's disease;ko05016//Huntington's disease
Unigene33029_All	242	1	23	0.4418	9.791	4.47	22.1618	Up	2.37e-06	1.61e-05	gi|340716583|ref|XP_003396776.1|	85.1	9e-16	PREDICTED: zinc finger protein 18-like [Bombus terrestris] >gi|350404247|ref|XP_003487047.1| PREDICTED: zinc finger protein 18-like [Bombus impatiens]	--	--	--	--	sp|Q8BTI8|SRRM2_MOUSE	58.9	1e-08	Serine/arginine repetitive matrix protein 2 OS=Mus musculus GN=Srrm2 PE=1 SV=3	--	--	--	--	--	K13171	3e-08	59.3	spu:588572	serine/arginine repetitive matrix protein 1	-	-	-	ko03015//mRNA surveillance pathway;ko03013//RNA transport
Unigene40294_All	548	2	46	0.3902	8.6475	4.47	22.1618	Up	9.99e-12	1.17e-10	--	--	--	--	--	--	--	--	--	--	--	--	--	--	--	--	--	--	--	--	--	--	-	-	-	--
Unigene34622_All	312	1	23	0.3427	7.5943	4.4699	22.1602	Up	2.37e-06	1.61e-05	--	--	--	--	gi|154090191|emb|CT997810.9|	81.8	6e-12	Zebrafish DNA sequence from clone CH211-174H24 in linkage group 14, complete sequence	--	--	--	--	--	--	--	--	--	--	--	--	--	--	-	-	-	--
Unigene30664_All	410	1	23	0.2608	5.7791	4.4698	22.1587	Up	2.37e-06	1.61e-05	--	--	--	--	--	--	--	--	--	--	--	--	--	--	--	--	--	--	--	--	--	--	-	-	-	--
Unigene32216_All	251	1	23	0.426	9.4399	4.4698	22.1587	Up	2.37e-06	1.61e-05	--	--	--	--	--	--	--	--	sp|P10587|MYH11_CHICK	77	7e-14	Myosin-11 OS=Gallus gallus GN=MYH11 PE=1 SV=4	aq_1006	62.8	1e-09	COG0419	ATPase involved in DNA repair	K12478	2e-15	83.6	ecb:100064347	early endosome antigen 1	-	-	-	ko04145//Phagosome;ko05410//Hypertrophic cardiomyopathy (HCM);ko05414//Dilated cardiomyopathy;ko05152//Tuberculosis;ko04810//Regulation of actin cytoskeleton;ko04260//Cardiac muscle contraction;ko04144//Endocytosis;ko05416//Viral myocarditis;ko04270//Vascular smooth muscle contraction;ko04530//Tight junction
Unigene39477_All	743	8	184	1.1513	25.5119	4.4698	22.1587	Up	1.79e-43	6.27e-42	gi|328786724|ref|XP_395500.4|	112	2e-23	PREDICTED: DNA replication licensing factor MCM8 [Apis mellifera]	gi|167524788|ref|XM_001746678.1|	61.9	5e-06	Monosiga brevicollis MX1 predicted protein MONBRDRAFT_9021 mRNA, complete cds	sp|P04104|K2C1_MOUSE	53.5	7e-07	Keratin, type II cytoskeletal 1 OS=Mus musculus GN=Krt1 PE=1 SV=4	YML010w	51.2	3e-06	COG5164	Transcription elongation factor	K13982	7e-08	58.5	tca:641597	probable ATP-dependent RNA helicase DDX4 [EC:3.6.4.13]	-	-	-	--
Unigene40561_All	762	3	69	0.421	9.3284	4.4697	22.1571	Up	4.73e-17	7.58e-16	--	--	--	--	--	--	--	--	--	--	--	--	--	--	--	--	--	--	--	--	--	--	-	-	-	--
CL87.Contig1_All	586	1	23	0.1825	4.0434	4.4696	22.1556	Up	2.37e-06	1.62e-05	--	--	--	--	--	--	--	--	--	--	--	--	--	--	--	--	--	--	--	--	--	--	-	-	-	--
CL1319.Contig1_All	1824	4	91	0.2345	5.1396	4.454	21.9173	Up	4.43e-22	8.8e-21	gi|91085473|ref|XP_970453.1|	273	1e-126	PREDICTED: similar to AGAP001677-PA [Tribolium castaneum]	--	--	--	--	sp|P13582|EAST_DROME	105	1e-22	Serine protease easter OS=Drosophila melanogaster GN=ea PE=1 SV=3	--	--	--	--	--	K01362	3e-22	106	dpo:Dpse_GA18526	[EC:3.4.21.-]	GO:0006952//defense response	GO:0003824//catalytic activity	-	ko04974//Protein digestion and absorption;ko05150//Staphylococcus aureus infection;ko04610//Complement and coagulation cascades;ko04080//Neuroactive ligand-receptor interaction;ko04972//Pancreatic secretion;ko05164//Influenza A
CL989.Contig1_All	1183	3	68	0.2711	5.9216	4.4491	21.843	Up	8.9e-17	1.41e-15	gi|67475506|ref|XP_653447.1|	85.5	5e-15	Viral A-type inclusion protein repeat [Entamoeba histolytica HM-1:IMSS]	gi|224062269|ref|XM_002193729.1|	67.9	2e-07	PREDICTED: Taeniopygia guttata solute carrier family 28 (sodium-coupled nucleoside transporter), member 2 (LOC100226446), mRNA	sp|Q9UA35|S28A3_EPTST	415	3e-115	Solute carrier family 28 member 3 OS=Eptatretus stoutii GN=SLC28A3 PE=2 SV=1	all0378	356	9e-98	COG1972	Nucleoside permease	K11536	2e-139	496	aag:AaeL_AAEL004654	pyrimidine nucleoside transport protein	-	-	-	--
Unigene39495_All	702	9	204	1.3708	29.9368	4.4488	21.8385	Up	6.42e-48	2.46e-46	--	--	--	--	--	--	--	--	--	--	--	--	--	--	--	--	--	--	--	--	--	--	-	-	-	--
Unigene32954_All	601	2	45	0.3558	7.7135	4.4382	21.6786	Up	1.88e-11	2.16e-10	gi|22026893|ref|NP_611285.2|	97.1	5e-19	mucin 55B [Drosophila melanogaster] >gi|21627055|gb|AAF57761.2| mucin 55B [Drosophila melanogaster]	gi|133754272|gb|EF114675.1|	916	0	Penaeus monodon inhibitor of apoptosis protein (IAP) mRNA, complete cds	sp|A9ULZ2|BIR7B_XENLA	85.9	2e-16	Baculoviral IAP repeat-containing protein 7-B OS=Xenopus laevis GN=birc7-b PE=2 SV=2	--	--	--	--	--	K04725	3e-16	86.7	bfo:BRAFLDRAFT_224204	baculoviral IAP repeat-containing 2/3/4	-	-	-	ko05145//Toxoplasmosis;ko04510//Focal adhesion;ko05222//Small cell lung cancer;ko04621//NOD-like receptor signaling pathway;ko05200//Pathways in cancer;ko04120//Ubiquitin mediated proteolysis;ko04210//Apoptosis
Unigene40245_All	490	2	45	0.4364	9.4608	4.4382	21.6786	Up	1.88e-11	2.16e-10	gi|4877961|gb|AAD31511.1|	115	7e-25	histidine-rich protein II [Plasmodium falciparum]	--	--	--	--	--	--	--	--	YFL041w	125	2e-28	COG2132	Putative multicopper oxidases	K00540	4e-31	136	cel:F21D5.3	[EC:1.-.-.-]	-	-	-	--
CL1839.Contig1_All	4345	319	7021	7.85	166.465	4.4064	21.206	Up	0	0	gi|1764107|gb|AAC64660.1|	635	1e-180	pacifastin heavy chain precursor [Pacifastacus leniusculus]	gi|354782798|gb|JN947299.1|	75.8	1e-10	Mus musculus targeted non-conditional, lacZ-tagged mutant allele Gabrr2:tm1e(KOMP)Wtsi; transgenic	--	--	--	--	--	--	--	--	--	--	--	--	--	--	-	-	-	--
Unigene40417_All	751	2	44	0.2847	6.0357	4.406	21.2001	Up	3.55e-11	3.98e-10	gi|221123763|ref|XP_002164184.1|	119	1e-25	PREDICTED: similar to astacin family metalloendopeptidase FARM-1 [Hydra magnipapillata]	--	--	--	--	sp|P02515|HSP22_DROME	65.5	6e-10	Heat shock protein 22 OS=Drosophila melanogaster GN=Hsp22 PE=1 SV=4	--	--	--	--	--	K09542	2e-11	72.4	api:100169331	crystallin, alpha B	-	-	-	ko04141//Protein processing in endoplasmic reticulum
Unigene33147_All	331	1	22	0.323	6.8471	4.4059	21.1986	Up	4.48e-06	2.92e-05	gi|257480841|gb|ACV60547.1|	99.4	5e-20	polehole-like protein [Penaeus monodon]	--	--	--	--	--	--	--	--	--	--	--	--	--	--	--	--	--	--	-	-	-	--
Unigene35300_All	274	1	22	0.3902	8.2715	4.4059	21.1986	Up	4.48e-06	2.92e-05	--	--	--	--	gi|354793176|gb|JN957677.1|	71.9	7e-09	Mus musculus targeted KO-first, conditional ready, lacZ-tagged mutant allele Mrpl18:tm1a(EUCOMM)Wtsi; transgenic	sp|Q3T0R7|THIM_BOVIN	527	3e-149	3-ketoacyl-CoA thiolase, mitochondrial OS=Bos taurus GN=ACAA2 PE=2 SV=1	BH1997	377	2e-104	COG0183	Acetyl-CoA acetyltransferase	K07508	4e-152	538	dpe:Dper_GL18942	acetyl-CoA acyltransferase 2 [EC:2.3.1.16]	-	-	-	ko01100//Metabolic pathways;ko00071//Fatty acid metabolism;ko00062//Fatty acid elongation;ko00280//Valine, leucine and isoleucine degradation
Unigene29455_All	308	2	44	0.6943	14.7169	4.4058	21.1972	Up	3.55e-11	3.98e-10	--	--	--	--	gi|301131535|gb|GU451715.1|	224	1e-55	Penaeus monodon thrombospondin protein mRNA, complete cds	sp|Q28178|TSP1_BOVIN	117	8e-27	Thrombospondin-1 OS=Bos taurus GN=THBS1 PE=2 SV=2	--	--	--	--	--	K04659	2e-27	120	dre:794881	thrombospondin	-	-	-	ko04512//ECM-receptor interaction;ko04145//Phagosome;ko05144//Malaria;ko05219//Bladder cancer;ko04510//Focal adhesion;ko04115//p53 signaling pathway;ko04350//TGF-beta signaling pathway
Unigene32925_All	227	1	22	0.471	9.9841	4.4058	21.1972	Up	4.48e-06	2.92e-05	--	--	--	--	gi|345330095|ref|XM_003431417.1|	77.8	2e-10	PREDICTED: Ornithorhynchus anatinus cytosolic non-specific dipeptidase-like, transcript variant 2 (LOC100076934), mRNA	sp|Q9D1A2|CNDP2_MOUSE	669	0	Cytosolic non-specific dipeptidase OS=Mus musculus GN=Cndp2 PE=1 SV=1	SPBC1198.08	491	2e-138	COG0624	Acetylornithine deacetylase/Succinyl-diaminopimelate desuccinylase and related deacylases	K08660	0	676	nvi:100121200	cytosolic nonspecific dipeptidase [EC:3.4.13.18 3.4.13.-]	-	-	-	--
Unigene36944_All	396	1	22	0.27	5.7232	4.4058	21.1972	Up	4.48e-06	2.92e-05	gi|327262042|ref|XP_003215835.1|	55.1	1e-06	PREDICTED: LOW QUALITY PROTEIN: cation-independent mannose-6-phosphate receptor-like [Anolis carolinensis]	gi|195971119|gb|EU679003.1|	1671	0	Fenneropenaeus chinensis cathepsin C mRNA, complete cds	sp|Q5RB02|CATC_PONAB	461	3e-129	Dipeptidyl peptidase 1 OS=Pongo abelii GN=CTSC PE=2 SV=1	AF1946_2	76.6	1e-13	COG4870	Cysteine protease	K01275	4e-134	478	spu:761822	cathepsin C [EC:3.4.14.1]	-	-	-	ko04142//Lysosome
Unigene31328_All	478	1	22	0.2237	4.7414	4.4057	21.1957	Up	4.48e-06	2.92e-05	--	--	--	--	--	--	--	--	--	--	--	--	--	--	--	--	--	--	--	--	--	--	-	-	-	--
Unigene31775_All	307	1	22	0.3483	7.3824	4.4057	21.1957	Up	4.48e-06	2.92e-05	--	--	--	--	gi|257480840|gb|FJ746694.1|	571	1e-159	Penaeus monodon polehole-like protein mRNA, complete cds	--	--	--	--	--	--	--	--	--	--	--	--	--	--	-	-	-	--
Unigene33026_All	232	1	22	0.4609	9.7689	4.4057	21.1957	Up	4.48e-06	2.92e-05	--	--	--	--	--	--	--	--	sp|Q8HY01|CD209_NOMCO	60.8	3e-09	CD209 antigen OS=Nomascus concolor GN=CD209 PE=3 SV=1	--	--	--	--	--	K06560	4e-10	65.5	gga:771888	mannose receptor, C type	-	-	-	ko04145//Phagosome;ko05144//Malaria;ko05152//Tuberculosis;ko04650//Natural killer cell mediated cytotoxicity
Unigene35268_All	230	1	22	0.4649	9.8539	4.4057	21.1957	Up	4.48e-06	2.92e-05	--	--	--	--	--	--	--	--	--	--	--	--	--	--	--	--	--	--	--	--	--	--	-	-	-	--
CL2189.Contig1_All	285	1	22	0.3752	7.9523	4.4056	21.1942	Up	4.48e-06	2.92e-05	gi|121484216|gb|ABM54465.1|	56.6	3e-07	cuticle protein CB6 [Portunus pelagicus]	gi|262756236|gb|GQ121237.1|	103	2e-18	Psetta maxima clone YSKr140 microsatellite sequence	sp|Q8JG30|ST1B1_CHICK	168	3e-41	Sulfotransferase family cytosolic 1B member 1 OS=Gallus gallus GN=SULT1B1 PE=2 SV=1	--	--	--	--	--	K01016	9e-56	218	dpo:Dpse_GA14114	estrone sulfotransferase [EC:2.8.2.4]	-	-	-	ko00140//Steroid hormone biosynthesis;ko00920//Sulfur metabolism
Unigene30105_All	208	1	22	0.5141	10.8961	4.4056	21.1942	Up	4.48e-06	2.92e-05	--	--	--	--	gi|221123439|ref|XM_002157251.1|	63.9	2e-06	PREDICTED: Hydra magnipapillata similar to coiled-coil domain containing 39 (LOC100198230), partial mRNA	--	--	--	--	--	--	--	--	--	--	--	--	--	--	-	-	-	--
Unigene35352_All	210	1	22	0.5092	10.7924	4.4056	21.1942	Up	4.48e-06	2.92e-05	--	--	--	--	gi|329130382|gb|JF357966.1|	107	2e-20	Penaeus monodon hemocyanin (HcVn) mRNA, complete cds	sp|Q6KF82|PHCY1_HOMAM	54.7	5e-08	Pseudohemocyanin-1 (Fragment) OS=Homarus americanus GN=phc-1 PE=1 SV=1	--	--	--	--	--	--	--	--	--	--	-	-	-	--
CL2284.Contig2_All	640	1	22	0.1671	3.5412	4.4055	21.1928	Up	4.48e-06	2.92e-05	--	--	--	--	--	--	--	--	--	--	--	--	--	--	--	--	--	--	--	--	--	--	-	-	-	--
Unigene34195_All	720	6	130	0.891	18.6005	4.3838	20.8764	Up	9.89e-31	2.55e-29	--	--	--	--	--	--	--	--	--	--	--	--	--	--	--	--	--	--	--	--	--	--	-	-	-	--
Unigene812_All	301	33	715	11.7224	244.71	4.3837	20.8749	Up	8.33e-163	9.04e-161	--	--	--	--	gi|300431457|gb|HM367069.1|	2058	0	Litopenaeus vannamei ryanodine receptor gene, partial cds	sp|Q24498|RY44_DROME	2120	0	Ryanodine receptor 44F OS=Drosophila melanogaster GN=Rya-r44F PE=1 SV=3	YDR170c	86.7	6e-16	COG5307	SEC7 domain proteins	K05327	0	2164	aga:AgaP_AGAP010750	ryanodine receptor, invertebrate	-	-	-	ko04020//Calcium signaling pathway
CL2039.Contig2_All	800	28	606	3.7423	78.0361	4.3821	20.8518	Up	3.38e-138	3.25e-136	gi|91081977|ref|XP_968285.1|	193	7e-48	PREDICTED: similar to ATP synthase delta chain, mitochondrial [Tribolium castaneum]	--	--	--	--	sp|Q5EA40|BCAT2_BOVIN	424	4e-118	Branched-chain-amino-acid aminotransferase, mitochondrial OS=Bos taurus GN=BCAT2 PE=2 SV=1	YHR208w	343	4e-94	COG0115	Branched-chain amino acid aminotransferase/4-amino-4-deoxychorismate lyase	K00826	2e-121	436	aga:AgaP_AGAP000011	branched-chain amino acid aminotransferase [EC:2.6.1.42]	-	-	-	ko01100//Metabolic pathways;ko00770//Pantothenate and CoA biosynthesis;ko00280//Valine, leucine and isoleucine degradation;ko00290//Valine, leucine and isoleucine biosynthesis
Unigene39464_All	790	11	238	1.4888	31.0358	4.3817	20.846	Up	3.69e-55	1.59e-53	gi|33087164|gb|AAP92779.1|	177	6e-43	hemocyte kazal-type proteinase inhibitor [Penaeus monodon]	--	--	--	--	sp|Q6AY91|NRK1_RAT	100	8e-21	Nicotinamide riboside kinase 1 OS=Rattus norvegicus GN=Nrk1 PE=2 SV=1	YNL129w	50.1	8e-06	COG0572	Uridine kinase	K10524	1e-25	118	tca:659283	nicotinamide riboside kinase 1 [EC:2.7.1.-]	-	-	-	ko00760//Nicotinate and nicotinamide metabolism
Unigene22065_All	605	167	3515	29.5142	598.526	4.3419	20.2788	Up	0	0	gi|304304308|gb|ADM21460.1|	244	2e-63	anti-lipopolysaccharide factor isoform 6 [Penaeus monodon]	gi|194752104|ref|XM_001958327.1|	119	4e-23	Drosophila ananassae GF10882 (Dana\GF10882), mRNA	sp|O02373|UGDH_DROME	685	0	UDP-glucose 6-dehydrogenase OS=Drosophila melanogaster GN=sgl PE=1 SV=1	BS_tuaD	265	1e-70	COG1004	Predicted UDP-glucose 6-dehydrogenase	K00012	0	707	aag:AaeL_AAEL011242	UDPglucose 6-dehydrogenase [EC:1.1.1.22]	GO:0007635//chemosensory behavior;GO:0006024//glycosaminoglycan biosynthetic process;GO:0002118//aggressive behavior;GO:0007420//brain development;GO:0007169//transmembrane receptor protein tyrosine kinase signaling pathway;GO:0015012//heparan sulfate proteoglycan biosynthetic process;GO:0060446;GO:0001707//mesoderm formation	GO:0016616//oxidoreductase activity, acting on the CH-OH group of donors, NAD or NADP as acceptor;GO:0000166//nucleotide binding	-	ko01100//Metabolic pathways;ko00500//Starch and sucrose metabolism;ko00520//Amino sugar and nucleotide sugar metabolism;ko00040//Pentose and glucuronate interconversions;ko00053//Ascorbate and aldarate metabolism
CL795.Contig2_All	320	1	21	0.3341	6.7606	4.3388	20.2353	Up	8.44e-06	5.3e-05	gi|33468738|dbj|BAC81566.1|	96.7	3e-19	calcification-associated peptide-1 [Procambarus clarkii]	--	--	--	--	sp|P50429|ARSB_MOUSE	330	5e-90	Arylsulfatase B OS=Mus musculus GN=Arsb PE=2 SV=3	CC1172	147	4e-35	COG3119	Arylsulfatase A and related enzymes	K01135	2e-100	367	bfo:BRAFLDRAFT_206928	arylsulfatase B [EC:3.1.6.12]	-	-	-	ko01100//Metabolic pathways;ko04142//Lysosome;ko00531//Glycosaminoglycan degradation
Unigene31722_All	200	1	21	0.5346	10.8169	4.3387	20.2339	Up	8.44e-06	5.3e-05	--	--	--	--	--	--	--	--	--	--	--	--	--	--	--	--	--	--	--	--	--	--	-	-	-	--
Unigene33097_All	209	1	21	0.5116	10.3511	4.3386	20.2325	Up	8.44e-06	5.3e-05	--	--	--	--	gi|291235338|ref|XM_002737546.1|	67.9	8e-08	PREDICTED: Saccoglossus kowalevskii flotillin 2-like (LOC100371885), mRNA	sp|O61492|FLOT2_DROME	390	3e-108	Flotillin-2 OS=Drosophila melanogaster GN=Flo-2 PE=2 SV=3	BS_yuaG	166	6e-41	COG2268	Uncharacterized protein conserved in bacteria	K07192	8e-108	390	dya:Dyak_GE17157	flotillin	-	-	-	ko04910//Insulin signaling pathway
Unigene37945_All	263	2	42	0.8131	16.4515	4.3386	20.2325	Up	1.25e-10	1.35e-09	--	--	--	--	gi|86129738|gb|DQ354690.1|	1655	0	Fenneropenaeus chinensis vitellogenin mRNA, complete cds	sp|Q6RG02|VIT_FENME	544	8e-155	Vitellogenin OS=Fenneropenaeus merguiensis PE=1 SV=2	--	--	--	--	--	--	--	--	--	--	-	-	-	--
Unigene39431_All	205	1	21	0.5216	10.5531	4.3386	20.2325	Up	8.44e-06	5.3e-05	gi|225712486|gb|ACO12089.1|	60.1	3e-08	Cuticle protein 19 [Lepeophtheirus salmonis]	--	--	--	--	sp|P10776|NPAB_LOCMI	85.5	2e-16	Neuroparsin-A OS=Locusta migratoria PE=1 SV=3	--	--	--	--	--	K02891	2e-06	54.3	dpo:Dpse_GA20348	large subunit ribosomal protein L22e	-	-	-	ko05164//Influenza A;ko03013//RNA transport;ko04010//MAPK signaling pathway;ko04620//Toll-like receptor signaling pathway;ko04722//Neurotrophin signaling pathway;ko04912//GnRH signaling pathway;ko04664//Fc epsilon RI signaling pathway;ko04141//Protein processing in endoplasmic reticulum;ko04380//Osteoclast differentiation;ko04012//ErbB signaling pathway;ko04660//T cell receptor signaling pathway;…
Unigene40379_All	233	1	21	0.4589	9.2849	4.3386	20.2325	Up	8.44e-06	5.3e-05	--	--	--	--	--	--	--	--	--	--	--	--	--	--	--	--	--	--	--	--	--	--	-	-	-	--
Unigene40138_All	237	1	21	0.4512	9.1282	4.3385	20.2311	Up	8.44e-06	5.3e-05	gi|237838763|ref|XP_002368679.1|	58.9	7e-08	voltage gated chloride channel domain-containing protein [Toxoplasma gondii ME49] >gi|211966343|gb|EEB01539.1| voltage gated chloride channel domain-containing protein [Toxoplasma gondii ME49]	--	--	--	--	sp|Q60LV4|MYO3_CAEBR	71.6	4e-12	Myosin-3 OS=Caenorhabditis briggsae GN=myo-3 PE=3 SV=1	aq_1006	64.3	5e-10	COG0419	ATPase involved in DNA repair	K10352	7e-12	72.4	tgu:100230210	myosin heavy chain	-	-	GO:0044424//intracellular part	ko05410//Hypertrophic cardiomyopathy (HCM);ko05414//Dilated cardiomyopathy;ko04810//Regulation of actin cytoskeleton;ko04260//Cardiac muscle contraction;ko05416//Viral myocarditis;ko04270//Vascular smooth muscle contraction;ko04530//Tight junction
Unigene30362_All	392	1	21	0.2728	5.5188	4.3384	20.2297	Up	8.44e-06	5.3e-05	gi|348523998|ref|XP_003449510.1|	103	2e-21	PREDICTED: monocarboxylate transporter 12-B-like [Oreochromis niloticus]	gi|219809647|gb|FJ147087.1|	1013	0	Fenneropenaeus chinensis Kazal-type serine proteinase inhibitor 3 mRNA, complete cds	sp|P82968|MCPI_MELCP	143	2e-34	Four-domain proteases inhibitor OS=Melithaea caledonica PE=1 SV=1	--	--	--	--	--	K06254	2e-27	121	spu:586604	agrin	-	-	-	ko04512//ECM-receptor interaction
Unigene30623_All	557	1	21	0.192	3.884	4.3384	20.2297	Up	8.44e-06	5.3e-05	gi|340729575|ref|XP_003403075.1|	233	5e-60	PREDICTED: e3 ubiquitin-protein ligase MIB2-like [Bombus terrestris]	gi|375151368|dbj|AB663241.1|	61.9	9e-06	Neomysis intermedia celnei mRNA for cellulase, complete cds	sp|P22699|GUN6_DICDI	331	4e-90	Endoglucanase OS=Dictyostelium discoideum GN=celA PE=2 SV=1	DRA0212	56.2	2e-07	COG2377	Predicted molecular chaperone distantly related to HSP70-fold metalloproteases	K03364	1e-40	168	bfo:BRAFLDRAFT_119430	cell division cycle 20-like protein 1, cofactor of APC complex	-	-	-	ko04120//Ubiquitin mediated proteolysis;ko04914//Progesterone-mediated oocyte maturation;ko04110//Cell cycle
Unigene32286_All	390	1	21	0.2742	5.5471	4.3384	20.2297	Up	8.44e-06	5.3e-05	gi|62126070|gb|AAX63905.1|	284	8e-76	C-type lectin protein [Fenneropenaeus chinensis]	--	--	--	--	--	--	--	--	--	--	--	--	--	--	--	--	--	--	-	-	-	--
Unigene35372_All	441	1	21	0.2425	4.9056	4.3384	20.2297	Up	8.44e-06	5.3e-05	gi|229366352|gb|ACQ58156.1|	93.6	2e-18	Procollagen C-endopeptidase enhancer 2 precursor [Anoplopoma fimbria]	gi|354794787|gb|JN959288.1|	67.9	9e-08	Mus musculus targeted KO-first, conditional ready, lacZ-tagged mutant allele Ppib:tm1a(EUCOMM)Hmgu; transgenic	sp|Q5TGI0|CF168_HUMAN	159	9e-39	Uncharacterized protein C6orf168 OS=Homo sapiens GN=C6orf168 PE=2 SV=2	--	--	--	--	--	--	--	--	--	--	-	-	-	--
Unigene39566_All	287	2	41	0.7451	14.7169	4.3039	19.7516	Up	2.36e-10	2.49e-09	--	--	--	--	--	--	--	--	sp|A2BGA0|RFX4_DANRE	84.3	9e-16	Transcription factor RFX4 OS=Danio rerio GN=rfx4 PE=2 SV=1	--	--	--	--	--	K09174	4e-16	87.4	phu:Phum_PHUM236330	regulatory factor X 4	-	-	-	--
Unigene30135_All	327	2	41	0.654	12.9166	4.3038	19.7503	Up	2.36e-10	2.49e-09	--	--	--	--	--	--	--	--	--	--	--	--	--	--	--	--	--	--	--	--	--	--	-	-	-	--
Unigene39108_All	748	7	143	1.0006	19.6946	4.2989	19.6833	Up	2.83e-33	7.77e-32	gi|195397159|ref|XP_002057196.1|	63.9	7e-09	GJ16487 [Drosophila virilis] >gi|194146963|gb|EDW62682.1| GJ16487 [Drosophila virilis]	gi|342326263|gb|JF284501.1|	77.8	3e-10	Cherax quadricarinatus clone v1-2021 dystroglycan mRNA, partial cds	sp|Q62165|DAG1_MOUSE	287	1e-76	Dystroglycan OS=Mus musculus GN=Dag1 PE=1 SV=4	all7128_2	52	9e-06	COG2931	RTX toxins and related Ca2+-binding proteins	K06265	1e-147	525	tca:663372	dystroglycan 1	-	-	-	ko04512//ECM-receptor interaction;ko05410//Hypertrophic cardiomyopathy (HCM);ko05414//Dilated cardiomyopathy;ko05412//Arrhythmogenic right ventricular cardiomyopathy (ARVC);ko05416//Viral myocarditis
Unigene39473_All	542	6	121	1.1836	22.9985	4.2803	19.4312	Up	2.84e-28	6.83e-27	--	--	--	--	--	--	--	--	sp|Q6GMR7|FAAH2_HUMAN	100	3e-21	Fatty-acid amide hydrolase 2 OS=Homo sapiens GN=FAAH2 PE=2 SV=1	--	--	--	--	--	K01426	4e-12	71.2	dpo:Dpse_GA20671	amidase [EC:3.5.1.4]	-	GO:0003824//catalytic activity	GO:0044444//cytoplasmic part	ko00360//Phenylalanine metabolism;ko00380//Tryptophan metabolism;ko00330//Arginine and proline metabolism;ko00460//Cyanoamino acid metabolism
CL87.Contig2_All	538	1	20	0.1987	3.8297	4.2686	19.2742	Up	1.59e-05	9.49e-05	--	--	--	--	--	--	--	--	--	--	--	--	--	--	--	--	--	--	--	--	--	--	-	-	-	--
Unigene34876_All	348	1	20	0.3072	5.9206	4.2685	19.2729	Up	1.59e-05	9.48e-05	--	--	--	--	gi|354791894|gb|JN956395.1|	65.9	8e-07	Mus musculus targeted KO-first, conditional ready, lacZ-tagged mutant allele Dennd4a:tm1a(EUCOMM)Hmgu; transgenic	sp|Q8T4F7|ENA_DROME	196	2e-49	Protein enabled OS=Drosophila melanogaster GN=ena PE=1 SV=4	Rv3876	94.7	7e-19	COG0455	ATPases involved in chromosome partitioning	K05746	9e-42	172	gga:374180	enabled	GO:0048812//neuron projection morphogenesis;GO:0051179//localization;GO:0030036//actin cytoskeleton organization;GO:0048667//cell morphogenesis involved in neuron differentiation;GO:0001700//embryonic development via the syncytial blastoderm;GO:0016331//morphogenesis of embryonic epithelium;GO:0065007//biological regulation	GO:0005515//protein binding	GO:0042995//cell projection;GO:0030054//cell junction	ko04810//Regulation of actin cytoskeleton
CL2138.Contig1_All	274	1	20	0.3902	7.5196	4.2684	19.2715	Up	1.59e-05	9.5e-05	--	--	--	--	--	--	--	--	sp|Q8MP30|Y7791_DICDI	65.9	6e-10	Uncharacterized histidine-rich protein DDB_G0274557 OS=Dictyostelium discoideum GN=DDB_G0274557 PE=4 SV=1	--	--	--	--	--	--	--	--	--	--	-	-	-	--
Unigene31556_All	246	1	20	0.4346	8.3754	4.2684	19.2715	Up	1.59e-05	9.49e-05	gi|195132598|ref|XP_002010730.1|	134	2e-30	GI21703 [Drosophila mojavensis] >gi|193907518|gb|EDW06385.1| GI21703 [Drosophila mojavensis]	gi|316937297|gb|GU597089.2|	1459	0	Fenneropenaeus chinensis caspase mRNA, complete cds	sp|O01382|ICE_DROME	166	9e-41	Caspase OS=Drosophila melanogaster GN=Ice PE=1 SV=2	--	--	--	--	--	K04489	7e-41	168	dpo:Dpse_GA20588	caspase invertebrate, apoptosis-related cysteine protease [EC:3.4.22.-]	-	-	-	--
Unigene31951_All	318	1	20	0.3362	6.4791	4.2684	19.2715	Up	1.59e-05	9.49e-05	--	--	--	--	gi|68533451|gb|AC159242.2|	67.9	4e-08	Mus musculus BAC clone RP24-325A23 from chromosome 13, complete sequence	--	--	--	--	--	--	--	--	--	--	--	--	--	--	-	-	-	--
Unigene32254_All	315	1	20	0.3394	6.5408	4.2684	19.2715	Up	1.59e-05	9.48e-05	--	--	--	--	gi|30794567|gb|AC139749.4|	71.9	5e-09	Homo sapiens chromosome 11, clone RP13-870H17, complete sequence	sp|Q55AX2|DOT1L_DICDI	57.8	4e-08	Histone-lysine N-methyltransferase, H3 lysine-79 specific OS=Dictyostelium discoideum GN=dotA PE=2 SV=2	--	--	--	--	--	K14822	9e-08	58.2	tgu:100219403	rRNA-processing protein CGR1	-	-	-	--
Unigene36738_All	242	1	20	0.4418	8.5139	4.2684	19.2715	Up	1.59e-05	9.47e-05	--	--	--	--	gi|145904596|gb|EF434410.1|	4177	0	Fenneropenaeus chinensis alpha 2 macroglobulin mRNA, complete cds	sp|P14046|A1I3_RAT	508	4e-143	Alpha-1-inhibitor 3 OS=Rattus norvegicus GN=A1i3 PE=1 SV=1	TM0984	53.9	2e-06	COG2373	Large extracellular alpha-helical protein	K03910	1e-155	551	xla:447743	alpha-2-macroglobulin	-	-	-	ko04610//Complement and coagulation cascades
CL2331.Contig1_All	300	1	20	0.3564	6.8679	4.2683	19.2702	Up	1.59e-05	9.49e-05	--	--	--	--	--	--	--	--	--	--	--	--	--	--	--	--	--	--	--	--	--	--	-	-	-	--
Unigene29401_All	313	1	20	0.3416	6.5826	4.2683	19.2702	Up	1.59e-05	9.49e-05	--	--	--	--	gi|350586592|ref|XM_001929598.4|	89.7	4e-14	PREDICTED: Sus scrofa pim-1 oncogene (PIM1), mRNA	sp|Q9PU85|PIM3_COTJA	332	2e-90	Serine/threonine-protein kinase pim-3 OS=Coturnix coturnix japonica GN=PIM3 PE=2 SV=1	YAL017w_2	140	5e-33	COG0515	Serine/threonine protein kinase	K08807	4e-91	336	xtr:100497723	proto-oncogene serine/threonine-protein kinase Pim-3 [EC:2.7.11.1]	-	-	-	ko04630//Jak-STAT signaling pathway;ko05221//Acute myeloid leukemia
Unigene30071_All	448	3	60	0.716	13.7971	4.2683	19.2702	Up	1.38e-14	1.94e-13	--	--	--	--	--	--	--	--	sp|Q3KNW5|SOAT_HUMAN	207	3e-53	Solute carrier family 10 member 6 OS=Homo sapiens GN=SLC10A6 PE=1 SV=2	MA2003	114	3e-25	COG0385	Predicted Na+-dependent transporter	K14342	1e-54	214	xtr:100487141	solute carrier family 10 (sodium/bile acid cotransporter), member 2	GO:0006811//ion transport	GO:0005343//organic acid:sodium symporter activity	GO:0016020//membrane	ko04976//Bile secretion
Unigene31206_All	313	1	20	0.3416	6.5826	4.2683	19.2702	Up	1.59e-05	9.49e-05	gi|23504267|emb|CAA52153.2|	70.5	2e-11	retinoic acid receptor gamma 2 isoform [Gallus gallus]	--	--	--	--	sp|O44386|ITA3_DROME	305	2e-82	Integrin alpha-PS3 OS=Drosophila melanogaster GN=scb PE=1 SV=2	--	--	--	--	--	K06483	7e-75	282	mmu:16401	integrin alpha 4	-	-	-	ko04512//ECM-receptor interaction;ko05410//Hypertrophic cardiomyopathy (HCM);ko05414//Dilated cardiomyopathy;ko04640//Hematopoietic cell lineage;ko05140//Leishmaniasis;ko04514//Cell adhesion molecules (CAMs);ko04810//Regulation of actin cytoskeleton;ko04510//Focal adhesion;ko04672//Intestinal immune network for IgA production;ko04670//Leukocyte transendothelial migration;ko05412//Arrhythmogenic r…
Unigene32420_All	207	1	20	0.5165	9.9534	4.2683	19.2702	Up	1.59e-05	9.48e-05	gi|345489380|ref|XP_003426124.1|	87.8	1e-16	PREDICTED: multidrug resistance-associated protein 1-like isoform 5 [Nasonia vitripennis]	--	--	--	--	sp|Q6NN85|SSH_DROME	408	8e-113	Protein phosphatase Slingshot OS=Drosophila melanogaster GN=ssh PE=1 SV=2	SPBC17A3.06	87.4	2e-16	COG2453	Predicted protein-tyrosine phosphatase	K05766	2e-156	554	phu:Phum_PHUM176310	slingshot	-	-	-	ko04810//Regulation of actin cytoskeleton
Unigene32895_All	255	1	20	0.4193	8.0798	4.2683	19.2702	Up	1.59e-05	9.48e-05	--	--	--	--	--	--	--	--	sp|P06144|H1_LYTPI	120	5e-27	Late histone H1 OS=Lytechinus pictus PE=3 SV=1	MT3064	82.4	1e-15	COG0776	Bacterial nucleoid DNA-binding protein	K11275	1e-25	117	spu:373354	histone H1/5	-	-	-	--
Unigene34357_All	407	1	20	0.2627	5.0623	4.2683	19.2702	Up	1.59e-05	9.48e-05	gi|195488944|ref|XP_002092528.1|	152	4e-36	GE14248 [Drosophila yakuba] >gi|194178629|gb|EDW92240.1| GE14248 [Drosophila yakuba]	gi|257480840|gb|FJ746694.1|	2609	0	Penaeus monodon polehole-like protein mRNA, complete cds	sp|Q02505|MUC3A_HUMAN	72.8	8e-12	Mucin-3A OS=Homo sapiens GN=MUC3A PE=2 SV=2	FN0291	73.6	4e-12	COG3210	Large exoproteins involved in heme utilization or adhesion	K13908	7e-09	64.7	hsa:727897	mucin-5B	-	-	-	ko04970//Salivary secretion
Unigene35004_All	427	1	20	0.2504	4.8252	4.2683	19.2702	Up	1.59e-05	9.48e-05	gi|195440170|ref|XP_002067915.1|	66.2	4e-10	GK11308 [Drosophila willistoni] >gi|194164000|gb|EDW78901.1| GK11308 [Drosophila willistoni]	--	--	--	--	--	--	--	--	--	--	--	--	--	--	--	--	--	--	-	-	-	--
Unigene39534_All	339	2	40	0.6308	12.1555	4.2683	19.2702	Up	4.42e-10	4.56e-09	--	--	--	--	gi|268373867|gb|GU137407.1|	85.7	8e-13	Penaeus monodon clone c3959 microsatellite sequence	--	--	--	--	--	--	--	--	--	--	--	--	--	--	-	-	-	--
CL164.Contig2_All	205	1	20	0.5216	10.0505	4.2682	19.2689	Up	1.59e-05	9.5e-05	--	--	--	--	gi|112421761|gb|BT028498.1|	69.9	4e-08	Gasterosteus aculeatus clone CNB228-F06 mRNA sequence	sp|A4FUZ5|SERC3_BOVIN	489	7e-138	Serine incorporator 3 OS=Bos taurus GN=SERINC3 PE=2 SV=1	--	--	--	--	--	--	--	--	--	--	-	-	-	--
CL1692.Contig2_All	411	3	60	0.7805	15.0391	4.2682	19.2689	Up	1.38e-14	1.94e-13	gi|61658799|gb|AAX49607.1|	93.2	3e-18	RPGR [Felis catus]	--	--	--	--	sp|A6QP79|COL12_BOVIN	57.4	6e-08	Collectin-12 OS=Bos taurus GN=COLEC12 PE=2 SV=1	--	--	--	--	--	K08131	6e-14	79	tca:100141619	collagen, type IX, alpha	GO:0009987//cellular process	GO:0005488//binding	-	ko04974//Protein digestion and absorption;ko04145//Phagosome
CL49.Contig1_All	628	3	60	0.5108	9.8425	4.2682	19.2689	Up	1.38e-14	1.94e-13	gi|195483488|ref|XP_002090306.1|	150	4e-35	GE13038 [Drosophila yakuba] >gi|194176407|gb|EDW90018.1| GE13038 [Drosophila yakuba]	--	--	--	--	--	--	--	--	--	--	--	--	--	--	--	--	--	--	-	-	-	--
Unigene31618_All	223	1	20	0.4795	9.2393	4.2682	19.2689	Up	1.59e-05	9.49e-05	--	--	--	--	gi|338717762|ref|XM_001917552.2|	85.7	1e-12	PREDICTED: Equus caballus mannosidase, alpha, class 2C, member 1 (MAN2C1), mRNA	sp|Q9NTJ4|MA2C1_HUMAN	657	0	Alpha-mannosidase 2C1 OS=Homo sapiens GN=MAN2C1 PE=1 SV=1	SPAC513.05	476	1e-133	COG0383	Alpha-mannosidase	K01191	0	660	xla:431951	alpha-mannosidase [EC:3.2.1.24]	-	-	-	ko00511//Other glycan degradation
Unigene34386_All	355	1	20	0.3012	5.8038	4.2682	19.2689	Up	1.59e-05	9.48e-05	--	--	--	--	gi|269838647|gb|GU218693.1|	862	0	Fenneropenaeus chinensis CYP4 mRNA, complete cds	sp|Q9VA27|CP4C3_DROME	380	3e-147	Cytochrome P450 4c3 OS=Drosophila melanogaster GN=Cyp4c3 PE=2 SV=1	BH0579	98.6	5e-36	COG2124	Cytochrome P450	K15001	5e-148	383	dmo:Dmoj_GI22127	cytochrome P450, family 4 [EC:1.14.-.-]	GO:0008152//metabolic process	GO:0016491//oxidoreductase activity;GO:0005506//iron ion binding	-	--
Unigene35157_All	650	2	40	0.329	6.3396	4.2682	19.2689	Up	4.42e-10	4.56e-09	--	--	--	--	gi|13184301|emb|AL157769.12|	63.9	3e-07	Human DNA sequence from clone RP11-484I6 on chromosome 13q32.3-33.3 Contains 3 novel genes, the gene for endoplasmic reticulum resident protein 58 (MGC5302), the BIVM gene for basic, immunoglobulin-like variable motif containing, the ERCC5 gene for excision repair cross-complementing rodent repair deficiency, complementation group 5 (xeroderma pigmentosum, complementation group G (Cockayne syndro…	--	--	--	--	--	--	--	--	--	--	--	--	--	--	-	-	-	--
Unigene29393_All	285	1	20	0.3752	7.2293	4.2681	19.2675	Up	1.59e-05	9.49e-05	gi|20372975|dbj|BAB91157.1|	112	5e-24	nacrein [Turbo marmoratus]	--	--	--	--	--	--	--	--	--	--	--	--	--	--	--	--	--	--	-	-	-	--
Unigene34398_All	286	1	20	0.3739	7.2041	4.2681	19.2675	Up	1.59e-05	9.48e-05	--	--	--	--	gi|10242279|gb|AF263274.1|AF263274	81.8	2e-12	Chionodraco rastrospinosus isolate Cra7 alpha tubulin mRNA, complete cds	sp|Q94572|TBA3_HOMAM	98.2	4e-21	Tubulin alpha-3 chain OS=Homarus americanus PE=2 SV=1	SPBC800.05c	79.7	1e-15	COG5023	Tubulin	K07374	9e-21	98.6	mdo:100015203	tubulin alpha	GO:0043623//cellular protein complex assembly;GO:0009207;GO:0007017//microtubule-based process	GO:0017111//nucleoside-triphosphatase activity;GO:0032561//guanyl ribonucleotide binding	GO:0032991;GO:0015630//microtubule cytoskeleton	ko04145//Phagosome;ko05130//Pathogenic Escherichia coli infection;ko04540//Gap junction
Unigene35245_All	280	1	20	0.3819	7.3584	4.2681	19.2675	Up	1.59e-05	9.47e-05	--	--	--	--	--	--	--	--	--	--	--	--	--	--	--	--	--	--	--	--	--	--	-	-	-	--
Unigene38530_All	485	1	20	0.2205	4.2482	4.268	19.2662	Up	1.59e-05	9.47e-05	gi|291227856|ref|XP_002733898.1|	73.6	3e-12	PREDICTED: inter-alpha trypsin inhibitor, heavy chain 3-like, partial [Saccoglossus kowalevskii]	--	--	--	--	sp|P37709|TRHY_RABIT	62.4	2e-09	Trichohyalin OS=Oryctolagus cuniculus GN=TCHH PE=2 SV=1	PA2976	57	6e-08	COG1530	Ribonucleases G and E	K14822	1e-15	84.3	tgu:100219403	rRNA-processing protein CGR1	-	-	-	--
Unigene29417_All	2465	50	980	2.1688	40.9564	4.2391	18.8841	Up	1.15e-217	1.6e-215	gi|221131343|ref|XP_002161915.1|	58.9	1e-06	PREDICTED: similar to chromosome 21 open reading frame 29 [Hydra magnipapillata]	gi|73476495|gb|AC161500.4|	89.7	4e-14	Mus musculus chromosome 7, clone RP23-145H5, complete sequence	sp|A5H447|ZYX_XENLA	67.8	9e-11	Zyxin OS=Xenopus laevis GN=zyx PE=1 SV=1	Rv3876	52.8	2e-06	COG0455	ATPases involved in chromosome partitioning	K06273	3e-10	67.8	xla:100049724	zyxin	-	-	-	ko04510//Focal adhesion;ko04320//Dorso-ventral axis formation
Unigene8266_All	744	14	274	2.012	37.9394	4.237	18.8566	Up	6.12e-62	2.92e-60	gi|82795525|gb|ABB91676.1|	164	3e-39	calcified cuticle protein CP14.1 [Callinectes sapidus]	gi|262305422|gb|GQ887731.1|	135	6e-28	Plathemis lydia voucher LlyODONAT methylmalonate semialdehyde dehydrogenase mRNA, partial cds	sp|Q7QC84|MMSA_ANOGA	752	0	Probable methylmalonate-semialdehyde dehydrogenase [acylating], mitochondrial OS=Anopheles gambiae GN=AGAP002499 PE=3 SV=2	PA0747	494	2e-139	COG1012	NAD-dependent aldehyde dehydrogenases	K00140	0	752	aga:AgaP_AGAP002499	methylmalonate-semialdehyde dehydrogenase [EC:1.2.1.27]	GO:0009081//branched chain family amino acid metabolic process;GO:0006206//pyrimidine base metabolic process	GO:0016620//oxidoreductase activity, acting on the aldehyde or oxo group of donors, NAD or NADP as acceptor	GO:0043231//intracellular membrane-bounded organelle	ko01100//Metabolic pathways;ko00640//Propanoate metabolism;ko00280//Valine, leucine and isoleucine degradation;ko00562//Inositol phosphate metabolism
Unigene39530_All	437	2	39	0.4893	9.1938	4.2319	18.7901	Up	8.29e-10	8.36e-09	--	--	--	--	--	--	--	--	sp|Q02817|MUC2_HUMAN	48.5	2e-06	Mucin-2 OS=Homo sapiens GN=MUC2 PE=1 SV=2	--	--	--	--	--	K10955	6e-06	48.5	hsa:4583	intestinal mucin-2	-	-	-	ko05146//Amoebiasis;ko05110//Vibrio cholerae infection
Unigene9184_All	783	71	1353	9.6954	178.012	4.1985	18.3601	Up	6.85e-298	1.24e-295	--	--	--	--	gi|374428416|emb|FQ310508.3|	61.9	1e-06	Dicentrarchus labrax chromosome sequence corresponding to linkage group 18, complete sequence	--	--	--	--	--	--	--	--	--	--	--	--	--	--	-	-	-	--
CL2728.Contig1_All	295	1	19	0.3624	6.6351	4.1945	18.3092	Up	2.98e-05	0.000169	gi|158147447|emb|CAL68987.1|	162	4e-39	heat shock protein 70kDa [Bythograea thermydron]	--	--	--	--	sp|O76217|PE1_ANOGA	51.2	3e-06	Peritrophin-1 OS=Anopheles gambiae GN=Aper1 PE=2 SV=2	--	--	--	--	--	K01873	3e-07	56.2	tca:662504	valyl-tRNA synthetase [EC:6.1.1.9]	-	-	-	ko00290//Valine, leucine and isoleucine biosynthesis;ko00970//Aminoacyl-tRNA biosynthesis
Unigene30287_All	449	1	19	0.2381	4.3593	4.1945	18.3092	Up	2.98e-05	0.000169	--	--	--	--	--	--	--	--	sp|Q9Z0G8|WIPF3_RAT	80.9	6e-15	WAS/WASL-interacting protein family member 3 OS=Rattus norvegicus GN=Wipf3 PE=1 SV=1	Rv3876	55.1	3e-07	COG0455	ATPases involved in chromosome partitioning	K05747	6e-09	62.8	dre:100009637	Wiskott-Aldrich syndrome protein	-	-	-	ko05146//Amoebiasis;ko05110//Vibrio cholerae infection;ko05130//Pathogenic Escherichia coli infection;ko04810//Regulation of actin cytoskeleton;ko05100//Bacterial invasion of epithelial cells;ko05131//Shigellosis;ko04666//Fc gamma R-mediated phagocytosis;ko04520//Adherens junction;ko04062//Chemokine signaling pathway
Unigene34201_All	381	1	19	0.2806	5.1374	4.1945	18.3092	Up	2.98e-05	0.000169	--	--	--	--	--	--	--	--	--	--	--	--	--	--	--	--	--	--	--	--	--	--	-	-	-	--
Unigene35653_All	397	1	19	0.2693	4.9303	4.1944	18.308	Up	2.98e-05	0.000169	gi|291242484|ref|XP_002741138.1|	75.9	5e-13	PREDICTED: chloride channel calcium activated 2-like [Saccoglossus kowalevskii]	gi|348531421|ref|XM_003453160.1|	155	1e-33	PREDICTED: Oreochromis niloticus ras-related protein Rab-2A-like (LOC100692204), mRNA	sp|Q90965|RAB2A_CHICK	207	1e-52	Ras-related protein Rab-2A OS=Gallus gallus GN=RAB2A PE=2 SV=1	SPAC18G6.03	79.3	4e-14	COG1100	GTPase SAR1 and related small G proteins	K07877	5e-54	213	bfo:BRAFLDRAFT_58617	Ras-related protein Rab-2A	-	-	-	--
Unigene30053_All	311	2	38	0.6876	12.5874	4.1943	18.3067	Up	1.55e-09	1.53e-08	--	--	--	--	--	--	--	--	sp|Q9UQC9|CLCA2_HUMAN	212	1e-54	Calcium-activated chloride channel regulator 2 OS=Homo sapiens GN=CLCA2 PE=1 SV=2	--	--	--	--	--	K05030	4e-64	245	bfo:BRAFLDRAFT_230653	calcium-activated chloride channel family member 4	-	-	-	ko04972//Pancreatic secretion;ko04740//Olfactory transduction
Unigene30853_All	357	1	19	0.2995	5.4827	4.1943	18.3067	Up	2.98e-05	0.000169	gi|189242452|ref|XP_969952.2|	147	2e-34	PREDICTED: similar to voltage-gated calcium channel alpha2-delta subunit 1 [Tribolium castaneum]	gi|238743313|gb|GQ193442.1|	61.9	7e-06	Agkistrodon contortrix clone E33DIFJ02JWXXG microsatellite sequence	--	--	--	--	--	--	--	--	--	--	--	--	--	--	-	-	-	--
Unigene32935_All	225	1	19	0.4752	8.6993	4.1943	18.3067	Up	2.98e-05	0.000169	--	--	--	--	--	--	--	--	sp|Q12955|ANK3_HUMAN	150	6e-36	Ankyrin-3 OS=Homo sapiens GN=ANK3 PE=1 SV=3	all2748	142	2e-33	COG0666	FOG: Ankyrin repeat	K10380	8e-48	192	spu:754357	ankyrin	-	-	-	--
Unigene34933_All	417	1	19	0.2564	4.6939	4.1943	18.3067	Up	2.98e-05	0.000169	--	--	--	--	gi|171474995|gb|EU375464.1|	1362	0	Fenneropenaeus chinensis Kazal-type proteinase inhibitor mRNA, complete cds	sp|P82968|MCPI_MELCP	84.3	2e-16	Four-domain proteases inhibitor OS=Melithaea caledonica PE=1 SV=1	--	--	--	--	--	K06254	6e-14	77.8	spu:586604	agrin	-	-	-	ko04512//ECM-receptor interaction
Unigene30702_All	418	1	19	0.2558	4.6826	4.1942	18.3054	Up	2.98e-05	0.000169	gi|149706773|ref|XP_001491580.1|	108	6e-23	PREDICTED: thiamin pyrophosphokinase 1-like [Equus caballus]	gi|354792337|gb|JN956838.1|	61.9	5e-06	Mus musculus targeted KO-first, conditional ready, lacZ-tagged mutant allele Adsl:tm1a(KOMP)Wtsi; transgenic	sp|Q9H8H3|MET7A_HUMAN	156	8e-38	Methyltransferase-like protein 7A OS=Homo sapiens GN=METTL7A PE=1 SV=1	TM0318	68.9	1e-11	COG0500	SAM-dependent methyltransferases	--	--	--	--	--	-	-	-	--
Unigene31504_All	231	1	19	0.4629	8.4733	4.1942	18.3054	Up	2.98e-05	0.000169	--	--	--	--	gi|28194207|gb|AF469484.1|	979	0	Penaeus monodon transglutaminase mRNA, complete cds	sp|Q05187|TGMH_TACTR	151	2e-36	Hemocyte protein-glutamine gamma-glutamyltransferase OS=Tachypleus tridentatus PE=1 SV=1	--	--	--	--	--	K05621	3e-22	105	oaa:100082527	transglutaminase 4 [EC:2.3.2.13]	-	-	-	--
Unigene35383_All	325	1	19	0.329	6.0226	4.1942	18.3054	Up	2.98e-05	0.000169	--	--	--	--	--	--	--	--	--	--	--	--	--	--	--	--	--	--	--	--	--	--	-	-	-	--
Unigene40133_All	251	1	19	0.426	7.7982	4.1942	18.3054	Up	2.98e-05	0.000169	gi|156530249|gb|ABU75221.1|	88.6	8e-17	hepcidin [Chlorocebus aethiops]	--	--	--	--	--	--	--	--	--	--	--	--	--	--	--	--	--	--	-	-	-	--
Unigene40336_All	699	3	57	0.4589	8.4006	4.1942	18.3054	Up	9.06e-14	1.21e-12	gi|194755305|ref|XP_001959932.1|	119	1e-25	GF13115 [Drosophila ananassae] >gi|190621230|gb|EDV36754.1| GF13115 [Drosophila ananassae]	--	--	--	--	sp|Q8VCH6|DHC24_MOUSE	654	0	Delta(24)-sterol reductase OS=Mus musculus GN=Dhcr24 PE=2 SV=1	ML2333	131	4e-30	COG0277	FAD/FMN-containing dehydrogenases	K09828	0	702	tca:100142196	delta24-sterol reductase [EC:1.3.1.72]	GO:0033036;GO:0008544//epidermis development;GO:0031638//zymogen activation;GO:0046546;GO:0006516//glycoprotein catabolic process;GO:0008283//cell proliferation;GO:0008203//cholesterol metabolic process;GO:0043523//regulation of neuron apoptosis;GO:0007264//small GTPase mediated signal transduction;GO:0022402//cell cycle process;GO:0006950//response to stress;GO:0043066//negative regulation of ap…	GO:0005515//protein binding;GO:0003823//antigen binding;GO:0050662//coenzyme binding;GO:0016628//oxidoreductase activity, acting on the CH-CH group of donors, NAD or NADP as acceptor	GO:0043231//intracellular membrane-bounded organelle;GO:0005626//insoluble fraction;GO:0044425//membrane part;GO:0031090//organelle membrane;GO:0012505//endomembrane system;GO:0043232;GO:0044444//cytoplasmic part	ko01100//Metabolic pathways;ko00100//Steroid biosynthesis
Unigene40485_All	272	1	19	0.3931	7.1961	4.1942	18.3054	Up	2.98e-05	0.000169	gi|156537225|ref|XP_001605114.1|	95.5	6e-19	PREDICTED: equilibrative nucleoside transporter 4-like [Nasonia vitripennis]	gi|67008317|emb|CR392025.7|	69.9	2e-08	Zebrafish DNA sequence from clone CH211-248P17 in linkage group 17, complete sequence	sp|Q54UP9|ELMOD_DICDI	43.1	3e-09	Ankyrin repeat and ELMO domain-containing protein D OS=Dictyostelium discoideum GN=elmoD PE=4 SV=1	--	--	--	--	--	K05628	9e-06	39.7	phu:Phum_PHUM418040	arginine-glutamic acid dipeptide (RE) repeats	-	-	-	--
Unigene30313_All	349	1	19	0.3064	5.6084	4.1941	18.3042	Up	2.98e-05	0.000169	gi|170059978|ref|XP_001865598.1|	57.4	2e-07	zinc finger protein 10 [Culex quinquefasciatus] >gi|167878605|gb|EDS41988.1| zinc finger protein 10 [Culex quinquefasciatus]	gi|301621943|ref|XM_002940263.1|	97.6	2e-16	PREDICTED: Xenopus (Silurana) tropicalis aldehyde dehydrogenase X, mitochondrial-like (LOC100498540), mRNA	sp|P11884|ALDH2_RAT	739	0	Aldehyde dehydrogenase, mitochondrial OS=Rattus norvegicus GN=Aldh2 PE=1 SV=1	BS_dhaS	517	2e-146	COG1012	NAD-dependent aldehyde dehydrogenases	K00128	0	752	dgr:Dgri_GH13324	aldehyde dehydrogenase (NAD+) [EC:1.2.1.3]	-	-	-	ko01100//Metabolic pathways;ko00410//beta-Alanine metabolism;ko00380//Tryptophan metabolism;ko00040//Pentose and glucuronate interconversions;ko00071//Fatty acid metabolism;ko00010//Glycolysis / Gluconeogenesis;ko00053//Ascorbate and aldarate metabolism;ko00640//Propanoate metabolism;ko00330//Arginine and proline metabolism;ko00310//Lysine degradation;ko00561//Glycerolipid metabolism;ko00620//Pyr…
Unigene32194_All	241	1	19	0.4437	8.1217	4.1941	18.3042	Up	2.98e-05	0.000169	--	--	--	--	gi|354790525|gb|JN955026.1|	67.9	1e-08	Mus musculus targeted deletion, lacZ-tagged mutant allele Vsig8:tm1(KOMP)Ucd; transgenic	sp|Q8MP30|Y7791_DICDI	50.8	6e-07	Uncharacterized histidine-rich protein DDB_G0274557 OS=Dictyostelium discoideum GN=DDB_G0274557 PE=4 SV=1	--	--	--	--	--	K09309	1e-06	51.6	dya:Dyak_GE24972	homeobox protein Nkx-1	-	-	-	--
Unigene35239_All	254	1	19	0.421	7.7061	4.1941	18.3042	Up	2.98e-05	0.000169	gi|45383410|ref|NP_989706.1|	55.1	1e-06	solute carrier family 2, facilitated glucose transporter member 8 [Gallus gallus] >gi|23821304|dbj|BAC20934.1| glucose transporter type 8 [Gallus gallus]	--	--	--	--	--	--	--	--	--	--	--	--	--	K11885	1e-07	58.5	phu:Phum_PHUM396890	DNA damage-inducible protein 1	GO:0019538//protein metabolic process	GO:0004175//endopeptidase activity	-	--
Unigene36771_All	337	1	19	0.3173	5.8081	4.1941	18.3042	Up	2.98e-05	0.000169	--	--	--	--	gi|375193251|gb|JN735542.1|	63.9	2e-06	Cyprinus carpio clone 360425 microsatellite sequence	--	--	--	--	--	--	--	--	--	--	--	--	--	--	-	-	-	--
Unigene36997_All	208	1	19	0.5141	9.4103	4.1941	18.3042	Up	2.98e-05	0.000169	--	--	--	--	--	--	--	--	sp|Q02817|MUC2_HUMAN	53.1	1e-06	Mucin-2 OS=Homo sapiens GN=MUC2 PE=1 SV=2	--	--	--	--	--	K10955	3e-06	53.1	hsa:4583	intestinal mucin-2	-	-	-	ko05146//Amoebiasis;ko05110//Vibrio cholerae infection
Unigene21120_All	1386	29	550	2.2372	40.8801	4.1916	18.2725	Up	6.09e-122	5.29e-120	gi|375173474|gb|AFA42360.1|	332	2e-89	clip domain serine proteinase 2 [Portunus trituberculatus]	gi|346713412|dbj|AK388131.1|	71.9	1e-08	Bombyx mori mRNA, clone: fcaL09M14	sp|Q9NR71|ASAH2_HUMAN	667	0	Neutral ceramidase OS=Homo sapiens GN=ASAH2 PE=1 SV=2	--	--	--	--	--	K12349	0	717	tad:TRIADDRAFT_29967	neutral ceramidase [EC:3.5.1.23]	GO:0046519;GO:0023052	-	GO:0043231//intracellular membrane-bounded organelle	ko01100//Metabolic pathways;ko00600//Sphingolipid metabolism
Unigene31503_All	469	11	208	2.5078	45.6881	4.1873	18.2181	Up	5.45e-47	2.05e-45	gi|196016832|ref|XP_002118266.1|	57.8	2e-07	senescence-associated protein [Trichoplax adhaerens] >gi|190579167|gb|EDV19269.1| senescence-associated protein [Trichoplax adhaerens]	gi|325462536|gb|HQ709161.1|	95.6	1e-16	Litopenaeus vannamei hemocyanin mRNA, partial cds	--	--	--	--	--	--	--	--	--	--	--	--	--	--	-	-	-	--
Unigene33506_All	916	93	1724	10.8557	193.89	4.1587	17.8605	Up	0	0	gi|62125848|gb|AAX63831.1|	246	8e-64	antimicrobial peptide [Fenneropenaeus chinensis]	--	--	--	--	--	--	--	--	--	--	--	--	--	--	--	--	--	--	-	-	-	--
Unigene39626_All	271	2	37	0.7891	14.0652	4.1558	17.8246	Up	2.9e-09	2.77e-08	gi|194717998|gb|ACF93414.1|	84	2e-15	single IB domain protein [Litopenaeus vannamei]	--	--	--	--	sp|P98088|MUC5A_HUMAN	63.9	2e-09	Mucin-5AC (Fragments) OS=Homo sapiens GN=MUC5AC PE=1 SV=3	--	--	--	--	--	K10955	6e-09	63.9	tgu:100220116	intestinal mucin-2	-	-	-	ko05146//Amoebiasis;ko05110//Vibrio cholerae infection
Unigene39662_All	664	4	74	0.6441	11.4809	4.1558	17.8246	Up	1.94e-17	3.19e-16	--	--	--	--	--	--	--	--	sp|O70133|DHX9_MOUSE	48.9	4e-06	ATP-dependent RNA helicase A OS=Mus musculus GN=Dhx9 PE=1 SV=2	--	--	--	--	--	--	--	--	--	--	-	-	-	--
Unigene32358_All	502	2	37	0.426	7.593	4.1557	17.8234	Up	2.9e-09	2.77e-08	gi|350404917|ref|XP_003487259.1|	100	2e-20	PREDICTED: LOW QUALITY PROTEIN: chorion peroxidase-like [Bombus impatiens]	--	--	--	--	sp|Q05AM4|FAH2B_DANRE	214	4e-55	Fatty-acid amide hydrolase 2-B OS=Danio rerio GN=faah2b PE=2 SV=1	TP1020	128	4e-29	COG0154	Asp-tRNAAsn/Glu-tRNAGln amidotransferase A subunit and related amidases	K01426	8e-49	195	dpo:Dpse_GA20678	amidase [EC:3.5.1.4]	-	-	-	ko00360//Phenylalanine metabolism;ko00380//Tryptophan metabolism;ko00330//Arginine and proline metabolism;ko00460//Cyanoamino acid metabolism
CL1756.Contig1_All	875	27	497	3.2993	58.5142	4.1486	17.7359	Up	1.45e-109	1.14e-107	gi|124431267|gb|ABN11282.1|	246	8e-64	ion transport peptide [Litopenaeus vannamei]	gi|67609601|ref|XM_661959.1|	65.9	5e-07	Cryptosporidium hominis TU502 trehalose synthase (Chro.80565) partial mRNA	--	--	--	--	--	--	--	--	--	--	--	--	--	--	-	-	-	--
Unigene34132_All	459	5	92	1.1647	20.6485	4.148	17.7285	Up	2.29e-21	4.43e-20	--	--	--	--	--	--	--	--	sp|P50429|ARSB_MOUSE	328	2e-89	Arylsulfatase B OS=Mus musculus GN=Arsb PE=2 SV=3	CC1172	149	2e-35	COG3119	Arylsulfatase A and related enzymes	K01135	5e-100	365	bfo:BRAFLDRAFT_206928	arylsulfatase B [EC:3.1.6.12]	-	-	-	ko01100//Metabolic pathways;ko04142//Lysosome;ko00531//Glycosaminoglycan degradation
Unigene38015_All	354	3	55	0.9061	16.0056	4.1428	17.6647	Up	3.16e-13	4.08e-12	--	--	--	--	--	--	--	--	sp|P13129|LUCI_LUCCR	255	2e-67	Luciferin 4-monooxygenase OS=Luciola cruciata PE=1 SV=1	BS_lcfA	203	6e-52	COG0318	Acyl-CoA synthetases (AMP-forming)/AMP-acid ligases II	K01904	1e-76	287	tad:TRIADDRAFT_56202	4-coumarate--CoA ligase [EC:6.2.1.12]	-	-	-	ko01100//Metabolic pathways;ko00360//Phenylalanine metabolism;ko00130//Ubiquinone and other terpenoid-quinone biosynthesis
Unigene30139_All	280	3	55	1.1456	20.2357	4.1427	17.6635	Up	3.16e-13	4.08e-12	gi|298162780|gb|ADI59754.1|	79.7	4e-14	early cuticle protein 6 [Callinectes sapidus]	gi|359292683|gb|JN681050.1|	101	2e-18	Anguinella palmata 28S ribosomal RNA gene, partial sequence	--	--	--	--	--	--	--	--	--	--	--	--	--	--	-	-	-	--
Unigene37966_All	373	3	55	0.86	15.1903	4.1427	17.6635	Up	3.16e-13	4.08e-12	--	--	--	--	gi|221229220|gb|EU999949.1|	131	1e-26	Eriocheir sinensis hypothetical ANK-like protein mRNA, complete cds	sp|Q02357|ANK1_MOUSE	122	4e-27	Ankyrin-1 OS=Mus musculus GN=Ank1 PE=1 SV=2	all2748	110	9e-24	COG0666	FOG: Ankyrin repeat	K10380	4e-33	143	tca:100142605	ankyrin	-	-	-	--
CL989.Contig3_All	2211	68	1243	3.2884	57.9156	4.1385	17.6122	Up	4.31e-271	7.34e-269	gi|118388741|ref|XP_001027466.1|	141	2e-31	Viral A-type inclusion protein repeat containing protein [Tetrahymena thermophila] >gi|89309236|gb|EAS07224.1| Viral A-type inclusion protein repeat containing protein [Tetrahymena thermophila SB210]	--	--	--	--	--	--	--	--	--	--	--	--	--	--	--	--	--	--	-	-	-	--
CL1093.Contig2_All	1678	4	73	0.2549	4.4817	4.136	17.5817	Up	3.62e-17	5.85e-16	gi|118778389|ref|XP_308614.3|	60.1	3e-07	AGAP007146-PA [Anopheles gambiae str. PEST] >gi|158286193|ref|XP_001688045.1| AGAP007146-PB [Anopheles gambiae str. PEST] >gi|116132360|gb|EAA04250.3| AGAP007146-PA [Anopheles gambiae str. PEST] >gi|157020351|gb|EDO64694.1| AGAP007146-PB [Anopheles gambiae str. PEST]	gi|27597031|gb|AC131788.3|	85.7	3e-13	Mus musculus BAC clone RP24-440E10 from chromosome 7, complete sequence	--	--	--	--	--	--	--	--	--	--	--	--	--	--	-	-	-	--
Unigene12566_All	460	40	727	9.2976	162.813	4.1302	17.5111	Up	4.89e-159	5.21e-157	gi|291225119|ref|XP_002732549.1|	52.8	5e-06	PREDICTED: oikosin-like protein-like, partial [Saccoglossus kowalevskii]	--	--	--	--	--	--	--	--	--	--	--	--	--	--	--	--	--	--	-	-	-	--
CL550.Contig2_All	446	1	18	0.2397	4.1577	4.1165	17.3456	Up	5.59e-05	0.0003	--	--	--	--	gi|291225285|ref|XM_002732585.1|	123	9e-24	PREDICTED: Saccoglossus kowalevskii zinc finger, UBR1 type 1-like (LOC100366591), partial mRNA	sp|Q5T4S7|UBR4_HUMAN	1884	0	E3 ubiquitin-protein ligase UBR4 OS=Homo sapiens GN=UBR4 PE=1 SV=1	--	--	--	--	--	K10691	0	2048	nvi:100124096	E3 ubiquitin-protein ligase UBR4 [EC:6.3.2.19]	-	-	-	--
Unigene36790_All	364	1	18	0.2937	5.0943	4.1165	17.3456	Up	5.59e-05	0.0003	--	--	--	--	--	--	--	--	sp|Q642M9|DHDH_DANRE	324	3e-88	Trans-1,2-dihydrobenzene-1,2-diol dehydrogenase OS=Danio rerio GN=dhdh PE=2 SV=2	CAC1480	192	7e-49	COG0673	Predicted dehydrogenases and related proteins	K00078	4e-90	332	tca:661259	dihydrodiol dehydrogenase / D-xylose 1-dehydrogenase (NADP) [EC:1.3.1.20 1.1.1.179]	-	-	-	ko00980//Metabolism of xenobiotics by cytochrome P450;ko00040//Pentose and glucuronate interconversions
Unigene33103_All	259	1	18	0.4128	7.1596	4.1164	17.3444	Up	5.59e-05	0.0003	gi|329755387|gb|AEC03972.1|	90.5	2e-17	nacrein B4 [Pinctada margaritifera]	gi|163943533|gb|AC096430.6|	77.8	1e-10	Rattus norvegicus BAC CH230-155O11 (Children's Hospital Oakland Research Institute Rat (BN/SsNHsd/MCW) BAC library) complete sequence	--	--	--	--	--	--	--	--	--	--	--	--	--	--	-	-	-	--
CL1088.Contig1_All	474	4	72	0.9023	15.6483	4.1163	17.3432	Up	6.75e-17	1.07e-15	--	--	--	--	--	--	--	--	sp|Q54GV8|Y8625_DICDI	103	7e-22	Uncharacterized transmembrane protein DDB_G0289901 OS=Dictyostelium discoideum GN=DDB_G0289901 PE=4 SV=1	XF1267	77	6e-14	COG5297	Cellobiohydrolase A (1,4-beta-cellobiosidase A)	K07604	9e-21	101	cfa:490980	type I keratin, acidic	-	-	-	ko05150//Staphylococcus aureus infection;ko05130//Pathogenic Escherichia coli infection
CL545.Contig1_All	310	1	18	0.3449	5.9817	4.1163	17.3432	Up	5.59e-05	0.0003	--	--	--	--	--	--	--	--	sp|P98088|MUC5A_HUMAN	62.4	7e-09	Mucin-5AC (Fragments) OS=Homo sapiens GN=MUC5AC PE=1 SV=3	--	--	--	--	--	K10955	6e-10	67.8	tgu:100220116	intestinal mucin-2	-	-	-	ko05146//Amoebiasis;ko05110//Vibrio cholerae infection
Unigene29456_All	556	2	36	0.3846	6.6702	4.1163	17.3432	Up	5.42e-09	5.06e-08	gi|322495303|emb|CBZ30607.1|	68.9	1e-10	proteophosphoglycan ppg1 [Leishmania mexicana MHOM/GT/2001/U1103]	--	--	--	--	sp|P98088|MUC5A_HUMAN	63.2	7e-10	Mucin-5AC (Fragments) OS=Homo sapiens GN=MUC5AC PE=1 SV=3	--	--	--	--	--	K10955	5e-09	62	tgu:100220116	intestinal mucin-2	-	-	-	ko05146//Amoebiasis;ko05110//Vibrio cholerae infection
Unigene30567_All	336	1	18	0.3182	5.5188	4.1163	17.3432	Up	5.59e-05	0.0003	--	--	--	--	--	--	--	--	sp|Q5GIT4|VGFR2_DANRE	212	1e-54	Vascular endothelial growth factor receptor 2 OS=Danio rerio GN=kdr PE=1 SV=2	YAR019c	58.9	2e-08	COG0515	Serine/threonine protein kinase	K05096	4e-69	262	tca:662470	FMS-like tyrosine kinase 1 [EC:2.7.10.1]	GO:0009987//cellular process	GO:0004871//signal transducer activity;GO:0004713//protein tyrosine kinase activity;GO:0000166//nucleotide binding	GO:0016020//membrane	ko04510//Focal adhesion;ko04144//Endocytosis;ko04060//Cytokine-cytokine receptor interaction;ko05323//Rheumatoid arthritis
Unigene31657_All	270	1	18	0.396	6.8679	4.1163	17.3432	Up	5.59e-05	0.0003	--	--	--	--	--	--	--	--	sp|O96790|DPGN_DIPMA	142	2e-33	Serine protease inhibitor dipetalogastin (Fragment) OS=Dipetalogaster maximus PE=1 SV=2	--	--	--	--	--	K06254	2e-38	160	isc:IscW_ISCW020057	agrin	-	-	-	ko04512//ECM-receptor interaction
Unigene31818_All	249	1	18	0.4294	7.4471	4.1163	17.3432	Up	5.59e-05	0.0003	--	--	--	--	--	--	--	--	sp|Q02817|MUC2_HUMAN	79	1e-14	Mucin-2 OS=Homo sapiens GN=MUC2 PE=1 SV=2	SPBC28F2.12	57.4	4e-08	COG0086	DNA-directed RNA polymerase, beta' subunit/160 kD subunit	K10955	6e-14	78.6	hsa:4583	intestinal mucin-2	-	-	-	ko05146//Amoebiasis;ko05110//Vibrio cholerae infection
Unigene31867_All	298	1	18	0.3588	6.2226	4.1163	17.3432	Up	5.59e-05	0.0003	--	--	--	--	gi|268558507|ref|XM_002637199.1|	61.9	1e-05	Caenorhabditis briggsae Hypothetical protein CBG18921 (CBG18921) mRNA, complete cds	sp|Q8R0W5|EST4A_MOUSE	194	6e-49	Carboxylesterase 4A OS=Mus musculus GN=Ces4a PE=2 SV=1	DR2626	148	4e-35	COG2272	Carboxylesterase type B	K01063	7e-55	216	tca:658208	juvenile-hormone esterase [EC:3.1.1.59]	-	-	-	ko01100//Metabolic pathways;ko00981//Insect hormone biosynthesis;ko00983//Drug metabolism - other enzymes
Unigene35186_All	244	1	18	0.4382	7.5997	4.1163	17.3432	Up	5.59e-05	0.0003	--	--	--	--	--	--	--	--	sp|Q8BZ20|PAR12_MOUSE	206	2e-52	Poly [ADP-ribose] polymerase 12 OS=Mus musculus GN=Parp12 PE=2 SV=3	--	--	--	--	--	--	--	--	--	--	-	-	-	--
Unigene36719_All	306	1	18	0.3494	6.0599	4.1163	17.3432	Up	5.59e-05	0.0003	--	--	--	--	gi|327275372|ref|XM_003222400.1|	63.9	2e-06	PREDICTED: Anolis carolinensis threonine synthase-like 2 (S. cerevisiae) (thnsl2), mRNA	sp|Q5XH07|THNS2_XENLA	468	2e-131	Threonine synthase-like 2 OS=Xenopus laevis GN=thnsl2 PE=2 SV=1	PA3735	303	6e-82	COG0498	Threonine synthase	K06037	3e-121	436	dre:641568	[EC:4.2.3.-]	-	-	-	--
CL425.Contig1_All	378	3	54	0.8486	14.7169	4.1162	17.342	Up	5.9e-13	7.5e-12	gi|21355231|ref|NP_651999.1|	95.9	5e-19	TweedleT [Drosophila melanogaster] >gi|7301535|gb|AAF56656.1| TweedleT [Drosophila melanogaster] >gi|28416335|gb|AAO42640.1| LP07342p [Drosophila melanogaster]	gi|323434956|gb|HQ728869.1|	61.9	8e-06	Danio rerio multidrug resistance-associated protein member 2 (abcc2) mRNA, complete cds	sp|B2RX12|MRP3_MOUSE	445	7e-138	Canalicular multispecific organic anion transporter 2 OS=Mus musculus GN=Abcc3 PE=1 SV=1	SPBC359.05	287	2e-86	COG1132	ABC-type multidrug transport system, ATPase and permease components	K05667	9e-137	459	xtr:100135090	ATP-binding cassette, subfamily C (CFTR/MRP), member 3	-	-	-	ko04976//Bile secretion;ko02010//ABC transporters
Unigene30259_All	251	1	18	0.426	7.3877	4.1162	17.342	Up	5.59e-05	0.0003	gi|307184249|gb|EFN70722.1|	67.8	1e-10	Histone-lysine N-methyltransferase, H3 lysine-79 specific [Camponotus floridanus]	gi|239505086|gb|FJ573155.1|	79.8	9e-12	Rimicaris exoculata hypothetical cuticle protein mRNA, partial cds	sp|O02387|CU17_BOMMO	79.3	3e-15	Larval cuticle protein LCP-17 OS=Bombyx mori GN=LCP17 PE=2 SV=1	--	--	--	--	--	K13909	4e-06	50.8	ptr:742062	mucin-7	-	-	-	ko04970//Salivary secretion
Unigene34695_All	223	1	18	0.4795	8.3154	4.1162	17.342	Up	5.59e-05	0.0003	gi|20372975|dbj|BAB91157.1|	70.5	2e-11	nacrein [Turbo marmoratus]	--	--	--	--	sp|Q5TGI0|CF168_HUMAN	78.6	1e-14	Uncharacterized protein C6orf168 OS=Homo sapiens GN=C6orf168 PE=2 SV=2	--	--	--	--	--	--	--	--	--	--	-	-	-	--
Unigene35046_All	284	1	18	0.3765	6.5293	4.1162	17.342	Up	5.59e-05	0.0003	gi|307196761|gb|EFN78220.1|	145	6e-34	Protein KIAA0317 [Harpegnathos saltator]	gi|195117313|ref|XM_002003158.1|	75.8	3e-10	Drosophila mojavensis GI23788 (Dmoj\GI23788), mRNA	--	--	--	--	--	--	--	--	--	--	--	--	--	--	-	-	-	--
Unigene31779_All	267	1	18	0.4005	6.945	4.1161	17.3408	Up	5.59e-05	0.0003	gi|198420598|ref|XP_002122377.1|	86.3	4e-16	PREDICTED: similar to solute carrier family 5 (sodium/glucose cotransporter), member 9 [Ciona intestinalis]	--	--	--	--	--	--	--	--	--	--	--	--	--	--	--	--	--	--	-	-	-	--
Unigene34391_All	282	1	18	0.3792	6.5756	4.1161	17.3408	Up	5.59e-05	0.0003	--	--	--	--	gi|345441759|ref|NG_029861.1|	67.9	3e-08	Homo sapiens mutS homolog 4 (E. coli) (MSH4), RefSeqGene on chromosome 1	--	--	--	--	--	--	--	--	--	--	--	--	--	--	-	-	-	--
CL384.Contig1_All	628	1	18	0.1703	2.9527	4.1159	17.3384	Up	5.59e-05	0.0003	gi|156541914|ref|XP_001599728.1|	182	1e-44	PREDICTED: UPF0139 membrane protein pMsmaA27-like [Nasonia vitripennis]	--	--	--	--	sp|Q8BJM3|GIDRP_MOUSE	207	1e-52	Growth inhibition and differentiation-related protein 88 homolog OS=Mus musculus GN=Gidrp88 PE=2 SV=1	--	--	--	--	--	K03163	2e-08	63.2	dpo:Dpse_GA24044	DNA topoisomerase I [EC:5.99.1.2]	-	-	-	ko03018//RNA degradation
CL1207.Contig2_All	712	6	106	0.901	15.3369	4.0893	17.0217	Up	3.31e-24	7.07e-23	gi|115914045|ref|XP_001200872.1|	97.1	7e-19	PREDICTED: similar to endonuclease/reverse transcriptase [Strongylocentrotus purpuratus] >gi|115936210|ref|XP_001192898.1| PREDICTED: similar to endonuclease/reverse transcriptase [Strongylocentrotus purpuratus]	--	--	--	--	--	--	--	--	PH1149	100	5e-21	COG0006	Xaa-Pro aminopeptidase	--	--	--	--	--	-	-	-	--
Unigene34212_All	293	3	53	1.0948	18.6347	4.0893	17.0217	Up	1.1e-12	1.37e-11	--	--	--	--	--	--	--	--	sp|Q02817|MUC2_HUMAN	80.1	4e-15	Mucin-2 OS=Homo sapiens GN=MUC2 PE=1 SV=2	slr0599	65.1	1e-10	COG0515	Serine/threonine protein kinase	K10955	1e-14	80.1	hsa:4583	intestinal mucin-2	-	-	-	ko05146//Amoebiasis;ko05110//Vibrio cholerae infection
Unigene31527_All	491	2	35	0.4355	7.3434	4.0757	16.862	Up	1.01e-08	9.17e-08	gi|343403921|gb|AEM23561.1|	218	6e-56	NADH dehydrogenase subunit 4 [Heterocephalus glaber]	--	--	--	--	--	--	--	--	--	--	--	--	--	--	--	--	--	--	-	-	-	--
Unigene40139_All	432	2	35	0.495	8.3464	4.0757	16.862	Up	1.01e-08	9.16e-08	gi|355754898|gb|EHH58765.1|	53.9	2e-06	hypothetical protein EGM_08695, partial [Macaca fascicularis]	gi|197107957|gb|EU919199.1|	73.8	2e-09	Macropus eugenii deiodinase iodothyronine type III (DIO3) mRNA, complete cds	sp|O42412|IOD3_CHICK	169	2e-41	Type III iodothyronine deiodinase (Fragment) OS=Gallus gallus GN=DIO3 PE=2 SV=3	--	--	--	--	--	K07754	9e-41	168	gga:395939	thyroxine 5-deiodinase [EC:1.97.1.11]	-	-	-	--
Unigene31874_All	512	2	35	0.4177	7.0422	4.0755	16.8596	Up	1.01e-08	9.17e-08	--	--	--	--	--	--	--	--	--	--	--	--	--	--	--	--	--	--	--	--	--	--	-	-	-	--
Unigene33089_All	370	2	35	0.578	9.7449	4.0755	16.8596	Up	1.01e-08	9.17e-08	--	--	--	--	--	--	--	--	sp|Q9NZW4|DSPP_HUMAN	78.6	8e-14	Dentin sialophosphoprotein OS=Homo sapiens GN=DSPP PE=1 SV=2	--	--	--	--	--	K15009	1e-28	129	nvi:100120757	SH3 and multiple ankyrin repeat domains protein	-	-	-	ko04724//Glutamatergic synapse
CL1524.Contig2_All	474	12	209	2.7069	45.4235	4.0687	16.7803	Up	2.67e-46	9.89e-45	--	--	--	--	gi|21755501|dbj|AK096093.1|	73.8	3e-10	Homo sapiens cDNA FLJ38774 fis, clone KIDNE2018166	--	--	--	--	--	--	--	--	--	--	--	--	--	--	-	-	-	--
CL2227.Contig1_All	1208	30	522	2.6554	44.516	4.0673	16.7641	Up	2.04e-113	1.65e-111	gi|91091860|ref|XP_968805.1|	102	5e-20	PREDICTED: similar to innexin [Tribolium castaneum]	--	--	--	--	sp|Q03173|ENAH_MOUSE	51.2	1e-06	Protein enabled homolog OS=Mus musculus GN=Enah PE=1 SV=2	--	--	--	--	--	K11432	2e-06	44.3	mmu:110593	PR domain zinc finger protein 2	-	-	-	ko05130//Pathogenic Escherichia coli infection;ko04810//Regulation of actin cytoskeleton;ko05100//Bacterial invasion of epithelial cells;ko05131//Shigellosis;ko04666//Fc gamma R-mediated phagocytosis;ko04520//Adherens junction;ko04062//Chemokine signaling pathway
Unigene39089_All	873	13	226	1.5922	26.669	4.0661	16.7501	Up	6.25e-50	2.48e-48	--	--	--	--	--	--	--	--	--	--	--	--	--	--	--	--	--	--	--	--	--	--	-	-	-	--
Unigene13071_All	870	30	519	3.687	61.4555	4.059	16.6679	Up	1.31e-112	1.05e-110	gi|227122182|gb|ACP19562.1|	219	1e-55	clip domain serine proteinase 1 [Penaeus monodon]	gi|195581223|ref|XM_002080398.1|	71.9	8e-09	Drosophila simulans GD10252 (Dsim\GD10252), mRNA	sp|P47739|AL3A1_MOUSE	465	1e-130	Aldehyde dehydrogenase, dimeric NADP-preferring OS=Mus musculus GN=Aldh3a1 PE=2 SV=1	alr3672	402	9e-112	COG1012	NAD-dependent aldehyde dehydrogenases	K00128	3e-138	492	xtr:549291	aldehyde dehydrogenase (NAD+) [EC:1.2.1.3]	-	-	-	ko01100//Metabolic pathways;ko00350//Tyrosine metabolism;ko00980//Metabolism of xenobiotics by cytochrome P450;ko00360//Phenylalanine metabolism;ko00410//beta-Alanine metabolism;ko00982//Drug metabolism - cytochrome P450;ko00380//Tryptophan metabolism;ko00040//Pentose and glucuronate interconversions;ko00071//Fatty acid metabolism;ko00010//Glycolysis / Gluconeogenesis;ko00053//Ascorbate and aldar…
Unigene4807_All	738	39	669	5.6504	93.3862	4.0468	16.5275	Up	2.21e-144	2.19e-142	gi|313747943|gb|ADR74382.1|	83.6	8e-15	prophenoloxidase-activating enzyme 2a [Penaeus monodon]	gi|260794508|ref|XM_002592205.1|	60	1e-05	Branchiostoma floridae hypothetical protein, mRNA	sp|P33727|ARSB_FELCA	152	5e-37	Arylsulfatase B OS=Felis catus GN=ARSB PE=2 SV=1	STM3122	91.3	9e-19	COG3119	Arylsulfatase A and related enzymes	K01135	1e-40	165	bfo:BRAFLDRAFT_206928	arylsulfatase B [EC:3.1.6.12]	-	-	-	ko01100//Metabolic pathways;ko04142//Lysosome;ko00531//Glycosaminoglycan degradation
Unigene34218_All	806	7	120	0.9286	15.3377	4.0459	16.5172	Up	4.81e-27	1.13e-25	--	--	--	--	gi|145558755|gb|EF523561.1|	228	2e-56	Penaeus monodon anti-lipopolysaccharide factor isoform 2 (ALFPm2) gene, complete cds	sp|C0KJQ4|ALPS_PORTR	122	4e-28	Anti-lipopolysaccharide factor OS=Portunus trituberculatus GN=ALF PE=2 SV=2	--	--	--	--	--	--	--	--	--	--	-	-	-	--
Unigene5684_All	820	35	599	4.5638	75.2534	4.0434	16.4886	Up	2.28e-129	2.1e-127	--	--	--	--	--	--	--	--	sp|Q98930|SORL_CHICK	398	2e-110	Sortilin-related receptor (Fragment) OS=Gallus gallus GN=SORL1 PE=2 SV=1	--	--	--	--	--	K12388	2e-44	181	spu:757804	sortilin	-	-	-	ko04142//Lysosome;ko04722//Neurotrophin signaling pathway
Unigene33541_All	524	11	188	2.2446	36.9606	4.0415	16.4669	Up	1.36e-41	4.53e-40	gi|117606762|gb|ABK42001.1|	68.2	2e-10	chitinase III [Acanthocheilonema viteae]	gi|195378842|ref|XM_002048155.1|	97.6	1e-16	Drosophila virilis GJ13827 (Dvir\GJ13827), mRNA	sp|Q12955|ANK3_HUMAN	563	4e-160	Ankyrin-3 OS=Homo sapiens GN=ANK3 PE=1 SV=3	all2748	153	7e-37	COG0666	FOG: Ankyrin repeat	K10380	0	636	aga:AgaP_AGAP002272	ankyrin	-	-	-	--
Unigene39851_All	347	1	17	0.3081	5.047	4.034	16.3816	Up	0.000105	0.000529	--	--	--	--	gi|111153857|emb|CT027761.11|	89.7	3e-14	Zebrafish DNA sequence from clone DKEY-56E12 in linkage group 17, complete sequence	sp|Q8BTI8|SRRM2_MOUSE	56.2	2e-07	Serine/arginine repetitive matrix protein 2 OS=Mus musculus GN=Srrm2 PE=1 SV=3	--	--	--	--	--	K13172	4e-09	63.5	mdo:100018249	serine/arginine repetitive matrix protein 2	-	-	-	ko05146//Amoebiasis;ko05110//Vibrio cholerae infection;ko05164//Influenza A;ko05162//Measles;ko05145//Toxoplasmosis;ko04612//Antigen processing and presentation;ko03015//mRNA surveillance pathway;ko04144//Endocytosis;ko03013//RNA transport;ko04010//MAPK signaling pathway;ko05020//Prion diseases;ko04141//Protein processing in endoplasmic reticulum;ko03040//Spliceosome
Unigene29362_All	259	1	17	0.4128	6.7618	4.0339	16.3804	Up	0.000105	0.00053	--	--	--	--	gi|121699722|ref|NG_005838.1|	67.9	2e-07	Mus musculus immunoglobulin heavy chain complex (Igh) on chromosome 12	sp|Q869E1|DNLI1_DICDI	158	6e-38	DNA ligase 1 OS=Dictyostelium discoideum GN=lig1 PE=3 SV=1	SPAC140.02	91.7	7e-18	COG0724	RNA-binding proteins (RRM domain)	K14822	7e-43	176	tgu:100219403	rRNA-processing protein CGR1	-	-	-	--
Unigene31765_All	207	1	17	0.5165	8.4604	4.0339	16.3804	Up	0.000105	0.00053	--	--	--	--	--	--	--	--	sp|Q9QYC0|ADDA_MOUSE	64.7	2e-10	Alpha-adducin OS=Mus musculus GN=Add1 PE=1 SV=2	SMa1976	101	1e-21	COG0235	Ribulose-5-phosphate 4-epimerase and related epimerases and aldolases	--	--	--	--	--	-	-	-	--
Unigene35064_All	279	1	17	0.3832	6.2771	4.0339	16.3804	Up	0.000105	0.000529	gi|195502133|ref|XP_002098089.1|	81.6	1e-14	GE10173 [Drosophila yakuba] >gi|194184190|gb|EDW97801.1| GE10173 [Drosophila yakuba]	--	--	--	--	sp|Q6PAV2|HERC4_MOUSE	521	2e-147	Probable E3 ubiquitin-protein ligase HERC4 OS=Mus musculus GN=Herc4 PE=2 SV=2	SPBP8B7.27	262	2e-69	COG5021	Ubiquitin-protein ligase	K10615	4e-155	548	phu:Phum_PHUM175050	E3 ubiquitin-protein ligase HERC4 [EC:6.3.2.19]	-	-	-	ko04120//Ubiquitin mediated proteolysis
Unigene36765_All	320	1	17	0.3341	5.4728	4.0339	16.3804	Up	0.000105	0.000529	--	--	--	--	--	--	--	--	sp|P40222|TXLNA_HUMAN	285	6e-76	Alpha-taxilin OS=Homo sapiens GN=TXLNA PE=1 SV=3	FN1129	74.3	1e-12	COG1196	Chromosome segregation ATPases	K00907	2e-20	102	dme:Dmel_CG18255	myosin-light-chain kinase [EC:2.7.11.18]	-	-	-	ko04810//Regulation of actin cytoskeleton;ko04510//Focal adhesion;ko04270//Vascular smooth muscle contraction;ko04971//Gastric acid secretion;ko04020//Calcium signaling pathway
Unigene36852_All	274	1	17	0.3902	6.3916	4.0339	16.3804	Up	0.000105	0.000529	--	--	--	--	--	--	--	--	--	--	--	--	XF1267	49.3	8e-06	COG5297	Cellobiohydrolase A (1,4-beta-cellobiosidase A)	--	--	--	--	--	-	-	-	--
Unigene39643_All	280	2	34	0.7637	12.5093	4.0339	16.3804	Up	1.88e-08	1.66e-07	--	--	--	--	gi|375201251|gb|JN743542.1|	63.9	3e-06	Cyprinus carpio clone 46574 microsatellite sequence	sp|Q9H2Y9|SO5A1_HUMAN	293	1e-78	Solute carrier organic anion transporter family member 5A1 OS=Homo sapiens GN=SLCO5A1 PE=2 SV=2	--	--	--	--	--	K14353	4e-94	346	isc:IscW_ISCW023852	solute carrier organic anion transporter family, member 3A	-	-	-	--
Unigene32043_All	244	1	17	0.4382	7.1775	4.0338	16.3793	Up	0.000105	0.00053	--	--	--	--	gi|295639967|gb|GU344706.1|	65.9	2e-07	Penaeus monodon chitinase 1 precursor, mRNA, partial cds	--	--	--	--	--	--	--	--	--	K01183	5e-07	54.7	isc:IscW_ISCW016313	chitinase [EC:3.2.1.14]	GO:0006026	GO:0004553//hydrolase activity, hydrolyzing O-glycosyl compounds;GO:0030247//polysaccharide binding;GO:0043167//ion binding	-	ko00520//Amino sugar and nucleotide sugar metabolism
Unigene32063_All	310	1	17	0.3449	5.6494	4.0338	16.3793	Up	0.000105	0.00053	gi|1399945|gb|AAB03337.1|	54.7	1e-06	RNA helicase GLH-2 [Caenorhabditis elegans] >gi|1405387|gb|AAB03510.1| GLH-2 [Caenorhabditis elegans]	--	--	--	--	sp|Q61581|IBP7_MOUSE	52.8	3e-07	Insulin-like growth factor-binding protein 7 OS=Mus musculus GN=Igfbp7 PE=2 SV=3	--	--	--	--	--	K08784	4e-06	50.4	tgu:100219623	HtrA serine peptidase 1 [EC:3.4.21.-]	GO:0010033//response to organic substance	-	GO:0005576//extracellular region	--
Unigene32865_All	406	2	34	0.5267	8.6271	4.0338	16.3793	Up	1.88e-08	1.66e-07	--	--	--	--	--	--	--	--	--	--	--	--	--	--	--	--	--	--	--	--	--	--	-	-	-	--
Unigene36945_All	215	1	17	0.4973	8.1456	4.0338	16.3793	Up	0.000105	0.000529	--	--	--	--	--	--	--	--	--	--	--	--	--	--	--	--	--	--	--	--	--	--	-	-	-	--
Unigene39576_All	597	3	51	0.5373	8.8005	4.0338	16.3793	Up	3.81e-12	4.58e-11	gi|322798385|gb|EFZ20109.1|	53.5	6e-06	hypothetical protein SINV_11014 [Solenopsis invicta]	gi|302148320|dbj|AB546088.1|	61.9	1e-06	Nisaetus nipalensis DNA, microsatellite: SNMS24	--	--	--	--	--	--	--	--	--	--	--	--	--	--	-	-	-	--
CL2277.Contig2_All	268	1	17	0.399	6.5347	4.0337	16.3781	Up	0.000105	0.00053	--	--	--	--	gi|336171142|gb|JF828313.1|	515	1e-142	Penaeus monodon U1015 mRNA, 3' UTR	sp|P13696|PEBP1_BOVIN	187	6e-47	Phosphatidylethanolamine-binding protein 1 OS=Bos taurus GN=PEBP1 PE=1 SV=2	YLR179c	72.4	2e-12	COG1881	Phospholipid-binding protein	K14802	6e-11	69.3	dan:Dana_GF11187	phospholipid-transporting ATPase [EC:3.6.3.1]	-	-	-	--
Unigene29514_All	319	1	17	0.3352	5.49	4.0337	16.3781	Up	0.000105	0.00053	--	--	--	--	--	--	--	--	sp|A0JPQ8|ALKMO_RAT	273	1e-72	Alkylglycerol monooxygenase OS=Rattus norvegicus GN=Agmo PE=2 SV=1	mll1065	158	5e-38	COG3000	Sterol desaturase	K00227	2e-08	62.4	tad:TRIADDRAFT_18639	lathosterol oxidase [EC:1.14.21.6]	GO:0044255//cellular lipid metabolic process;GO:0006662//glycerol ether metabolic process	GO:0046914//transition metal ion binding;GO:0016714//oxidoreductase activity, acting on paired donors, with incorporation or reduction of molecular oxygen, reduced pteridine as one donor, and incorporation of one atom of oxygen	GO:0043231//intracellular membrane-bounded organelle	ko01100//Metabolic pathways;ko00100//Steroid biosynthesis
Unigene31424_All	205	1	17	0.5216	8.543	4.0337	16.3781	Up	0.000105	0.00053	--	--	--	--	--	--	--	--	--	--	--	--	--	--	--	--	--	--	--	--	--	--	-	-	-	--
Unigene31463_All	284	2	34	0.753	12.3331	4.0337	16.3781	Up	1.88e-08	1.66e-07	--	--	--	--	--	--	--	--	sp|Q6DF62|RGN_XENTR	239	6e-63	Regucalcin OS=Xenopus tropicalis GN=rgn PE=2 SV=1	AGpA685_2	156	6e-38	COG3386	Gluconolactonase	K01053	9e-63	241	nvi:100113493	gluconolactonase [EC:3.1.1.17]	GO:0009987//cellular process;GO:0050789//regulation of biological process;GO:0008152//metabolic process	GO:0046872//metal ion binding	-	ko01100//Metabolic pathways;ko00053//Ascorbate and aldarate metabolism;ko00030//Pentose phosphate pathway
Unigene32146_All	265	1	17	0.4035	6.6087	4.0337	16.3781	Up	0.000105	0.00053	gi|3182908|sp|O18759.1|APOA1_TUPGB	176	3e-43	RecName: Full=Apolipoprotein A-I; Short=Apo-AI; Short=ApoA-I; AltName: Full=Apolipoprotein A1; Flags: Precursor >gi|2576402|gb|AAB82326.1| apolipoprotein AI prepropeptide [Tupaia glis]	gi|23238008|gb|AC123789.6|	65.9	1e-06	Homo sapiens chromosome 11, clone RP5-998N23, complete sequence	sp|Q5TAX3|TUT4_HUMAN	663	0	Terminal uridylyltransferase 4 OS=Homo sapiens GN=ZCCHC11 PE=1 SV=3	SPBC1685.06	121	1e-26	COG5260	DNA polymerase sigma	K13291	0	662	hsa:23318	terminal uridylyltransferase [EC:2.7.7.52]	GO:0031047//gene silencing by RNA;GO:0051716//cellular response to stimulus;GO:0006401//RNA catabolic process;GO:0010033//response to organic substance;GO:0006396//RNA processing;GO:0010586//miRNA metabolic process	GO:0016779//nucleotidyltransferase activity;GO:0005488//binding	GO:0005634//nucleus	--
Unigene34376_All	340	1	17	0.3145	5.1509	4.0337	16.3781	Up	0.000105	0.00053	--	--	--	--	gi|51965306|emb|AL928605.22|	60	5e-06	Mouse DNA sequence from clone RP23-139P14 on chromosome 4 Contains the Ifna13, Ifna7, Ifna11, Ifna5 and Ifna4 genes for interferon alpha family genes 13, 7, 11, 5 and 4, the genes for four novel members of the interferon alpha family Ifna, three interferon alpha family Ifna pseudogenes, the Klhl9 gene for kelch-like 9 (Drosophila), a novel gene, the Ifnz gene for interferon zeta, the genes for th…	--	--	--	--	--	--	--	--	--	--	--	--	--	--	-	-	-	--
Unigene34728_All	419	1	17	0.2552	4.1797	4.0337	16.3781	Up	0.000105	0.000529	gi|15425681|dbj|BAB64297.1|	199	4e-50	I-connectin [Procambarus clarkii]	--	--	--	--	--	--	--	--	--	--	--	--	--	--	--	--	--	--	-	-	-	--
Unigene35012_All	402	1	17	0.266	4.3565	4.0337	16.3781	Up	0.000105	0.000529	--	--	--	--	gi|134252571|gb|EF469203.1|	67.9	1e-07	Ostrinia furnacalis beta-hexosaminidase mRNA, complete cds	sp|P06865|HEXA_HUMAN	506	8e-143	Beta-hexosaminidase subunit alpha OS=Homo sapiens GN=HEXA PE=1 SV=2	CC0447	155	2e-37	COG3525	N-acetyl-beta-hexosaminidase	K12373	1e-146	520	spu:594823	hexosaminidase [EC:3.2.1.52]	-	-	-	ko01100//Metabolic pathways;ko04142//Lysosome;ko00520//Amino sugar and nucleotide sugar metabolism;ko00511//Other glycan degradation;ko00531//Glycosaminoglycan degradation;ko00604//Glycosphingolipid biosynthesis - ganglio series;ko00603//Glycosphingolipid biosynthesis - globo series
Unigene35407_All	472	2	34	0.4531	7.4208	4.0337	16.3781	Up	1.88e-08	1.66e-07	gi|41397456|gb|AAS05315.1|	228	7e-59	serotonin receptor [Metapenaeus ensis]	gi|152949486|dbj|AB292778.1|	109	2e-20	Procambarus clarkii casp-2 mRNA for calcification associated soluble matrix protein 2, complete cds	sp|Q8T635|CU20_MANSE	90.9	2e-18	Pupal cuticle protein 20 OS=Manduca sexta GN=PCP20 PE=1 SV=1	all3826	55.8	7e-08	COG3409	Putative peptidoglycan-binding domain-containing protein	K10955	2e-10	66.2	hsa:4583	intestinal mucin-2	-	-	-	ko05146//Amoebiasis;ko05110//Vibrio cholerae infection
Unigene39885_All	285	1	17	0.3752	6.1449	4.0337	16.3781	Up	0.000105	0.000529	gi|31323294|gb|AAP44139.1|	121	9e-27	one-transmembrane-helix HMG-CoA reductase [Homarus americanus]	gi|150170761|gb|AC197176.12|	81.8	9e-12	Rhesus Macaque BAC CH250-136K11 () complete sequence	sp|Q5RB37|ITIH3_PONAB	318	3e-86	Inter-alpha-trypsin inhibitor heavy chain H3 OS=Pongo abelii GN=ITIH3 PE=2 SV=1	all1782_1	62.8	2e-09	COG2304	Uncharacterized protein containing a von Willebrand factor type A (vWA) domain	K10798	3e-10	67.4	nve:NEMVE_v1g88877	poly [ADP-ribose] polymerase [EC:2.4.2.30]	GO:0008152//metabolic process	GO:0061134	-	ko03410//Base excision repair
Unigene40355_All	381	2	34	0.5613	9.1932	4.0337	16.3781	Up	1.88e-08	1.66e-07	--	--	--	--	gi|225632196|emb|AL844507.2|	65.9	5e-07	Plasmodium falciparum 3D7 chromosome 8	--	--	--	--	--	--	--	--	--	--	--	--	--	--	-	-	-	--
Unigene40434_All	451	2	34	0.4742	7.7663	4.0337	16.3781	Up	1.88e-08	1.66e-07	gi|307207075|gb|EFN84884.1|	103	3e-21	Protein diaphanous [Harpegnathos saltator]	--	--	--	--	sp|Q75JC9|Y8484_DICDI	71.2	7e-12	Uncharacterized protein DDB_G0271670 OS=Dictyostelium discoideum GN=DDB_G0271670 PE=4 SV=1	--	--	--	--	--	K14296	3e-08	60.8	cqu:CpipJ_CPIJ007177	nuclear pore complex protein Nup153	-	-	-	ko03013//RNA transport
Unigene31204_All	282	1	17	0.3792	6.2103	4.0336	16.377	Up	0.000105	0.00053	gi|345479627|ref|XP_001607682.2|	136	3e-31	PREDICTED: kelch-like ECH-associated protein 1-like isoform 1 [Nasonia vitripennis]	--	--	--	--	--	--	--	--	--	--	--	--	--	--	--	--	--	--	-	-	-	--
Unigene38184_All	341	1	17	0.3136	5.1358	4.0336	16.377	Up	0.000105	0.000529	gi|170062446|ref|XP_001866672.1|	78.6	8e-14	serine proteinase stubble [Culex quinquefasciatus] >gi|167880353|gb|EDS43736.1| serine proteinase stubble [Culex quinquefasciatus]	--	--	--	--	sp|Q66I46|MKNK2_XENTR	50.4	2e-06	MAP kinase-interacting serine/threonine-protein kinase 2 OS=Xenopus tropicalis GN=mknk2 PE=2 SV=1	--	--	--	--	--	K04372	2e-16	85.1	tca:658754	MAP kinase interacting serine/threonine kinase [EC:2.7.11.1]	-	-	-	ko04010//MAPK signaling pathway;ko04910//Insulin signaling pathway
CL600.Contig1_All	731	1	17	0.1463	2.3958	4.0335	16.3759	Up	0.000105	0.00053	gi|154344449|ref|XP_001568166.1|	48.9	7e-11	proteophosphoglycan ppg4 [Leishmania braziliensis MHOM/BR/75/M2904] >gi|134065503|emb|CAM43270.1| proteophosphoglycan ppg4 [Leishmania braziliensis MHOM/BR/75/M2904]	gi|348520887|ref|XM_003447911.1|	75.8	7e-10	PREDICTED: Oreochromis niloticus acyl-CoA oxidase 1, palmitoyl, transcript variant 2 (ACOX1), mRNA	sp|Q7KML2|ACOX1_DROME	645	0	Probable peroxisomal acyl-coenzyme A oxidase 1 OS=Drosophila melanogaster GN=CG5009 PE=1 SV=1	YGL205w	245	3e-64	COG1960	Acyl-CoA dehydrogenases	K00232	0	738	tca:662475	acyl-CoA oxidase [EC:1.3.3.6]	-	-	-	ko01100//Metabolic pathways;ko00410//beta-Alanine metabolism;ko03320//PPAR signaling pathway;ko00071//Fatty acid metabolism;ko00592//alpha-Linolenic acid metabolism;ko01040//Biosynthesis of unsaturated fatty acids;ko00640//Propanoate metabolism;ko04146//Peroxisome;ko00280//Valine, leucine and isoleucine degradation
CL2697.Contig1_All	553	1	17	0.1934	3.1669	4.0334	16.3747	Up	0.000105	0.00053	gi|189236538|ref|XP_975516.2|	65.1	2e-09	PREDICTED: similar to 77 kDa echinoderm microtubule-associated protein [Tribolium castaneum]	gi|82795516|gb|DQ288147.1|	63.9	6e-07	Callinectes sapidus arthrodial cuticle protein AMP13.4 mRNA, complete cds	sp|P81576|CUPA2_CANPG	156	2e-38	Cuticle protein AM1159 OS=Cancer pagurus PE=1 SV=1	--	--	--	--	--	--	--	--	--	--	-	GO:0005198//structural molecule activity	-	--
CL1930.Contig2_All	1641	1	17	0.0652	1.0672	4.0328	16.3679	Up	0.000105	0.00053	gi|291229706|ref|XP_002734813.1|	551	1e-155	PREDICTED: serine palmitoyltransferase, long chain base subunit 2-like [Saccoglossus kowalevskii]	--	--	--	--	--	--	--	--	--	--	--	--	--	--	--	--	--	--	-	-	-	--
Unigene39428_All	850	13	219	1.6353	26.5423	4.0207	16.2312	Up	4.74e-48	1.82e-46	gi|195174331|ref|XP_002027932.1|	120	8e-26	GL27108 [Drosophila persimilis] >gi|194115621|gb|EDW37664.1| GL27108 [Drosophila persimilis]	--	--	--	--	--	--	--	--	--	--	--	--	--	--	--	--	--	--	-	-	-	--
Unigene40313_All	757	5	84	0.7062	11.4313	4.0168	16.1874	Up	3.29e-19	5.89e-18	gi|242007929|ref|XP_002424768.1|	53.5	1e-05	structural constituent of cuticle, putative [Pediculus humanus corporis] >gi|212508282|gb|EEB12030.1| structural constituent of cuticle, putative [Pediculus humanus corporis]	--	--	--	--	--	--	--	--	--	--	--	--	--	--	--	--	--	--	-	-	-	--
Unigene29434_All	949	8	134	0.9013	14.5463	4.0125	16.1392	Up	7.03e-30	1.77e-28	gi|225713266|gb|ACO12479.1|	63.9	1e-08	Heat shock protein homolog [Lepeophtheirus salmonis] >gi|290563064|gb|ADD38926.1| Heat shock protein homolog [Lepeophtheirus salmonis]	gi|340374873|ref|XM_003385914.1|	71.9	7e-09	PREDICTED: Amphimedon queenslandica transforming protein RhoA-like (LOC100638003), mRNA	sp|Q03206|RAC1_CAEEL	199	1e-50	Ras-related protein ced-10 OS=Caenorhabditis elegans GN=ced-10 PE=1 SV=2	SPAC110.03	182	2e-45	COG1100	GTPase SAR1 and related small G proteins	K04392	3e-54	213	cqu:CpipJ_CPIJ013262	Ras-related C3 botulinum toxin substrate 1	-	-	-	ko04145//Phagosome;ko04972//Pancreatic secretion;ko04810//Regulation of actin cytoskeleton;ko05100//Bacterial invasion of epithelial cells;ko04510//Focal adhesion;ko05131//Shigellosis;ko05200//Pathways in cancer;ko04670//Leukocyte transendothelial migration;ko04666//Fc gamma R-mediated phagocytosis;ko05416//Viral myocarditis;ko04010//MAPK signaling pathway;ko04360//Axon guidance;ko05212//Pancreat…
Unigene22975_All	2251	57	954	2.7075	43.6602	4.0113	16.1258	Up	7.15e-204	9.34e-202	gi|291413101|ref|XP_002722821.1|	60.5	4e-07	PREDICTED: splicing coactivator subunit SRm300-like, partial [Oryctolagus cuniculus]	gi|345327666|ref|XM_001515074.2|	67.9	3e-07	PREDICTED: Ornithorhynchus anatinus ubiquitination factor E4B (UBE4B), partial mRNA	sp|Q9ES00|UBE4B_MOUSE	853	0	Ubiquitin conjugation factor E4 B OS=Mus musculus GN=Ube4b PE=1 SV=3	SPAC20H4.10	376	2e-103	COG5113	Ubiquitin fusion degradation protein 2	K10597	0	953	nvi:100118546	ubiquitin conjugation factor E4 B [EC:6.3.2.19]	GO:0012501//programmed cell death;GO:0055010//ventricular cardiac muscle tissue morphogenesis;GO:0030030//cell projection organization;GO:0009416//response to light stimulus;GO:0033554//cellular response to stress;GO:0019941//modification-dependent protein catabolic process;GO:0016567//protein ubiquitination	GO:0004842//ubiquitin-protein ligase activity;GO:0005515//protein binding	GO:0043231//intracellular membrane-bounded organelle	ko04120//Ubiquitin mediated proteolysis;ko04141//Protein processing in endoplasmic reticulum
CL1085.Contig1_All	274	7	117	2.7316	43.9894	4.0093	16.1035	Up	3.08e-26	7.04e-25	--	--	--	--	--	--	--	--	--	--	--	--	--	--	--	--	--	--	--	--	--	--	-	-	-	--
Unigene40384_All	657	3	50	0.4882	7.84	4.0053	16.0589	Up	7.08e-12	8.37e-11	gi|157132129|ref|XP_001662477.1|	229	6e-59	l-asparaginase i [Aedes aegypti] >gi|108881762|gb|EAT45987.1| l-asparaginase i [Aedes aegypti]	gi|153799513|gb|EF692610.1|	61.9	6e-06	Cherax quadricarinatus clone h8_H1 mRNA sequence	sp|P27867|DHSO_RAT	456	5e-128	Sorbitol dehydrogenase OS=Rattus norvegicus GN=Sord PE=1 SV=4	YJR159w	304	2e-82	COG1063	Threonine dehydrogenase and related Zn-dependent dehydrogenases	K00008	5e-139	494	dvi:Dvir_GJ23219	L-iditol 2-dehydrogenase [EC:1.1.1.14]	-	-	-	ko01100//Metabolic pathways;ko00051//Fructose and mannose metabolism
Unigene13103_All	1183	112	1859	10.1228	161.885	3.9993	15.9922	Up	0	0	gi|194758886|ref|XP_001961689.1|	119	3e-25	GF15091 [Drosophila ananassae] >gi|190615386|gb|EDV30910.1| GF15091 [Drosophila ananassae]	gi|301131535|gb|GU451715.1|	165	2e-37	Penaeus monodon thrombospondin protein mRNA, complete cds	sp|Q8JHW2|TSP3A_DANRE	52.8	2e-07	Thrombospondin-3a OS=Danio rerio GN=thbs3a PE=2 SV=2	--	--	--	--	--	K04659	6e-08	55.8	bfo:BRAFLDRAFT_84578	thrombospondin	-	-	-	ko04512//ECM-receptor interaction;ko04145//Phagosome;ko05144//Malaria;ko05219//Bladder cancer;ko04510//Focal adhesion;ko04115//p53 signaling pathway;ko04350//TGF-beta signaling pathway
Unigene32224_All	468	2	33	0.4569	7.2641	3.9908	15.8983	Up	3.51e-08	3.01e-07	--	--	--	--	--	--	--	--	--	--	--	--	--	--	--	--	--	K13649	1e-05	50.1	bfo:BRAFLDRAFT_123559	folate receptor	-	-	-	ko04144//Endocytosis
Unigene31509_All	343	8	132	2.4938	39.6454	3.9907	15.8972	Up	2.42e-29	5.96e-28	--	--	--	--	--	--	--	--	sp|P13238|VTU2_DROME	50.8	2e-06	Vitelline membrane protein Vm26Ab OS=Drosophila melanogaster GN=Vm26Ab PE=1 SV=2	--	--	--	--	--	--	--	--	--	--	-	-	-	--
Unigene32073_All	512	2	33	0.4177	6.6398	3.9906	15.8961	Up	3.51e-08	3.01e-07	gi|262358093|gb|ACY56691.1|	228	7e-59	HR3 nuclear receptor [Daphnia pulex]	--	--	--	--	--	--	--	--	--	--	--	--	--	--	--	--	--	--	-	-	-	--
Unigene34141_All	321	3	49	0.9993	15.7255	3.976	15.736	Up	1.31e-11	1.53e-10	--	--	--	--	--	--	--	--	sp|Q9HD43|PTPRH_HUMAN	130	7e-30	Receptor-type tyrosine-protein phosphatase H OS=Homo sapiens GN=PTPRH PE=1 SV=3	SPAC11E3.09	98.6	3e-20	COG5599	Protein tyrosine phosphatase	K01104	4e-31	136	tca:664457	protein-tyrosine phosphatase [EC:3.1.3.48]	-	GO:0016791//phosphatase activity	-	ko04520//Adherens junction
CL1155.Contig2_All	422	11	178	2.7871	43.4531	3.9626	15.5906	Up	6.51e-39	2.05e-37	gi|242019291|ref|XP_002430095.1|	52	8e-06	chitin binding peritrophin-A, putative [Pediculus humanus corporis] >gi|212515176|gb|EEB17357.1| chitin binding peritrophin-A, putative [Pediculus humanus corporis]	--	--	--	--	sp|P02515|HSP22_DROME	62.4	4e-09	Heat shock protein 22 OS=Drosophila melanogaster GN=Hsp22 PE=1 SV=4	--	--	--	--	--	K09542	5e-10	67	nvi:100118094	crystallin, alpha B	-	-	-	ko04141//Protein processing in endoplasmic reticulum
CL1677.Contig1_All	573	6	97	1.1196	17.4393	3.9613	15.5765	Up	8.67e-22	1.7e-20	gi|110825822|gb|ABH00987.1|	324	2e-87	rhodopsin [Litopenaeus vannamei]	gi|335307931|ref|XR_131293.1|	71.9	5e-09	PREDICTED: Sus scrofa long-chain fatty acid transport protein 4-like (LOC100620138), miscRNA	sp|Q4R3Y4|S27A4_MACFA	276	7e-74	Long-chain fatty acid transport protein 4 OS=Macaca fascicularis GN=SLC27A4 PE=2 SV=1	PA2893	163	4e-40	COG0318	Acyl-CoA synthetases (AMP-forming)/AMP-acid ligases II	K08745	3e-75	282	nvi:100119540	solute carrier family 27 (fatty acid transporter), member 1/4 [EC:6.2.1.-]	GO:0015908//fatty acid transport;GO:0009987//cellular process;GO:0044238//primary metabolic process	GO:0005319//lipid transporter activity;GO:0005488//binding;GO:0003824//catalytic activity	GO:0016020//membrane	ko04975//Fat digestion and absorption;ko03320//PPAR signaling pathway
Unigene39126_All	421	9	145	2.2858	35.4812	3.9563	15.5226	Up	6.53e-32	1.73e-30	--	--	--	--	gi|40252608|emb|BX000706.10|	79.8	2e-11	Zebrafish DNA sequence from clone CH211-204D18 in linkage group 2, complete sequence	sp|Q5VTL8|PR38B_HUMAN	51.6	3e-06	Pre-mRNA-splicing factor 38B OS=Homo sapiens GN=PRPF38B PE=1 SV=1	--	--	--	--	--	K13165	6e-06	52.4	ssc:100511789	splicing factor, arginine/serine-rich 12	-	-	-	--
CL1930.Contig1_All	1518	1	16	0.0704	1.0858	3.947	15.4229	Up	0.000195	0.000934	gi|170037084|ref|XP_001846390.1|	560	1e-158	serine palmitoyltransferase [Culex quinquefasciatus] >gi|167880097|gb|EDS43480.1| serine palmitoyltransferase [Culex quinquefasciatus]	gi|26801340|gb|AC124743.5|	61.9	5e-06	Mus musculus BAC clone RP23-219C1 from 1, complete sequence	--	--	--	--	--	--	--	--	--	--	--	--	--	--	-	-	-	--
Unigene31228_All	246	1	16	0.4346	6.7004	3.9465	15.4175	Up	0.000195	0.000933	--	--	--	--	--	--	--	--	sp|Q9R189|UN13D_RAT	239	4e-62	Protein unc-13 homolog D OS=Rattus norvegicus GN=Unc13d PE=2 SV=1	--	--	--	--	--	K00030	1e-06	56.6	smm:Smp_134590	isocitrate dehydrogenase (NAD+) [EC:1.1.1.41]	-	-	-	ko01100//Metabolic pathways;ko00020//Citrate cycle (TCA cycle)
Unigene32101_All	832	3	48	0.3855	5.9433	3.9465	15.4175	Up	2.44e-11	2.77e-10	gi|285310533|emb|CBJ25057.1|	133	9e-30	Protein CLEC-199, isoform c [Caenorhabditis elegans]	--	--	--	--	--	--	--	--	--	--	--	--	--	--	--	--	--	--	-	-	-	--
Unigene32509_All	331	1	16	0.323	4.9797	3.9465	15.4175	Up	0.000195	0.000933	gi|195379742|ref|XP_002048635.1|	100	3e-20	GJ14082 [Drosophila virilis] >gi|194155793|gb|EDW70977.1| GJ14082 [Drosophila virilis]	gi|29134778|dbj|AB055927.1|	961	0	Procambarus clarkii mRNA for projectin, complete cds	sp|Q23551|UNC22_CAEEL	587	4e-167	Twitchin OS=Caenorhabditis elegans GN=unc-22 PE=1 SV=3	SPBC28F2.12	73.9	8e-13	COG0086	DNA-directed RNA polymerase, beta' subunit/160 kD subunit	K12567	3e-110	399	spu:590007	titin [EC:2.7.11.1]	-	-	-	ko05410//Hypertrophic cardiomyopathy (HCM);ko05414//Dilated cardiomyopathy
Unigene30937_All	357	1	16	0.2995	4.6171	3.9464	15.4165	Up	0.000195	0.000933	--	--	--	--	--	--	--	--	sp|P19246|NFH_MOUSE	95.9	4e-19	Neurofilament heavy polypeptide OS=Mus musculus GN=Nefh PE=1 SV=3	mlr2363	62.4	4e-09	COG0515	Serine/threonine protein kinase	K04574	1e-18	95.9	mmu:380684	neurofilament heavy polypeptide	-	-	-	ko05014//Amyotrophic lateral sclerosis (ALS)
Unigene31403_All	283	1	16	0.3778	5.8243	3.9464	15.4165	Up	0.000195	0.000933	--	--	--	--	--	--	--	--	sp|Q3UJK4|GTPB2_MOUSE	544	4e-154	GTP-binding protein 2 OS=Mus musculus GN=Gtpbp2 PE=2 SV=1	SSO2429	333	8e-91	COG5258	GTPase	K14416	2e-12	75.5	ptr:463015	elongation factor 1 alpha-like protein	-	-	-	ko03015//mRNA surveillance pathway
Unigene31444_All	297	1	16	0.36	5.5498	3.9464	15.4165	Up	0.000195	0.000933	gi|308197284|gb|ADO17754.1|	87	2e-16	short gastrulation protein [Parhyale hawaiensis]	gi|261326699|emb|FN554966.1|	65.9	1e-07	Trypanosoma brucei gambiense DAL972 chromosome 3, complete sequence	--	--	--	--	--	--	--	--	--	--	--	--	--	--	-	-	-	--
Unigene34621_All	304	1	16	0.3517	5.422	3.9464	15.4165	Up	0.000195	0.000932	--	--	--	--	gi|223036837|gb|FJ609649.1|	73.8	3e-09	Locusta migratoria phosphoglucomutase mRNA, complete cds	sp|Q9VUY9|PGM_DROME	733	0	Phosphoglucomutase OS=Drosophila melanogaster GN=Pgm PE=1 SV=1	SPBC32F12.10	591	1e-168	COG0033	Phosphoglucomutase	K01835	0	783	api:100160293	phosphoglucomutase [EC:5.4.2.2]	-	-	-	ko01100//Metabolic pathways;ko00500//Starch and sucrose metabolism;ko00052//Galactose metabolism;ko00520//Amino sugar and nucleotide sugar metabolism;ko00010//Glycolysis / Gluconeogenesis;ko00030//Pentose phosphate pathway;ko00230//Purine metabolism
Unigene34713_All	330	1	16	0.324	4.9948	3.9464	15.4165	Up	0.000195	0.000932	gi|91086965|ref|XP_973158.1|	68.2	1e-10	PREDICTED: similar to neural precursor cell expressed, developmentally down-regulated 1 [Tribolium castaneum]	--	--	--	--	sp|Q03017|CACT_DROME	188	7e-47	NF-kappa-B inhibitor cactus OS=Drosophila melanogaster GN=cact PE=1 SV=2	TP0835	78.6	6e-14	COG0666	FOG: Ankyrin repeat	K09259	1e-59	232	phu:Phum_PHUM345810	ankyrin only family, other	-	-	-	--
Unigene39562_All	292	2	32	0.7323	11.2896	3.9464	15.4165	Up	6.51e-08	5.45e-07	--	--	--	--	--	--	--	--	sp|P36362|CHIT_MANSE	76.3	1e-13	Endochitinase OS=Manduca sexta PE=2 SV=1	--	--	--	--	--	K01183	1e-24	114	isc:IscW_ISCW016313	chitinase [EC:3.2.1.14]	-	-	-	ko00520//Amino sugar and nucleotide sugar metabolism
Unigene39712_All	242	1	16	0.4418	6.8111	3.9464	15.4165	Up	0.000195	0.000932	--	--	--	--	--	--	--	--	sp|O88455|DHCR7_MOUSE	210	7e-54	7-dehydrocholesterol reductase OS=Mus musculus GN=Dhcr7 PE=2 SV=1	--	--	--	--	--	K00213	5e-106	385	phu:Phum_PHUM060150	7-dehydrocholesterol reductase [EC:1.3.1.21]	-	-	-	ko01100//Metabolic pathways;ko00100//Steroid biosynthesis
Unigene39723_All	281	1	16	0.3805	5.8658	3.9464	15.4165	Up	0.000195	0.000932	--	--	--	--	gi|346713176|dbj|AK386262.1|	63.9	2e-06	Bombyx mori mRNA, clone: fprW01F11	sp|Q9NZ01|TECR_HUMAN	340	5e-93	Trans-2,3-enoyl-CoA reductase OS=Homo sapiens GN=TECR PE=1 SV=1	--	--	--	--	--	K10258	7e-112	405	phu:Phum_PHUM037790	enoyl reductase [EC:1.3.1.-]	-	-	-	ko01040//Biosynthesis of unsaturated fatty acids
CL1261.Contig4_All	435	1	16	0.2458	3.7892	3.9463	15.4154	Up	0.000195	0.000934	gi|195375847|ref|XP_002046710.1|	62	8e-09	GJ13031 [Drosophila virilis] >gi|194153868|gb|EDW69052.1| GJ13031 [Drosophila virilis]	gi|345321716|ref|XM_001517143.2|	97.6	1e-16	PREDICTED: Ornithorhynchus anatinus multidrug resistance-associated protein 1-like (LOC100087202), mRNA	sp|O35379|MRP1_MOUSE	491	2e-138	Multidrug resistance-associated protein 1 OS=Mus musculus GN=Abcc1 PE=1 SV=1	YDR135c	408	1e-113	COG1132	ABC-type multidrug transport system, ATPase and permease components	K05665	5e-138	491	mmu:17250	ATP-binding cassette, subfamily C (CFTR/MRP), member 1	-	-	-	ko04977//Vitamin digestion and absorption;ko02010//ABC transporters
Unigene31188_All	284	1	16	0.3765	5.8038	3.9463	15.4154	Up	0.000195	0.000933	gi|72049918|ref|XP_788126.1|	62.4	6e-09	PREDICTED: hypothetical protein [Strongylocentrotus purpuratus] >gi|115968786|ref|XP_001193596.1| PREDICTED: hypothetical protein [Strongylocentrotus purpuratus]	--	--	--	--	sp|O35604|NPC1_MOUSE	310	1e-83	Niemann-Pick C1 protein OS=Mus musculus GN=Npc1 PE=1 SV=1	DR2600	57.8	8e-08	COG2340	Uncharacterized protein with SCP/PR1 domains	K12385	2e-97	357	tca:655972	Niemann-Pick C1 protein	-	-	-	ko04142//Lysosome
Unigene31395_All	312	1	16	0.3427	5.283	3.9463	15.4154	Up	0.000195	0.000933	--	--	--	--	gi|269838647|gb|GU218693.1|	963	0	Fenneropenaeus chinensis CYP4 mRNA, complete cds	sp|Q9VA27|CP4C3_DROME	109	3e-24	Cytochrome P450 4c3 OS=Drosophila melanogaster GN=Cyp4c3 PE=2 SV=1	--	--	--	--	--	K15001	1e-27	122	cqu:CpipJ_CPIJ017351	cytochrome P450, family 4 [EC:1.14.-.-]	-	-	-	--
Unigene31596_All	247	1	16	0.4329	6.6732	3.9463	15.4154	Up	0.000195	0.000933	--	--	--	--	--	--	--	--	sp|Q75JC9|Y8484_DICDI	69.3	2e-11	Uncharacterized protein DDB_G0271670 OS=Dictyostelium discoideum GN=DDB_G0271670 PE=4 SV=1	--	--	--	--	--	K10955	5e-09	63.2	tgu:100220116	intestinal mucin-2	-	-	-	ko05146//Amoebiasis;ko05110//Vibrio cholerae infection;ko03013//RNA transport
Unigene34392_All	298	1	16	0.3588	5.5312	3.9463	15.4154	Up	0.000195	0.000933	--	--	--	--	--	--	--	--	--	--	--	--	--	--	--	--	--	--	--	--	--	--	-	-	-	--
Unigene34783_All	230	1	16	0.4649	7.1665	3.9463	15.4154	Up	0.000195	0.000932	--	--	--	--	--	--	--	--	sp|P0CJ14|VP302_LYCMC	50.4	9e-07	Venom protein 302 OS=Lychas mucronatus PE=2 SV=1	--	--	--	--	--	--	--	--	--	--	-	-	-	--
Unigene34978_All	262	1	16	0.4081	6.2912	3.9463	15.4154	Up	0.000195	0.000932	gi|195494372|ref|XP_002094812.1|	55.5	8e-07	GE22027 [Drosophila yakuba] >gi|194180913|gb|EDW94524.1| GE22027 [Drosophila yakuba]	--	--	--	--	--	--	--	--	--	--	--	--	--	--	--	--	--	--	-	-	-	--
Unigene35220_All	371	2	32	0.5764	8.8856	3.9463	15.4154	Up	6.51e-08	5.45e-07	--	--	--	--	gi|152949486|dbj|AB292778.1|	83.8	6e-13	Procambarus clarkii casp-2 mRNA for calcification associated soluble matrix protein 2, complete cds	sp|Q7M4F2|CUD8_SCHGR	89	4e-18	Endocuticle structural glycoprotein SgAbd-8 OS=Schistocerca gregaria PE=1 SV=1	--	--	--	--	--	--	--	--	--	--	-	-	-	--
Unigene35754_All	312	1	16	0.3427	5.283	3.9463	15.4154	Up	0.000195	0.000932	gi|328784281|ref|XP_396622.4|	122	6e-27	PREDICTED: myosin-X [Apis mellifera]	gi|322504517|emb|FR798990.1|	131	7e-27	Leishmania braziliensis MHOM/BR/75/M2904 complete genome, chromosome 16	--	--	--	--	--	--	--	--	--	--	--	--	--	--	-	-	-	--
Unigene31103_All	319	1	16	0.3352	5.167	3.9462	15.4143	Up	0.000195	0.000933	gi|91088923|ref|XP_973277.1|	114	1e-24	PREDICTED: similar to CG9526 CG9526-PA [Tribolium castaneum]	--	--	--	--	sp|Q685J3|MUC17_HUMAN	59.7	2e-08	Mucin-17 OS=Homo sapiens GN=MUC17 PE=1 SV=2	--	--	--	--	--	K04574	2e-07	58.2	mmu:380684	neurofilament heavy polypeptide	-	-	-	ko05014//Amyotrophic lateral sclerosis (ALS)
Unigene31161_All	212	1	16	0.5044	7.7749	3.9462	15.4143	Up	0.000195	0.000933	--	--	--	--	--	--	--	--	sp|P41689|SPYA_FELCA	432	1e-120	Serine--pyruvate aminotransferase, mitochondrial OS=Felis catus GN=AGXT PE=2 SV=1	alr1004	351	3e-96	COG0075	Serine-pyruvate aminotransferase/archaeal aspartate aminotransferase	K00830	2e-127	456	aga:AgaP_AGAP003490	alanine-glyoxylate transaminase / serine-glyoxylate transaminase / serine-pyruvate transaminase [EC:2.6.1.44 2.6.1.45 2.6.1.51]	-	-	-	ko01100//Metabolic pathways;ko00260//Glycine, serine and threonine metabolism;ko00250//Alanine, aspartate and glutamate metabolism;ko04146//Peroxisome
Unigene35856_All	261	1	16	0.4097	6.3153	3.9462	15.4143	Up	0.000195	0.000932	--	--	--	--	--	--	--	--	--	--	--	--	--	--	--	--	--	--	--	--	--	--	-	-	-	--
Unigene40216_All	723	2	32	0.2958	4.5596	3.9462	15.4143	Up	6.51e-08	5.45e-07	gi|307178100|gb|EFN66927.1|	81.3	4e-14	Disco-interacting protein 2 [Camponotus floridanus]	--	--	--	--	sp|P02459|CO2A1_BOVIN	1456	0	Collagen alpha-1(II) chain OS=Bos taurus GN=COL2A1 PE=1 SV=4	Cgl1939	95.1	1e-18	COG0532	Translation initiation factor 2 (IF-2; GTPase)	K06236	0	1892	phu:Phum_PHUM411770	collagen, type I/II/III/V/XI, alpha	-	-	-	ko05146//Amoebiasis;ko04512//ECM-receptor interaction;ko04974//Protein digestion and absorption;ko04510//Focal adhesion
Unigene34909_All	341	1	16	0.3136	4.8337	3.9461	15.4133	Up	0.000195	0.000932	gi|38194215|dbj|BAD01492.1|	63.5	3e-09	tolloid like [Achaearanea tepidariorum]	--	--	--	--	sp|Q9UQ35|SRRM2_HUMAN	87.8	2e-16	Serine/arginine repetitive matrix protein 2 OS=Homo sapiens GN=SRRM2 PE=1 SV=2	--	--	--	--	--	K13171	8e-18	94.4	oaa:100078424	serine/arginine repetitive matrix protein 1	-	-	-	ko03015//mRNA surveillance pathway;ko03013//RNA transport
Unigene35635_All	473	1	16	0.2261	3.4848	3.946	15.4122	Up	0.000195	0.000932	gi|307212576|gb|EFN88291.1|	87.4	2e-16	Zinc finger FYVE domain-containing protein 28 [Harpegnathos saltator]	gi|17467076|gb|L76943.1|GEIACT1S	93.7	3e-16	Gecarcinus lateralis beta-actin (act1) mRNA, complete cds	--	--	--	--	--	--	--	--	--	--	--	--	--	--	-	-	-	--
Unigene12363_All	1409	22	348	1.6695	25.4438	3.9298	15.2401	Up	2.89e-74	1.64e-72	gi|123469906|ref|XP_001318162.1|	74.7	1e-11	viral A-type inclusion protein [Trichomonas vaginalis G3]	gi|183397234|gb|EU440761.1|	85.7	2e-13	Penaeus monodon innexin 2 mRNA, complete cds	sp|Q9XYN1|INX2_SCHAM	246	4e-65	Innexin inx2 OS=Schistocerca americana GN=inx2 PE=1 SV=1	--	--	--	--	--	--	--	--	--	--	-	-	-	--
Unigene30097_All	448	3	47	0.716	10.8077	3.916	15.095	Up	4.51e-11	5.03e-10	gi|195048608|ref|XP_001992562.1|	62	8e-09	GH24821 [Drosophila grimshawi] >gi|193893403|gb|EDV92269.1| GH24821 [Drosophila grimshawi]	--	--	--	--	--	--	--	--	--	--	--	--	--	--	--	--	--	--	-	-	-	--
Unigene30062_All	472	3	47	0.6796	10.2581	3.9159	15.094	Up	4.51e-11	5.04e-10	--	--	--	--	gi|21425539|emb|AJ421453.1|	1090	0	Tupaia belangeri complete mitochondrial genome	sp|Q94UY0|ATP6_SPETR	370	2e-102	ATP synthase subunit a OS=Spermophilus tridecemlineatus GN=MT-ATP6 PE=2 SV=1	mlr7411	121	2e-27	COG0356	F0F1-type ATP synthase, subunit a	K02126	8e-99	360	rno:26197	F-type H+-transporting ATPase subunit a [EC:3.6.3.14]	-	-	-	ko01100//Metabolic pathways;ko05012//Parkinson's disease;ko00190//Oxidative phosphorylation;ko05010//Alzheimer's disease;ko05016//Huntington's disease
Unigene32173_All	477	2	31	0.4483	6.6951	3.9006	14.9347	Up	1.21e-07	9.82e-07	--	--	--	--	--	--	--	--	sp|P49793|NUP98_RAT	885	0	Nuclear pore complex protein Nup98-Nup96 OS=Rattus norvegicus GN=Nup98 PE=1 SV=2	Rv0304c	81.3	2e-14	COG5651	PPE-repeat proteins	K14297	0	913	bfo:BRAFLDRAFT_117134	nuclear pore complex protein Nup98-Nup96	-	-	-	ko05164//Influenza A;ko03013//RNA transport
Unigene34173_All	215	2	31	0.9946	14.8538	3.9006	14.9347	Up	1.21e-07	9.81e-07	--	--	--	--	--	--	--	--	sp|P20930|FILA_HUMAN	102	8e-21	Filaggrin OS=Homo sapiens GN=FLG PE=1 SV=3	XF1267	77.4	2e-13	COG5297	Cellobiohydrolase A (1,4-beta-cellobiosidase A)	K10384	3e-17	92	hsa:388698	filaggrin	-	-	-	--
Unigene33552_All	211	2	31	1.0135	15.1353	3.9005	14.9337	Up	1.21e-07	9.82e-07	--	--	--	--	--	--	--	--	sp|Q5M7F4|MOG2B_XENLA	355	2e-97	2-acylglycerol O-acyltransferase 2-B OS=Xenopus laevis GN=mogat2-b PE=2 SV=1	Rv1920	61.6	4e-09	COG0204	1-acyl-sn-glycerol-3-phosphate acyltransferase	K14458	1e-101	370	bfo:BRAFLDRAFT_206726	2-acylglycerol O-acyltransferase 1 [EC:2.3.1.22]	GO:0006629//lipid metabolic process	-	GO:0016020//membrane	ko04975//Fat digestion and absorption
Unigene40125_All	395	2	31	0.5414	8.085	3.9005	14.9337	Up	1.21e-07	9.81e-07	--	--	--	--	gi|94467686|gb|AC102135.12|	63.9	3e-06	Mus musculus chromosome 18, clone RP23-253J5, complete sequence	--	--	--	--	--	--	--	--	--	--	--	--	--	--	-	-	-	--
CL645.Contig3_All	293	8	123	2.9194	43.2465	3.8888	14.8131	Up	6.12e-27	1.43e-25	gi|345479320|ref|XP_003423926.1|	127	2e-28	PREDICTED: ankyrin repeat and KH domain-containing protein mask-like isoform 2 [Nasonia vitripennis]	gi|45385721|gb|AY488497.1|	345	1e-91	Litopenaeus vannamei voucher PvHm117 crustin P mRNA, complete cds	--	--	--	--	--	--	--	--	--	--	--	--	--	--	-	-	-	--
Unigene34172_All	210	3	46	1.5275	22.5658	3.8849	14.7731	Up	8.35e-11	9.12e-10	--	--	--	--	--	--	--	--	sp|O75897|ST1C4_HUMAN	172	1e-42	Sulfotransferase 1C4 OS=Homo sapiens GN=SULT1C4 PE=1 SV=2	--	--	--	--	--	K01025	2e-43	176	ecb:100061106	[EC:2.8.2.-]	-	-	-	--
Unigene145_All	1634	124	1892	8.1141	119.284	3.8778	14.7006	Up	0	0	gi|291226621|ref|XP_002733254.1|	263	2e-68	PREDICTED: thymidine kinase-like [Saccoglossus kowalevskii]	gi|328905040|gb|HQ541163.1|	3408	0	Litopenaeus vannamei dicer 2 mRNA, complete cds	sp|Q6TUI4|DICER_BOVIN	369	2e-101	Endoribonuclease Dicer OS=Bos taurus GN=DICER1 PE=2 SV=3	Ta1501	107	1e-22	COG1111	ERCC4-like helicases	K11592	1e-119	431	bfo:BRAFLDRAFT_202604	endoribonuclease Dicer [EC:3.1.26.-]	-	-	-	--
Unigene23244_All	515	39	586	8.097	117.221	3.8557	14.4771	Up	3.15e-122	2.74e-120	--	--	--	--	gi|296042340|gb|GQ354212.1|	291	3e-75	Marsupenaeus japonicus lectin B isoform 3 (LecB) mRNA, partial cds	sp|Q6ZS10|CL17A_HUMAN	61.6	2e-09	C-type lectin domain family 17, member A OS=Homo sapiens GN=CLEC17A PE=1 SV=2	--	--	--	--	--	K10062	9e-08	58.2	bta:504741	collectin sub-family member 12	-	-	-	ko04145//Phagosome;ko05152//Tuberculosis;ko05162//Measles
Unigene31537_All	484	2	30	0.4418	6.3854	3.8533	14.453	Up	2.24e-07	1.76e-06	gi|270006454|gb|EFA02902.1|	187	1e-46	brain tumor protein [Tribolium castaneum]	--	--	--	--	--	--	--	--	--	--	--	--	--	--	--	--	--	--	-	-	-	--
CL2018.Contig2_All	1762	6	90	0.3641	5.262	3.8532	14.452	Up	6.39e-20	1.18e-18	gi|157125184|ref|XP_001660636.1|	335	6e-90	equilibrative nucleoside transporter [Aedes aegypti] >gi|108873714|gb|EAT37939.1| equilibrative nucleoside transporter [Aedes aegypti]	--	--	--	--	sp|A5A6P2|ASAH1_PANTR	364	2e-100	Acid ceramidase OS=Pan troglodytes GN=ASAH1 PE=2 SV=1	--	--	--	--	--	K12348	1e-102	374	dre:450068	acid ceramidase [EC:3.5.1.23]	-	-	-	ko01100//Metabolic pathways;ko04142//Lysosome;ko00600//Sphingolipid metabolism
Unigene32354_All	312	2	30	0.6854	9.9056	3.8532	14.452	Up	2.24e-07	1.76e-06	--	--	--	--	gi|62989996|emb|CR925743.18|	67.9	1e-07	Zebrafish DNA sequence from clone CH211-107N13 in linkage group 20, complete sequence	--	--	--	--	--	--	--	--	--	--	--	--	--	--	-	-	-	--
Unigene31662_All	424	2	30	0.5044	7.289	3.8531	14.451	Up	2.24e-07	1.76e-06	gi|109488869|ref|XP_220903.4|	74.7	1e-12	PREDICTED: calcium binding and coiled-coil domain 2-like [Rattus norvegicus]	gi|269798964|gb|FJ853147.1|	194	1e-46	Fenneropenaeus chinensis crustin 2 mRNA, complete cds	--	--	--	--	--	--	--	--	--	--	--	--	--	--	-	-	-	--
Unigene40413_All	416	2	30	0.5141	7.4292	3.8531	14.451	Up	2.24e-07	1.76e-06	gi|196011209|ref|XP_002115468.1|	57	3e-07	hypothetical protein TRIADDRAFT_64185 [Trichoplax adhaerens] >gi|190581756|gb|EDV21831.1| hypothetical protein TRIADDRAFT_64185 [Trichoplax adhaerens]	--	--	--	--	sp|Q0EEE2|PTHD3_MOUSE	180	1e-44	Patched domain-containing protein 3 OS=Mus musculus GN=Ptchd3 PE=1 SV=1	TM0817	61.2	5e-09	COG1033	Predicted exporters of the RND superfamily	K12385	2e-46	187	isc:IscW_ISCW006533	Niemann-Pick C1 protein	-	-	-	ko04142//Lysosome;ko04975//Fat digestion and absorption
Unigene13444_All	328	6	88	1.9559	27.639	3.8208	14.1311	Up	2.17e-19	3.9e-18	--	--	--	--	--	--	--	--	sp|P05143|PRP2_MOUSE	73.6	9e-13	Proline-rich protein 2 OS=Mus musculus GN=Prp2 PE=2 SV=2	ML1556	61.6	3e-09	COG0532	Translation initiation factor 2 (IF-2; GTPase)	K13171	6e-12	72.4	dre:406751	serine/arginine repetitive matrix protein 1	-	-	-	ko03015//mRNA surveillance pathway;ko03013//RNA transport
CL1096.Contig4_All	500	33	480	7.0569	98.8973	3.8088	14.014	Up	1.78e-99	1.28e-97	--	--	--	--	--	--	--	--	--	--	--	--	--	--	--	--	--	--	--	--	--	--	-	-	-	--
CL1689.Contig1_All	285	2	29	0.7503	10.4825	3.8044	13.9714	Up	4.13e-07	3.12e-06	--	--	--	--	--	--	--	--	sp|O46040|MSTAA_DROME	94.7	5e-19	Protein msta, isoform A OS=Drosophila melanogaster GN=msta PE=2 SV=3	YHR207c	52	3e-06	COG2940	Proteins containing SET domain	K11848	1e-21	105	dsi:Dsim_GD11032	ubiquitin carboxyl-terminal hydrolase 20/33 [EC:3.1.2.15]	-	-	-	--
Unigene37046_All	490	2	29	0.4364	6.097	3.8044	13.9714	Up	4.13e-07	3.12e-06	gi|170065987|ref|XP_001868085.1|	234	1e-60	N-acetylgalactosaminyltransferase [Culex quinquefasciatus] >gi|167862691|gb|EDS26074.1| N-acetylgalactosaminyltransferase [Culex quinquefasciatus]	gi|159655741|gb|AC193880.4|	63.9	1e-06	Pan troglodytes BAC clone CH251-392J1 from chromosome x, complete sequence	--	--	--	--	--	--	--	--	--	--	--	--	--	--	-	-	-	--
Unigene30896_All	447	2	29	0.4784	6.6835	3.8043	13.9704	Up	4.13e-07	3.12e-06	--	--	--	--	gi|15425682|dbj|AB055862.1|	291	8e-75	Procambarus clarkii mRNA for Kettin, complete cds	sp|Q9I7U4|TITIN_DROME	298	6e-80	Titin OS=Drosophila melanogaster GN=sls PE=1 SV=3	SPBC28F2.12	54.7	9e-07	COG0086	DNA-directed RNA polymerase, beta' subunit/160 kD subunit	K12567	2e-37	158	hsa:7273	titin [EC:2.7.11.1]	-	-	-	ko05410//Hypertrophic cardiomyopathy (HCM);ko05414//Dilated cardiomyopathy
Unigene32454_All	248	2	29	0.8623	12.0465	3.8043	13.9704	Up	4.13e-07	3.12e-06	--	--	--	--	gi|268555049|ref|XM_002635467.1|	99.6	2e-17	Caenorhabditis briggsae Hypothetical protein CBG08817 (CBG08817) mRNA, complete cds	sp|P05790|FIBH_BOMMO	77.8	2e-14	Fibroin heavy chain OS=Bombyx mori GN=FIBH PE=1 SV=4	XF0818	68.2	1e-11	COG2730	Endoglucanase	K07604	5e-14	78.2	xtr:100486967	type I keratin, acidic	-	-	-	ko05150//Staphylococcus aureus infection;ko05130//Pathogenic Escherichia coli infection
Unigene40213_All	755	6	87	0.8497	11.8709	3.8043	13.9704	Up	3.99e-19	7.12e-18	gi|198469392|ref|XP_001355009.2|	85.1	3e-15	GA20780 [Drosophila pseudoobscura pseudoobscura] >gi|198146848|gb|EAL32065.2| GA20780 [Drosophila pseudoobscura pseudoobscura]	--	--	--	--	sp|Q9JMA7|CP341_MOUSE	288	4e-77	Cytochrome P450 3A41 OS=Mus musculus GN=Cyp3a41a PE=2 SV=2	VNG0422G	137	5e-32	COG2124	Cytochrome P450	K07424	1e-76	288	mmu:53973	cytochrome P450, family 3, subfamily A [EC:1.14.14.1]	-	-	-	ko01100//Metabolic pathways;ko00980//Metabolism of xenobiotics by cytochrome P450;ko00140//Steroid hormone biosynthesis;ko00830//Retinol metabolism;ko00982//Drug metabolism - cytochrome P450;ko00983//Drug metabolism - other enzymes;ko00591//Linoleic acid metabolism;ko04976//Bile secretion
Unigene40513_All	396	2	29	0.54	7.5442	3.8043	13.9704	Up	4.13e-07	3.12e-06	gi|225713136|gb|ACO12414.1|	99.8	3e-20	Cuticle protein 7 [Lepeophtheirus salmonis]	--	--	--	--	--	--	--	--	--	--	--	--	--	--	--	--	--	--	-	-	-	--
Unigene39827_All	560	2	29	0.3819	5.3349	3.8042	13.9694	Up	4.13e-07	3.12e-06	gi|194746422|ref|XP_001955679.1|	150	4e-35	GF16120 [Drosophila ananassae] >gi|190628716|gb|EDV44240.1| GF16120 [Drosophila ananassae]	gi|257480840|gb|FJ746694.1|	2698	0	Penaeus monodon polehole-like protein mRNA, complete cds	sp|Q02505|MUC3A_HUMAN	72.8	9e-12	Mucin-3A OS=Homo sapiens GN=MUC3A PE=2 SV=2	FN0291	73.9	3e-12	COG3210	Large exoproteins involved in heme utilization or adhesion	K13908	1e-08	64.3	hsa:727897	mucin-5B	-	-	-	ko04970//Salivary secretion
Unigene40147_All	320	2	29	0.6683	9.336	3.8042	13.9694	Up	4.13e-07	3.12e-06	--	--	--	--	gi|257480840|gb|FJ746694.1|	3265	0	Penaeus monodon polehole-like protein mRNA, complete cds	sp|Q02505|MUC3A_HUMAN	72	2e-11	Mucin-3A OS=Homo sapiens GN=MUC3A PE=2 SV=2	FN0291	67.4	3e-10	COG3210	Large exoproteins involved in heme utilization or adhesion	K13908	1e-08	64.3	hsa:727897	mucin-5B	-	-	-	ko04970//Salivary secretion
CL648.Contig2_All	257	3	43	1.2481	17.2365	3.7877	13.8106	Up	5.25e-10	5.39e-09	--	--	--	--	gi|327267912|ref|XM_003218695.1|	89.7	5e-14	PREDICTED: Anolis carolinensis importin-5-like (LOC100565167), mRNA	sp|Q8BKC5|IPO5_MOUSE	916	0	Importin-5 OS=Mus musculus GN=Ipo5 PE=1 SV=3	--	--	--	--	--	--	--	--	--	--	-	-	-	--
Unigene39516_All	405	3	43	0.792	10.9377	3.7877	13.8106	Up	5.25e-10	5.38e-09	--	--	--	--	--	--	--	--	--	--	--	--	--	--	--	--	--	--	--	--	--	--	-	-	-	--
Unigene34170_All	360	4	57	1.188	16.3112	3.7793	13.7304	Up	7.02e-13	8.88e-12	--	--	--	--	--	--	--	--	--	--	--	--	--	--	--	--	--	--	--	--	--	--	-	-	-	--
Unigene30056_All	399	4	57	1.0719	14.7169	3.7792	13.7294	Up	7.02e-13	8.89e-12	gi|288188854|gb|ADC42877.1|	113	3e-24	serine proteinase inhibitor B3 [Penaeus monodon]	--	--	--	--	--	--	--	--	--	--	--	--	--	--	--	--	--	--	-	-	-	--
Unigene32283_All	502	4	57	0.852	11.6973	3.7792	13.7294	Up	7.02e-13	8.89e-12	gi|332016647|gb|EGI57512.1|	96.7	4e-19	Neurotrypsin [Acromyrmex echinatior]	gi|20338471|emb|AL627093.17|	61.9	6e-06	Mouse DNA sequence from clone RP23-450P8 on chromosome 4 Contains part of the Csmd2 gene for CUB and Sushi multiple domains 2 and a CpG island, complete sequence	sp|Q8JG30|ST1B1_CHICK	174	4e-43	Sulfotransferase family cytosolic 1B member 1 OS=Gallus gallus GN=SULT1B1 PE=2 SV=1	--	--	--	--	--	K01016	1e-62	240	dpo:Dpse_GA14114	estrone sulfotransferase [EC:2.8.2.4]	-	-	-	ko00140//Steroid hormone biosynthesis;ko00920//Sulfur metabolism
Unigene20594_All	691	18	255	2.7852	38.0168	3.7708	13.6497	Up	3.79e-53	1.58e-51	gi|195397782|ref|XP_002057507.1|	58.5	3e-07	GJ18168 [Drosophila virilis] >gi|194141161|gb|EDW57580.1| GJ18168 [Drosophila virilis]	--	--	--	--	--	--	--	--	--	--	--	--	--	--	--	--	--	--	-	-	-	--
Unigene39134_All	485	10	141	2.2046	29.9496	3.7639	13.5846	Up	5.74e-30	1.45e-28	gi|328708427|ref|XP_001948083.2|	84.3	2e-15	PREDICTED: protein c-ets-1-A-like [Acyrthosiphon pisum]	--	--	--	--	--	--	--	--	--	--	--	--	--	--	--	--	--	--	-	-	-	--
Unigene19560_All	631	185	2598	31.3481	424.153	3.7581	13.5301	Up	0	0	--	--	--	--	--	--	--	--	--	--	--	--	--	--	--	--	--	--	--	--	--	--	-	-	-	--
Unigene34314_All	422	2	28	0.5067	6.8353	3.7538	13.4898	Up	7.63e-07	5.58e-06	gi|350409248|ref|XP_003488669.1|	170	2e-41	PREDICTED: transmembrane protease serine 9-like [Bombus impatiens]	gi|42406648|emb|BX465202.4|	81.8	2e-11	Zebrafish DNA sequence from clone CH211-191G24 in linkage group 2, complete sequence	sp|Q99758|ABCA3_HUMAN	448	3e-125	ATP-binding cassette sub-family A member 3 OS=Homo sapiens GN=ABCA3 PE=1 SV=2	PAE0269	162	3e-39	COG1131	ABC-type multidrug transport system, ATPase component	K05643	1e-137	491	dre:564344	ATP-binding cassette, subfamily A (ABC1), member 3	-	-	-	ko02010//ABC transporters
Unigene35340_All	383	2	28	0.5583	7.5313	3.7538	13.4898	Up	7.63e-07	5.57e-06	--	--	--	--	--	--	--	--	--	--	--	--	--	--	--	--	--	--	--	--	--	--	-	-	-	--
Unigene29348_All	380	3	42	0.8441	11.3862	3.7537	13.4889	Up	9.67e-10	9.69e-09	gi|85718148|gb|ABC75090.1|	73.2	3e-12	C-terminal crystallin fold containing protein 11p [Tetrahymena thermophila]	--	--	--	--	sp|P0C6Y7|PRDM9_RAT	50.4	7e-06	Histone-lysine N-methyltransferase PRDM9 OS=Rattus norvegicus GN=Prdm9 PE=3 SV=1	--	--	--	--	--	K12463	9e-07	55.1	xla:379872	PR domain zinc finger protein 4	-	-	-	ko04722//Neurotrophin signaling pathway
Unigene32001_All	550	2	28	0.3888	5.2446	3.7537	13.4889	Up	7.63e-07	5.58e-06	--	--	--	--	gi|31442067|emb|AL806514.8|	77.8	2e-10	Mouse DNA sequence from clone RP23-18D24 on chromosome 2 Contains a heat shock protein 1 beta (Hspcb) pseudogene, a ribosomal protein L21 (Rpl21) pseudogene and a novel gene, complete sequence	sp|Q6QQT1|S39A1_TAKRU	135	3e-31	Zinc transporter ZIP1 OS=Takifugu rubripes GN=slc39a1 PE=2 SV=1	--	--	--	--	--	K14709	6e-46	186	dwi:Dwil_GK22157	solute carrier family 39 (zinc transporter), member 1/2/3	-	-	-	--
Unigene32296_All	439	2	28	0.4871	6.5706	3.7537	13.4889	Up	7.63e-07	5.58e-06	--	--	--	--	gi|25990818|gb|AF443827.1|	73.8	2e-09	Manduca sexta acheron mRNA, partial cds	sp|Q8BN59|LARP6_MOUSE	166	1e-40	La-related protein 6 OS=Mus musculus GN=Larp6 PE=1 SV=1	SPAC57A10.10c	64.3	5e-10	COG5193	La protein, small RNA-binding pol III transcript stabilizing protein and related La-motif-containing proteins involved in translation	K03283	3e-19	97.1	ptr:450139	heat shock 70kDa protein 1/8	-	GO:0005488//binding	-	ko05164//Influenza A;ko05162//Measles;ko05145//Toxoplasmosis;ko04612//Antigen processing and presentation;ko04144//Endocytosis;ko04010//MAPK signaling pathway;ko05020//Prion diseases;ko04141//Protein processing in endoplasmic reticulum;ko03040//Spliceosome
Unigene38001_All	341	4	56	1.2542	16.9179	3.7537	13.4889	Up	1.29e-12	1.6e-11	--	--	--	--	--	--	--	--	sp|P10184|IOV7_CHICK	110	4e-24	Ovoinhibitor OS=Gallus gallus GN=OIH PE=1 SV=2	--	--	--	--	--	K06254	5e-26	118	bfo:BRAFLDRAFT_118439	agrin	-	-	-	ko04512//ECM-receptor interaction
Unigene40571_All	273	2	28	0.7833	10.5659	3.7537	13.4889	Up	7.63e-07	5.57e-06	gi|157136817|ref|XP_001656922.1|	75.5	7e-13	exostosin-1 [Aedes aegypti] >gi|108880951|gb|EAT45176.1| exostosin-1 [Aedes aegypti]	--	--	--	--	--	--	--	--	--	--	--	--	--	--	--	--	--	--	-	-	-	--
Unigene31203_All	463	2	28	0.4619	6.23	3.7536	13.488	Up	7.63e-07	5.58e-06	gi|281207912|gb|EFA82091.1|	53.1	4e-06	carbohydrate-binding domain-containing protein [Polysphondylium pallidum PN500]	--	--	--	--	--	--	--	--	--	--	--	--	--	--	--	--	--	--	-	-	-	--
Unigene10363_All	1269	134	1860	11.2905	150.996	3.7413	13.3735	Up	0	0	gi|113205896|ref|NP_001037975.1|	54.7	1e-05	uncharacterized protein LOC733758 [Xenopus (Silurana) tropicalis] >gi|89268259|emb|CAJ83796.1| novel protein [Xenopus (Silurana) tropicalis]	--	--	--	--	sp|Q60738|ZNT1_MOUSE	145	2e-34	Zinc transporter 1 OS=Mus musculus GN=Slc30a1 PE=2 SV=1	YMR243c	106	9e-23	COG1230	Co/Zn/Cd efflux system component	K14688	1e-43	178	tca:659085	solute carrier family 30 (zinc transporter), member 1	-	-	-	ko04978//Mineral absorption
CL960.Contig1_All	619	6	83	1.0364	13.8134	3.7364	13.3281	Up	4.55e-18	7.68e-17	gi|340720740|ref|XP_003398789.1|	204	2e-51	PREDICTED: excitatory amino acid transporter 1-like isoform 2 [Bombus terrestris]	--	--	--	--	sp|P82205|SODC_BOMMO	127	7e-29	Superoxide dismutase [Cu-Zn] OS=Bombyx mori PE=1 SV=3	SPAC821.10c	123	1e-27	COG2032	Cu/Zn superoxide dismutase	K04565	2e-29	131	aga:AgaP_AGAP005234	Cu/Zn superoxide dismutase [EC:1.15.1.1]	GO:0006801//superoxide metabolic process	GO:0046914//transition metal ion binding	-	ko04146//Peroxisome;ko05020//Prion diseases;ko05016//Huntington's disease;ko05014//Amyotrophic lateral sclerosis (ALS)
Unigene38023_All	548	5	69	0.9756	12.9712	3.7329	13.2958	Up	3.26e-15	4.78e-14	gi|126334383|ref|XP_001377910.1|	82	1e-14	PREDICTED: neuronal pentraxin-2 [Monodelphis domestica]	--	--	--	--	sp|Q2T9N0|FSCB_BOVIN	111	1e-23	Fibrous sheath CABYR-binding protein OS=Bos taurus GN=FSCB PE=2 SV=1	XF1267	65.5	6e-10	COG5297	Cellobiohydrolase A (1,4-beta-cellobiosidase A)	K04574	7e-22	107	mcc:717705	neurofilament heavy polypeptide	GO:0051179//localization;GO:0009987//cellular process	-	GO:0044424//intracellular part	ko05014//Amyotrophic lateral sclerosis (ALS)
Unigene26909_All	820	725	9911	94.5352	1245.14	3.7193	13.1711	Up	0	0	--	--	--	--	--	--	--	--	sp|Q02817|MUC2_HUMAN	98.6	3e-20	Mucin-2 OS=Homo sapiens GN=MUC2 PE=1 SV=2	APE1583	50.4	7e-06	COG3889	Predicted solute binding protein	K12047	3e-24	113	mmu:638904	maltase-glucoamylase [EC:3.2.1.20 3.2.1.3]	-	-	-	ko05146//Amoebiasis;ko05110//Vibrio cholerae infection;ko01100//Metabolic pathways;ko00500//Starch and sucrose metabolism;ko00052//Galactose metabolism;ko04973//Carbohydrate digestion and absorption
Unigene29335_All	314	3	41	1.0216	13.4514	3.7189	13.1674	Up	1.78e-09	1.74e-08	--	--	--	--	--	--	--	--	sp|Q562C4|MET7B_RAT	130	4e-30	Methyltransferase-like protein 7B OS=Rattus norvegicus GN=Mettl7b PE=1 SV=1	SMa0279	76.3	9e-14	COG0500	SAM-dependent methyltransferases	--	--	--	--	--	-	-	-	--
Unigene39512_All	325	3	41	0.987	12.9961	3.7189	13.1674	Up	1.78e-09	1.74e-08	--	--	--	--	--	--	--	--	sp|Q6TGW5|OSTF1_DANRE	71.6	4e-12	Osteoclast-stimulating factor 1 OS=Danio rerio GN=ostf1 PE=2 SV=1	all2748	52	2e-06	COG0666	FOG: Ankyrin repeat	K10683	7e-07	55.8	mcc:694301	BRCA1-associated RING domain protein 1 [EC:6.3.2.19]	-	-	-	--
Unigene14212_All	318	23	313	7.7334	101.398	3.7128	13.1119	Up	4.01e-64	1.96e-62	--	--	--	--	--	--	--	--	--	--	--	--	--	--	--	--	--	--	--	--	--	--	-	-	-	--
Unigene32335_All	232	2	27	0.9217	11.9892	3.7013	13.0078	Up	1.4e-06	9.88e-06	--	--	--	--	gi|327288378|ref|XM_003228856.1|	111	2e-20	PREDICTED: Anolis carolinensis elongation factor Tu GTP binding domain containing 1, transcript variant 2 (eftud1), mRNA	sp|Q7Z2Z2|ETUD1_HUMAN	955	0	Elongation factor Tu GTP-binding domain-containing protein 1 OS=Homo sapiens GN=EFTUD1 PE=1 SV=2	SPCC553.08c	706	0	COG0480	Translation elongation factors (GTPases)	K14536	0	976	bfo:BRAFLDRAFT_264998	ribosome assembly protein 1 [EC:3.6.5.-]	-	-	-	ko03008//Ribosome biogenesis in eukaryotes
Unigene32386_All	321	2	27	0.6662	8.6651	3.7012	13.0069	Up	1.4e-06	9.88e-06	--	--	--	--	--	--	--	--	sp|O73888|HPGDS_CHICK	145	2e-34	Hematopoietic prostaglandin D synthase OS=Gallus gallus GN=HPGDS PE=1 SV=3	--	--	--	--	--	K01830	9e-35	147	tgu:100224496	prostaglandin-H2 D-isomerase [EC:5.3.99.2]	-	-	-	ko01100//Metabolic pathways;ko00590//Arachidonic acid metabolism
Unigene39578_All	574	4	54	0.7451	9.6916	3.7012	13.0069	Up	4.35e-12	5.21e-11	--	--	--	--	--	--	--	--	--	--	--	--	--	--	--	--	--	--	--	--	--	--	-	-	-	--
Unigene40194_All	211	2	27	1.0135	13.1824	3.7012	13.0069	Up	1.4e-06	9.88e-06	--	--	--	--	--	--	--	--	sp|C8YR32|LOXH1_MOUSE	51.6	3e-06	Lipoxygenase homology domain-containing protein 1 OS=Mus musculus GN=Loxhd1 PE=2 SV=1	--	--	--	--	--	K00461	6e-17	89	spu:584481	arachidonate 5-lipoxygenase [EC:1.13.11.34]	-	-	-	ko01100//Metabolic pathways;ko00590//Arachidonic acid metabolism;ko05145//Toxoplasmosis
Unigene8331_All	1167	15	202	1.3743	17.8317	3.6977	12.9753	Up	9.11e-42	3.05e-40	gi|47206370|emb|CAG06298.1|	54.7	9e-06	unnamed protein product [Tetraodon nigroviridis]	--	--	--	--	sp|Q9D826|SOX_MOUSE	261	3e-69	Peroxisomal sarcosine oxidase OS=Mus musculus GN=Pipox PE=2 SV=1	YPO2448	126	1e-28	COG0665	Glycine/D-amino acid oxidases (deaminating)	K00306	1e-72	274	rno:303272	sarcosine oxidase / L-pipecolate oxidase [EC:1.5.3.1 1.5.3.7]	-	-	GO:0042579//microbody	ko01100//Metabolic pathways;ko00260//Glycine, serine and threonine metabolism;ko00310//Lysine degradation;ko04146//Peroxisome
Unigene18273_All	871	16	214	1.9641	25.311	3.6878	12.8866	Up	4.51e-44	1.6e-42	gi|156103367|ref|XP_001617376.1|	73.2	2e-11	WD domain, G-beta repeat domain containing protein [Plasmodium vivax SaI-1] >gi|148806250|gb|EDL47649.1| WD domain, G-beta repeat domain containing protein [Plasmodium vivax]	--	--	--	--	--	--	--	--	--	--	--	--	--	--	--	--	--	--	-	-	-	--
Unigene10717_All	718	31	413	4.6164	59.2569	3.6821	12.8358	Up	1.44e-83	8.98e-82	--	--	--	--	--	--	--	--	sp|Q17015|CU01_ANOGA	63.2	3e-10	Cuticle protein OS=Anopheles gambiae GN=Ccp84Ab PE=2 SV=3	--	--	--	--	--	K10955	5e-06	50.8	tgu:100220116	intestinal mucin-2	-	-	-	ko05146//Amoebiasis;ko05110//Vibrio cholerae infection
Unigene2315_All	904	36	479	4.258	54.5859	3.6803	12.8198	Up	1.24e-96	8.7e-95	--	--	--	--	--	--	--	--	sp|Q80Z29|NAMPT_RAT	454	3e-127	Nicotinamide phosphoribosyltransferase OS=Rattus norvegicus GN=Nampt PE=1 SV=1	RSp0836	385	1e-106	COG1488	Nicotinic acid phosphoribosyltransferase	K03462	1e-155	550	bfo:BRAFLDRAFT_121174	nicotinamide phosphoribosyltransferase [EC:2.4.2.12]	-	-	-	ko00760//Nicotinate and nicotinamide metabolism
Unigene21643_All	205	53	703	27.6434	353.276	3.6758	12.7799	Up	6.46e-141	6.31e-139	--	--	--	--	--	--	--	--	sp|Q92954|PRG4_HUMAN	129	6e-29	Proteoglycan 4 OS=Homo sapiens GN=PRG4 PE=1 SV=2	mlr2363	69.3	5e-11	COG0515	Serine/threonine protein kinase	K10955	6e-24	114	gga:423101	intestinal mucin-2	-	-	-	ko05146//Amoebiasis;ko05110//Vibrio cholerae infection
Unigene39555_All	537	4	53	0.7964	10.1675	3.6743	12.7666	Up	7.98e-12	9.39e-11	gi|332017349|gb|EGI58093.1|	74.3	3e-12	Protein msta, isoform A [Acromyrmex echinatior]	--	--	--	--	sp|Q8C163|EXOG_MOUSE	53.5	6e-07	Nuclease EXOG, mitochondrial OS=Mus musculus GN=Exog PE=2 SV=1	RSc0744	58.5	1e-08	COG1864	DNA/RNA endonuclease G, NUC1	K15050	2e-06	53.5	ssc:100515859	nuclease EXOG, mitochondrial	-	-	-	--
Unigene23963_All	433	7	92	1.7285	21.8883	3.6626	12.6635	Up	1.33e-19	2.41e-18	gi|169931080|gb|ACB05778.1|	107	2e-22	cuticular protein [Artemia franciscana]	gi|37202234|gb|AC126671.3|	67.9	5e-08	Mus musculus BAC clone RP24-472G2 from chromosome 16, complete sequence	sp|Q6PGZ3|MIPT3_DANRE	53.5	4e-07	TRAF3-interacting protein 1 OS=Danio rerio GN=traf3ip1 PE=2 SV=1	--	--	--	--	--	K15001	4e-06	52	dmo:Dmoj_GI19140	cytochrome P450, family 4 [EC:1.14.-.-]	-	-	-	--
[truncated: 6,107 more rows]
