# Supplementary material for: Transcriptome Analysis on Chinese Shrimp Fenneropenaeus chinensis during WSSV Acute Infection
Source: PLoS One. 2013 Mar 19;8(3):e58627. doi: 10.1371/journal.pone.0058627 (PMC3602427; doi:10.1371/journal.pone.0058627)
Supplement: Table S5 — The data of 111 unigene sequeces identical to WSSV genome. (XLSX) [file pone.0058627.s005.xlsx]

## Sheet: allunigen_vs_wssvgenome
Gene ID	Relevant Gene of in WSSV	Identity	Mismatch	Unigene Start	Unigene End	WSSV gene Start	WSSV gene End	E-value	Score
Unigene29365_All	lcl|NC_003225.1_cdsid_NP_477523.1	99.83	0	2394	1	2617	5010	0	4399
Unigene33524_All	lcl|NC_003225.1_cdsid_NP_477523.1	100	0	3224	3746	1	523	0	966
Unigene33560_All	lcl|NC_003225.1_cdsid_NP_477524.1	100	0	843	1469	1	627	0	1158
Unigene31490_All	lcl|NC_003225.1_cdsid_NP_477533.1	100	0	2473	9	1442	3906	0	4553
Unigene33561_All	lcl|NC_003225.1_cdsid_NP_477543.1	100	0	629	27	1	603	0	1114
Unigene40465_All	lcl|NC_003225.1_cdsid_NP_477557.1	100	0	441	1	1	441	0	815
Unigene31485_All	lcl|NC_003225.1_cdsid_NP_477559.1	99.95	0	3471	1494	1866	3843	0	3648
Unigene40237_All	lcl|NC_003225.1_cdsid_NP_477559.1	99.88	0	1	805	355	1159	0	1482
Unigene39676_All	lcl|NC_003225.1_cdsid_NP_477559.1	98.49	6	680	27	1138	1798	0	1158
Unigene33501_All	lcl|NC_003225.1_cdsid_NP_477567.1	99.93	0	2079	715	1582	2946	0	2516
Unigene39430_All	lcl|NC_003225.1_cdsid_NP_477581.1	100	0	633	7	1	627	0	1158
Unigene34214_All	lcl|NC_003225.1_cdsid_NP_477585.1	100	0	1755	2501	1	747	0	1380
Unigene33517_All	lcl|NC_003225.1_cdsid_NP_477589.1	100	0	3690	2821	1	870	0	1607
Unigene29511_All	lcl|NC_003225.1_cdsid_NP_477600.1	100	0	167	1363	1	1197	0	2211
CL2638.Contig1_All	lcl|NC_003225.1_cdsid_NP_477601.1	100	0	1666	131	1	1536	0	2837
CL2638.Contig2_All	lcl|NC_003225.1_cdsid_NP_477601.1	100	0	909	51	1	859	0	1587
Unigene31513_All	lcl|NC_003225.1_cdsid_NP_477613.1	99.48	2	1689	144	1899	3438	0	2806
Unigene33510_All	lcl|NC_003225.1_cdsid_NP_477630.1	100	0	7769	8989	1	1221	0	2255
Unigene34161_All	lcl|NC_003225.1_cdsid_NP_477653.1	100	0	430	1	56	485	0	795
Unigene31484_All	lcl|NC_003225.1_cdsid_NP_477659.1	100	0	965	4	1	962	0	1777
Unigene31479_All	lcl|NC_003225.1_cdsid_NP_477665.1	99.92	2	3929	73	3089	6942	0	7103
Unigene34205_All	lcl|NC_003225.1_cdsid_NP_477665.1	99.94	0	1769	1	1223	2991	0	3262
Unigene31494_All	lcl|NC_003225.1_cdsid_NP_477669.1	100	0	118	1485	1	1368	0	2527
Unigene31474_All	lcl|NC_003225.1_cdsid_NP_477673.1	99.84	1	5088	781	1	4311	0	7919
Unigene31481_All	lcl|NC_003225.1_cdsid_NP_477683.1	99.93	0	1	1350	305	1654	0	2488
Unigene34191_All	lcl|NC_003225.1_cdsid_NP_477713.1	99.88	0	858	1	70	927	0	1580
CL2744.Contig3_All	lcl|NC_003225.1_cdsid_NP_477714.1	100	0	3099	40	1	3060	0	5651
CL2744.Contig2_All	lcl|NC_003225.1_cdsid_NP_477714.1	100	0	3099	40	1	3060	0	5651
CL2744.Contig1_All	lcl|NC_003225.1_cdsid_NP_477714.1	100	0	3099	40	1	3060	0	5651
Unigene33492_All	lcl|NC_003225.1_cdsid_NP_477729.1	100	0	351	8	303	646	0	636
Unigene39442_All	lcl|NC_003225.1_cdsid_NP_477731.1	99.89	0	3716	33	1138	4821	0	6782
Unigene33545_All	lcl|NC_003225.1_cdsid_NP_477731.1	99.91	0	1140	1	1	1140	0	2100
Unigene39482_All	lcl|NC_003225.1_cdsid_NP_477738.1	99.95	0	2055	6	1	2050	0	3781
Unigene39438_All	lcl|NC_003225.1_cdsid_NP_477738.1	100	0	1604	52	2033	3585	0	2868
Unigene31462_All	lcl|NC_003225.1_cdsid_NP_477748.1	99.81	1	1	2600	30	2626	0	4771
Unigene39468_All	lcl|NC_003225.1_cdsid_NP_477753.1	99.04	4	992	57	911	1848	0	1681
Unigene33491_All	lcl|NC_003225.1_cdsid_NP_477771.1	100	0	1	477	1876	2352	0	881
Unigene33513_All	lcl|NC_003225.1_cdsid_NP_477774.1	99.73	1	4617	3115	1	1506	0	2756
Unigene33523_All	lcl|NC_003225.1_cdsid_NP_477782.1	99.82	3	3085	5856	1	2769	0	5088
Unigene33576_All	lcl|NC_003225.1_cdsid_NP_477793.1	100	0	2319	556	1894	3657	0	3258
Unigene39106_All	lcl|NC_003225.1_cdsid_NP_477793.1	99.78	0	1	453	1464	1916	0	832
Unigene33535_All	lcl|NC_003225.1_cdsid_NP_477799.1	100	0	2439	400	337	2376	0	3768
Unigene33534_All	lcl|NC_003225.1_cdsid_NP_477804.1	100	0	3232	1491	164	1905	0	3217
Unigene33521_All	lcl|NC_003225.1_cdsid_NP_477807.1	99.96	0	2308	52	1029	3285	0	4163
Unigene33572_All	lcl|NC_003225.1_cdsid_NP_477811.1	99.81	2	1706	5442	1	3737	0	6863
Unigene33505_All	lcl|NC_003225.1_cdsid_NP_477811.1	100	0	1047	42	3693	4698	0	1858
Unigene33567_All	lcl|NC_003225.1_cdsid_NP_477833.1	100	0	702	88	1	615	0	1136
Unigene33543_All	lcl|NC_003225.1_cdsid_NP_477835.1	97.3	19	1392	2766	1	1405	0	2357
CL1653.Contig1_All	lcl|NC_003225.1_cdsid_NP_477835.1	98.81	0	4952	5708	649	1405	0	1349
Unigene31515_All	lcl|NC_003225.1_cdsid_NP_477835.1	100	0	686	8	1400	2078	0	1254
Unigene31493_All	lcl|NC_003225.1_cdsid_NP_477849.1	100	0	1732	210	1049	2571	0	2813
Unigene33562_All	lcl|NC_003225.1_cdsid_NP_477849.1	100	0	581	1636	1	1056	0	1951
Unigene33499_All	lcl|NC_003225.1_cdsid_NP_477854.1	99.92	0	1	1323	441	1763	0	2438
Unigene33558_All	lcl|NC_003225.1_cdsid_NP_477854.1	100	0	1631	1026	1756	2361	0	1120
Unigene39099_All	lcl|NC_003225.1_cdsid_NP_477865.1	99.9	0	3041	1	5607	8647	0	5600
Unigene39489_All	lcl|NC_003225.1_cdsid_NP_477865.1	100	0	1399	1	1974	3372	0	2584
Unigene39096_All	lcl|NC_003225.1_cdsid_NP_477865.1	100	0	1	1184	3351	4534	0	2187
Unigene39673_All	lcl|NC_003225.1_cdsid_NP_477865.1	100	0	1101	1	4517	5617	0	2034
Unigene32380_All	lcl|NC_003225.1_cdsid_NP_477865.1	99.77	0	1	888	36	923	0	1629
Unigene40285_All	lcl|NC_003225.1_cdsid_NP_477865.1	100	0	540	1	933	1472	0	998
Unigene34613_All	lcl|NC_003225.1_cdsid_NP_477865.1	100	0	7	527	1453	1973	0	963
Unigene33529_All	lcl|NC_003225.1_cdsid_NP_477882.1	99.74	6	10945	89	7363	18234	0	19910
Unigene39429_All	lcl|NC_003225.1_cdsid_NP_477882.1	99.94	0	2	6415	950	7363	0	11820
Unigene37944_All	lcl|NC_003225.1_cdsid_NP_477882.1	99.9	0	973	1	1	973	0	1792
Unigene33563_All	lcl|NC_003225.1_cdsid_NP_477912.1	100	0	3	709	260	966	0	1306
Unigene39443_All	lcl|NC_003225.1_cdsid_NP_477921.1	100	0	1	518	35	552	0	957
Unigene33546_All	lcl|NC_003225.1_cdsid_NP_477925.1	100	0	1	444	1483	1926	0	821
Unigene39490_All	lcl|NC_003225.1_cdsid_NP_477945.1	100	0	1080	26	1139	2193	0	1949
Unigene39453_All	lcl|NC_003225.1_cdsid_NP_477945.1	100	0	1045	2	101	1144	0	1929
Unigene39132_All	lcl|NC_003225.1_cdsid_NP_477949.1	100	0	415	1338	1	924	0	1707
Unigene37970_All	lcl|NC_003225.1_cdsid_NP_477955.1	100	0	1	1855	233	2087	0	3426
Unigene30031_All	lcl|NC_003225.1_cdsid_NP_477955.1	100	0	854	1	2221	3074	0	1578
Unigene34154_All	lcl|NC_003225.1_cdsid_NP_477955.1	99.83	0	1	579	3208	3786	0	1064
Unigene31457_All	lcl|NC_003225.1_cdsid_NP_477962.1	100	0	1	847	978	1824	0	1565
Unigene33516_All	lcl|NC_003225.1_cdsid_NP_477964.1	100	0	1	912	1492	2403	0	1685
CL1962.Contig2_All	lcl|NC_003225.1_cdsid_NP_477964.1	99.48	0	1583	1969	1115	1501	0	704
Unigene17976_All	lcl|NC_003225.1_cdsid_NP_477968.1	100	0	2	550	1033	1581	0	1014
CL157.Contig1_All	lcl|NC_003225.1_cdsid_NP_477969.1	99.89	0	909	1	1	909	0	1674
Unigene33500_All	lcl|NC_003225.1_cdsid_NP_477987.1	99.81	1	3767	39	1	3732	0	6850
Unigene31499_All	lcl|NC_003225.1_cdsid_NP_477999.1	100	0	181	807	1	627	0	1158
Unigene39133_All	lcl|NC_003225.1_cdsid_NP_478001.1	99.88	0	855	14	689	1530	0	1550
Unigene31471_All	lcl|NC_003225.1_cdsid_NP_478022.1	99.68	0	2024	2653	1	630	0	1153
Unigene34184_All	lcl|NC_003225.1_cdsid_NP_478024.1	99.77	0	1	888	2132	3019	0	1629
Unigene29486_All	lcl|NC_003225.1_cdsid_NP_478036.1	100	0	1454	1	2375	3828	0	2686
Unigene39130_All	lcl|NC_003225.1_cdsid_NP_478036.1	100	0	1272	1	3831	5102	0	2350
Unigene32432_All	lcl|NC_003225.1_cdsid_NP_478036.1	99.92	0	1	1182	143	1324	0	2178
Unigene39571_All	lcl|NC_003225.1_cdsid_NP_478036.1	99.72	3	1073	1	1311	2386	0	1967
Unigene29391_All	lcl|NC_003225.1_cdsid_NP_477523.1	99.15	2	1	351	1073	1423	5e-180	632
Unigene31502_All	lcl|NC_003225.1_cdsid_NP_477742.1	100	0	1	338	1688	2025	4e-178	625
Unigene31510_All	lcl|NC_003225.1_cdsid_NP_477629.1	100	0	348	37	1	312	1e-164	577
Unigene31477_All	lcl|NC_003225.1_cdsid_NP_477528.1	100	0	2077	2384	1	308	7e-162	569
Unigene34219_All	lcl|NC_003225.1_cdsid_NP_477683.1	100	0	307	1	1	307	7e-161	568
Unigene33570_All	lcl|NC_003225.1_cdsid_NP_477864.1	100	0	3972	4270	1	299	2e-157	553
Unigene33559_All	lcl|NC_003225.1_cdsid_NP_477545.1	100	0	263	1	1	263	7e-137	486
CL719.Contig1_All	lcl|NC_003225.1_cdsid_NP_477609.1	100	0	370	129	1	242	9e-126	448
Unigene33511_All	lcl|NC_003225.1_cdsid_NP_478029.1	100	0	22	245	74	297	1e-115	414
Unigene33554_All	lcl|NC_003225.1_cdsid_NP_477769.1	100	0	1	213	28	240	1e-109	394
CL157.Contig2_All	lcl|NC_003225.1_cdsid_NP_477969.1	99.53	0	502	292	1	211	2e-105	385
Unigene33514_All	lcl|NC_003225.1_cdsid_NP_477908.1	99.52	0	2693	2899	1	207	1e-104	377
Unigene33537_All	lcl|NC_003225.1_cdsid_NP_477729.1	99.51	0	246	42	624	828	6e-103	374
Unigene33518_All	lcl|NC_003225.1_cdsid_NP_477748.1	100	0	17	208	2602	2793	7e-97	355
Unigene33527_All	lcl|NC_003225.1_cdsid_NP_477980.1	100	0	1	189	10	198	2e-96	350
Unigene35362_All	lcl|NC_003225.1_cdsid_NP_478034.1	100	0	167	1	1	167	4e-84	309
Unigene33571_All	lcl|NC_003225.1_cdsid_NP_477650.1	98.1	2	1	155	956	1113	3e-72	272
CL1914.Contig1_All	lcl|NC_003225.1_cdsid_NP_477641.1	100	0	1	129	3007	3135	8e-62	239
Unigene33525_All	lcl|NC_003225.1_cdsid_NP_477687.1	100	0	8	130	148	270	1e-59	228
Unigene40168_All	lcl|NC_003225.1_cdsid_NP_477803.1	100	0	277	158	91	210	5e-58	222
Unigene33544_All	lcl|NC_003225.1_cdsid_NP_477820.1	100	0	7889	7775	69	183	3e-55	213
Unigene39471_All	lcl|NC_003225.1_cdsid_NP_477611.1	99.15	0	2795	2679	331	447	3e-54	211
Unigene39470_All	lcl|NC_003225.1_cdsid_NP_477611.1	99.15	0	2926	2810	331	447	3e-54	211
