# Supplementary material for: Transcriptome Analysis on Chinese Shrimp Fenneropenaeus chinensis during WSSV Acute Infection
Source: PLoS One. 2013 Mar 19;8(3):e58627. doi: 10.1371/journal.pone.0058627 (PMC3602427; doi:10.1371/journal.pone.0058627)
Supplement: Table S6 — Detail information of 805 immune-related DEGs. (XLSX) [file pone.0058627.s006.xlsx]

## Sheet: Immune-related DEGs
Gene Classification	ID of Immue-related DEGs	Nr-annotation [Top-hit Species]	Accession No. of Hit Gene	E-value	Fold (AI/LI)
Recognition	Unigene31473_All	CRE-CLEC-202 protein [Caenorhabditis remanei]	XP_003103572	5e-14	220.159
	CL1053.Contig1_All	CRE-CLEC-202 protein [Caenorhabditis remanei]	XP_003103572	1e-07	7.19403
	Unigene7011_All	CRE-CLEC-202 protein [Caenorhabditis remanei]	XP_003103572	2e-13	4.00555
	Unigene2639_All	CRE-CLEC-202 protein [Caenorhabditis remanei]	XP_003103572	2e-11	3.79369
	Unigene11857_All	CRE-CLEC-202 protein [Caenorhabditis remanei]	XP_003103572	3e-19	2.69783
	Unigene19483_All	lectin D [Marsupenaeus japonicus]	ADG85659	4e-09	0.470315
	Unigene20398_All	lectin D [Marsupenaeus japonicus]	ADG85659	4e-20	0.199201
	Unigene18440_All	lectin D [Marsupenaeus japonicus]	ADG85659	1e-55	0.185707
	CL1875.Contig2_All	lectin B isoform 3 [Marsupenaeus japonicus]	ADG85660	2e-67	0.0146607
	CL1978.Contig1_All	lectin B isoform 2 [Marsupenaeus japonicus]	ADG85661	5e-22	0.382068
	Unigene2424_All	lectin B isoform 2 [Marsupenaeus japonicus]	ADG85661	5e-15	0.337229
	CL1886.Contig4_All	lectin B isoform 2 [Marsupenaeus japonicus]	ADG85661	7e-23	0.319835
	CL1886.Contig2_All	lectin B isoform 2 [Marsupenaeus japonicus]	ADG85661	3e-26	0.305575
	Unigene1592_All	lectin B isoform 2 [Marsupenaeus japonicus]	ADG85661	1e-22	0.275285
	CL1886.Contig3_All	lectin B isoform 2 [Marsupenaeus japonicus]	ADG85661	3e-24	0.24608
	Unigene25401_All	lectin B isoform 2 [Marsupenaeus japonicus]	ADG85661	5e-16	0.140311
	Unigene29286_All	lectin B isoform 2 [Marsupenaeus japonicus]	ADG85661	5e-19	0.0498418
	Unigene32369_All	lectin B isoform 1 [Marsupenaeus japonicus]	ADG85668	2e-25	6.74445
	Unigene22086_All	lectin B isoform 1 [Marsupenaeus japonicus]	ADG85668	1e-25	4.00944
	Unigene28302_All	lectin B isoform 1 [Marsupenaeus japonicus]	ADG85668	4e-30	0.0896222
	CL1875.Contig1_All	lectin B isoform 1 [Marsupenaeus japonicus]	ADG85668	1e-62	0.0589894
	Unigene1672_All	lectin A isoform 4 [Marsupenaeus japonicus]	ADG85663	1e-63	0.255288
	CL1873.Contig2_All	lectin A isoform 2 [Marsupenaeus japonicus]	ADG85665	5e-40	2289.31
	Unigene9544_All	lectin [Procambarus clarkii]	ADX60057	2e-28	2.44816
	CL2767.Contig2_All	C-type lectin-like domain-containing protein PtLP [Portunus trituberculatus]	ACC86854	8e-28	5.93069
	Unigene14074_All	C-type lectin-like domain-containing protein PtLP [Portunus trituberculatus]	ACC86854	3e-22	0.0680104
	Unigene11849_All	C-type lectin receptor protein [Eriocheir sinensis]	ADH53777	1e-28	0.156866
	Unigene21915_All	C-type lectin receptor [Portunus pelagicus]	ABM65757	4e-24	0.186571
	Unigene32286_All	C-type lectin protein [Fenneropenaeus chinensis]	AAX63905	8e-76	20.2297
	Unigene17691_All	C-type lectin protein [Fenneropenaeus chinensis]	AAX63905	2e-16	0.351745
	Unigene28886_All	C-type lectin protein [Fenneropenaeus chinensis]	AAX63905	5e-13	0.0903207
	Unigene605_All	C-type lectin protein [Fenneropenaeus chinensis]	AAX63905	5e-16	0.0457305
	Unigene23414_All	C-type lectin domain family 10 member A [Acromyrmex echinatior	EGI65975	2e-26	2.31177
	Unigene22296_All	C-type lectin 6 [Fenneropenaeus chinensis]	ACJ06430	1e-153	2.63828
	CL2562.Contig3_All	C-type lectin 5 [Fenneropenaeus chinensis]	ACJ06428	0	3.62731
	CL174.Contig1_All	C-type lectin 5 [Fenneropenaeus chinensis]	ACJ06429	0	0.479067
	CL174.Contig3_All	C-type lectin 5 [Fenneropenaeus chinensis]	ACJ06429	0	0.221013
	CL174.Contig4_All	C-type lectin 5 [Fenneropenaeus chinensis]	ACJ06429	1e-173	0.151134
	Unigene6309_All	C-type lectin 5 [Fenneropenaeus chinensis]	ACJ06428	4e-24	0.00709196
	Unigene17921_All	C-type lectin 4 [Danaus plexippus]	EHJ70690	2e-75	6.29279
	Unigene14401_All	C-type lectin 3 [Fenneropenaeus chinensis]	ACJ06431	6e-93	0.393818
	Unigene7194_All	C-type lectin [Penaeus semisulcatus]	ABI97372	4e-64	0.16795
	CL222.Contig2_All	C-type lectin [Penaeus monodon]	AAZ29608	2e-93	3.53277
	CL222.Contig1_All	C-type lectin [Penaeus monodon]	AAZ29608	2e-93	3.42048
	Unigene23210_All	C-type lectin [Penaeus monodon]	AAZ29608	1e-09	0.321146
	Unigene391_All	C-type lectin [Penaeus monodon]	AAZ29608	7e-28	0.264493
	Unigene26294_All	C-type lectin [Penaeus monodon]	AAZ29608	5e-16	0.17205
	Unigene9601_All	C-type lectin [Penaeus monodon]	AAZ29608	5e-12	0.152777
	Unigene16681_All	C-type lectin [Penaeus monodon]	AAZ29608	5e-27	0.0664494
	Unigene28720_All	C-type lectin [Penaeus monodon]	AAZ29608	1e-08	0.0393253
	CL1959.Contig1_All	C-type lectin [Litopenaeus vannamei]	ABI97374	4e-22	39.5197
	CL1959.Contig2_All	C-type lectin [Litopenaeus vannamei]	ABI97374	4e-22	7.41116
	CL1832.Contig2_All	C-type lectin [Litopenaeus vannamei]	ABI97374	2e-21	0.464838
	Unigene925_All	C-type lectin [Litopenaeus vannamei]	ABI97374	1e-20	0.203556
	CL2562.Contig1_All	C-type lectin [Litopenaeus vannamei]	ABI97374	2e-46	0.160584
	CL2723.Contig1_All	C-type lectin [Litopenaeus vannamei]	ABI97374	2e-13	0.10588
	Unigene15659_All	C-type lectin [Fenneropenaeus merguiensis]	ACR56805	1e-24	0.211496
	Unigene31491_All	C type lectin containing domain protein [Litopenaeus vannamei]	AEH05998	7e-08	5.78092
	Unigene17101_All	C type lectin containing domain protein [Litopenaeus vannamei]	AEH05998	8e-79	3.23149
	Unigene17670_All	C type lectin containing domain protein [Litopenaeus vannamei]	AEH05998	3e-07	2.39795
	Unigene25195_All	C type lectin containing domain protein [Litopenaeus vannamei]	AEH05998	1e-55	0.414286
	Unigene4144_All	C type lectin containing domain protein [Litopenaeus vannamei]	AEH05998	2e-89	0.382836
	Unigene17212_All	C type lectin containing domain protein [Litopenaeus vannamei]	AEH05998	6e-54	0.363871
	Unigene25670_All	C type lectin containing domain protein [Litopenaeus vannamei]	AEH05998	2e-51	0.0172089
	Unigene20506_All	C-type lectin domain family 17, member A-like [Gallus gallus]	XP_423779	3e-08	6.83054
	Unigene4272_All	mannose-binding protein [Procambarus clarkii]	ACR20475	1e-41	5.41102
	Unigene20184_All	mannose-binding protein [Procambarus clarkii]	ACR20475	1e-29	2.84554
	Unigene29300_All	Protein CLEC-199, isoform f [Caenorhabditis elegans]	CCE71671	5e-09	2.7488
	CL1468.Contig1_All	Protein CLEC-199, isoform e [Caenorhabditis elegans]	CCE71670	4e-06	2.42049
	Unigene17863_All	Protein CLEC-199, isoform d [Caenorhabditis elegans]	CBJ25058	3e-11	3.08891
	Unigene32101_All	Protein CLEC-199, isoform c [Caenorhabditis elegans]	CBJ25057	9e-30	15.4175
	CL1787.Contig4_All	Protein CLEC-199, isoform c [Caenorhabditis elegans]	CBJ25057	7e-07	4.29185
	CL1787.Contig2_All	Protein CLEC-199, isoform c [Caenorhabditis elegans]	CBJ25057	1e-07	3.25352
	CL1787.Contig3_All	Protein CLEC-199, isoform c [Caenorhabditis elegans]	CBJ25057	8e-08	2.35855
	Unigene29359_All	Protein CLEC-199, isoform c [Caenorhabditis elegans]	CBJ25057	1e-07	2.23148
	Unigene4529_All	Protein CLEC-199, isoform b [Caenorhabditis elegans]	CAZ65474	1e-18	2.29247
	Unigene8851_All	similar to Hemolectin CG7002-PA [Tribolium castaneum	XP_971239	2e-16	5.29929
	Unigene9368_All	similar to Hemolectin CG7002-PA [Tribolium castaneum	XP_971239	1e-14	2.81903
	CL801.Contig2_All	Chain A, Tachylectin 5a [Tachypleus Tridentatus]	1JC9A	1e-60	3.69737
	CL801.Contig1_All	Chain A, Tachylectin 5a [Tachypleus Tridentatus]	1JC9A	2e-60	2.03172
	Unigene15276_All	extracellular matrix protein [Dictyostelium fasciculatum]	EGG19444	4e-26	2.44088
	CL2049.Contig2_All	similar to ficolin [Strongylocentrotus purpuratus]	XP_787024	3e-40	4.29572
	CL2049.Contig1_All	similar to ficolin [Strongylocentrotus purpuratus]	XP_787024	5e-41	2.36854
	CL1349.Contig2_All	similar to ficolin [Strongylocentrotus purpuratus]	XP_788074	4e-26	7.42711
	CL1349.Contig1_All	similar to ficolin [Strongylocentrotus purpuratus]	XP_788074	4e-26	6.63502
	CL800.Contig2_All	ficolin-2 precursor [Rattus norvegicus]	NP_446086	9e-34	5.22344
	Unigene33532_All	Histidine-rich glycoprotein [Plasmodium lophurae]	P04929	2e-21	2.13347
	Unigene24184_All	Histidine-rich glycoprotein precursor [Brugia malayi]	XP_001895056	1e-15	3.46847
	Unigene15991_All	Histidine-rich glycoprotein precursor [Brugia malayi]	XP_001895056	2e-10	3.4524
	CL2346.Contig1_All	Histidine-rich glycoprotein precursor [Brugia malayi]	XP_001895056	4e-13	2.24809
	Unigene22058_All	Histidine-rich glycoprotein precursor [Brugia malayi]	XP_001895056	2e-06	2.03637
	CL1629.Contig2_All	lipopolysaccharide and beta-1,3-glucan binding protein [Fenneropenaeus merguiensis]	ACR56806	9e-32	3.03206
	Unigene9266_All	mas-like protein [Penaeus monodon]	AAT42131	9e-60	3.68918
	Unigene5445_All	mas-like protein [Penaeus monodon]	AAT42131	1e-112	2.77291
	Unigene38023_All	neuronal pentraxin-2 [Monodelphis domestica]	XP_001377910	1e-14	13.2958
	Unigene4106_All	Neuronal pentraxin-2 [Harpegnathos saltator]	EFN89054	6e-16	2.48544
	Unigene14446_All	scavenger receptor [Culex quinquefasciatus	XP_001869912	1e-149	4.04097
	Unigene40514_All	scavenger receptor class B member 1 isoform 2 [Nasonia vitripennis]	XP_003426273	4e-31	4.06794
	Unigene34230_All	scavenger receptor-CI [Drosophila yakuba]	XP_002087896	2e-06	12.5255
	Unigene32201_All	similar to scavenger receptor class A-like, C-type lectin (AGAP009143-PA) [Tribolium castaneum]	XP_968886	1e-46	3.37222
	Unigene17887_All	similar to scavenger receptor cysteine-rich protein type 12 precursor [Strongylocentrotus purpuratus]	XP_794945	2e-16	4.54979
	CL2568.Contig1_All	syndecan-1 [Xenopus laevis]	AAB81324	3e-08	3.2344
	CL1021.Contig3_All	thrombospondin protein [Penaeus monodon]	ADK63101	1e-61	6.18726
	Unigene10708_All	thrombospondin protein [Penaeus monodon]	ADK63101	3e-64	0.0442555
	Unigene1856_All	thrombospondin [Penaeus monodon]	AAN17670	0	2.45768
	CL28.Contig1_All	thrombospondin [Marsupenaeus japonicus]	BAC92763	0	6.31683
	CL28.Contig2_All	thrombospondin [Marsupenaeus japonicus]	BAC92763	6e-25	6.22252
	Unigene3154_All	thrombospondin [Marsupenaeus japonicus]	BAC92763	2e-56	3.48148
	Unigene4779_All	thrombospondin [Fenneropenaeus merguiensis]	ACV32380	8e-52	3.68024
	Unigene10269_All	thrombospondin [Fenneropenaeus merguiensis]	ACV32380	0	2.3017
	CL1021.Contig1_All	thrombospondin [Fenneropenaeus chinensis]	AAZ66372	0	4.91299
	CL1021.Contig2_All	thrombospondin [Fenneropenaeus chinensis]	AAZ66372	0	3.85091
	CL1021.Contig4_All	thrombospondin [Fenneropenaeus chinensis]	AAZ66372	2e-41	3.71227
	Unigene21848_All	thrombospondin [Fenneropenaeus chinensis]	AAZ66372	6e-66	0.111021
	Unigene3142_All	thrombospondin [Aedes aegypti]	XP_001658858	5e-72	2.01992
	CL716.Contig1_All	thrombospondin-3-like [Acyrthosiphon pisum]	XP_001948462	0	4.11075
	Unigene20418_All	Contactin [Acromyrmex echinatior]	EGI64003	1e-146	2.0658
Related to signal transduction	Unigene8579_All	Death-associated protein kinase dapk-1 [Ascaris suum]	ADY40405	6e-73	2.73834
	Unigene25168_All	similar to apoptosis stimulating of P53 [Tribolium castaneum]	XP_968601	8e-33	2.6277
	CL2623.Contig1_All	caspase-3 [Penaeus monodon]	AEW91437	1e-75	0.282359
	CL233.Contig2_All	caspase 3C [Macrobrachium rosenbergii]	AET34920	5e-54	2.72981
	Unigene5311_All	caspase 3C [Macrobrachium rosenbergii]	AET34920	1e-113	2.55992
	CL2623.Contig3_All	caspase [Fenneropenaeus chinensis]	ADG84879	1e-162	0.205727
	Unigene350_All	caspase [Eriocheir sinensis]	ADM45311	9e-19	4.00944
	Unigene18853_All	caspase-2-like [Xenopus (Silurana) tropicalis]	XP_002941266	9e-21	0.251338
	CL2178.Contig2_All	caspase Nc-like [Bombus impatiens]	XP_003494520	1e-26	5.22924
	Unigene10282_All	Apoptosis regulator BAX [Lepeophtheirus salmonis]	ADD24081	6e-27	2.3633
	CL410.Contig1_All	programmed cell death protein 6 isoform 1 [Nasonia vitripennis]	XP_001601434	9e-68	2.28374
	CL1910.Contig1_All	similar to Dedicator of cytokinesis protein 2 [Tribolium castaneum]	XP_969544	1e-175	3.66116
	Unigene20352_All	dedicator of cytokinesis protein 1-like isoform 1 [Acyrthosiphon pisum]	XP_001948699	1e-169	2.55691
	Unigene15342_All	Cytokine receptor [Harpegnathos saltator]	EFN76806	1e-70	3.26617
	Unigene14818_All	cytokine receptor-like isoform 1 [Nasonia vitripennis]	XP_003425467	7e-09	3.5443
	Unigene5085_All	cytokine receptor-like isoform 1 [Nasonia vitripennis]	XP_003425467	2e-06	2.89046
	CL601.Contig2_All	interferon alpha-inducible protein 27, mitochondrial-like [Oreochromis niloticus]	XP_003447811	2e-22	4.46419
	Unigene18391_All	Integrin alpha-PS4 [Harpegnathos saltator]	EFN89848	9e-18	3.45336
	Unigene17759_All	Integrin alpha-PS1 [Camponotus floridanus]	EFN60653	0	4.00694
	Unigene32848_All	integrin alpha 1 [Acropora millepora]	ABY74498	4e-15	3.66116
	Unigene2894_All	integrin alpha-PS2-like [Acyrthosiphon pisum]	XP_001945967	3e-09	2.83019
	Unigene30144_All	integrin alpha-PS1-like isoform 2 [Bombus impatiens]	XP_003493750	1e-33	7.86802
	Unigene12684_All	integrin alpha-8-like [Bombus terrestris]	XP_003402051	5e-73	2.45445
	CL2721.Contig3_All	integrin [Litopenaeus vannamei]	ACY82398	0	2.6277
	Unigene18665_All	integrin [Litopenaeus vannamei]	ACY82398	2e-80	0.310809
	Unigene19632_All	beta-integrin [Fenneropenaeus chinensis]	ADC35398	0	3.60725
	Unigene7673_All	Dystroglycan [Harpegnathos saltator]	EFN86632	1e-161	2.5266
	Unigene7663_All	integrin-linked protein kinase 2 (ilk-2) [Aedes aegypti]	XP_001655514	0	2.14756
	CL2736.Contig2_All	NF-kappa-B inhibitor cactus isoform 1 [Nasonia vitripennis]	XP_001603057	3e-54	4.17247
	CL2736.Contig1_All	NF-kappa-B inhibitor cactus isoform 1 [Nasonia vitripennis]	XP_001603057	9e-43	3.55266
	CL478.Contig2_All	inhibitor of apoptosis protein [Penaeus monodon]	ABO38431	0	3.11277
	CL478.Contig3_All	inhibitor of apoptosis protein [Penaeus monodon]	ABO38431	0	2.75987
	Unigene674_All	inhibitor of apoptosis protein [Penaeus monodon]	ABO38431	6e-67	2.29708
	Unigene1747_All	inhibitor of apoptosis protein [Penaeus monodon]	ABO38431	8e-94	2.03538
	CL2081.Contig1_All	relish [Litopenaeus vannamei]	ABR14713	0	7.11913
	CL2081.Contig3_All	relish [Litopenaeus vannamei]	ABR14713	0	2.65792
	Unigene19327_All	relish [Litopenaeus vannamei]	ABR14713	1e-126	2.55407
	Unigene9451_All	relish [Litopenaeus vannamei]	ABR14713	0	2.43817
	Unigene17168_All	IKKepsilon1 [Litopenaeus vannamei]	AEK86520	0	2.01573
	Unigene15536_All	LITAF [Litopenaeus vannamei]	AEK86526	5e-70	3.07098
	CL2247.Contig3_All	janus kinase and microtubule interacting protein 1-like [Saccoglossus kowalevskii]	XP_002735551	3e-61	2.21668
	Unigene7710_All	signal transducing adapter molecule 1 [Apis mellifera]	XP_623539	1e-134	2.21392
	Unigene8023_All	serine/threonine-protein kinase pim-3-like [Xenopus (Silurana) tropicalis]	XP_002932230	8e-56	2.44579
	Unigene24695_All	serine/threonine-protein kinase pim-3-like [Xenopus (Silurana) tropicalis]	XP_002932230	3e-90	2.01084
	Unigene31309_All	similar to interleukin 1 receptor accessory protein-like 2 [Tribolium castaneum]	XP_971339	8e-14	4.93791
	Unigene16092_All	Transforming protein p54/c-ets-1 [Harpegnathos saltator]	EFN88108	1e-40	2.96761
	CL1089.Contig2_All	ETS-like protein pointed, isoform P2 [Harpegnathos saltator]	EFN88109	4e-36	2.89046
	Unigene8168_All	Ets-domain containing protein [Brugia malayi]	XP_001896909	2e-19	2.56934
	Unigene12706_All	ETS factor [Trichinella spiralis]	XP_003382250	7e-20	3.69327
	CL945.Contig1_All	Ets domain-containing protein [Aedes aegypti]	XP_001657261	1e-14	5.36806
	CL2547.Contig1_All	ETS class transcription factor family member (ets-4) [Caenorhabditis elegans]	NP_001123137	5e-18	0.148239
	CL1810.Contig2_All	Mitogen-activated protein kinase-binding protein 1 [Harpegnathos saltator]	EFN81436	1e-152	2.61697
	Unigene37995_All	Mitogen-activated protein kinase-binding protein 1 [Acromyrmex echinatior]	EGI68912	3e-96	4.06034
	CL1976.Contig1_All	raf homolog serine/threonine-protein kinase phl-like [Nasonia vitripennis]	XP_001605107	7e-70	2.40861
	Unigene17822_All	microtubule-associated protein [Leishmania braziliensis MHOM/BR/75/M2904]	XP_001561853	1e-28	8.30569
	Unigene23422_All	microtubule-associated protein [Leishmania braziliensis MHOM/BR/75/M2904]	XP_001561853	3e-14	4.43828
	Unigene30868_All	microtubule-associated protein [Leishmania braziliensis MHOM/BR/75/M2904]	XP_001561853	6e-11	3.97457
	Unigene12066_All	microtubule-associated proteins 1A/1B light chain 3A [Salmo salar]	NP_001133061	4e-44	2.38766
	Unigene5392_All	Microtubule-associated protein 2 [Camponotus floridanus]	EFN65647	2e-63	2.35235
	Unigene13008_All	mitogen-activated protein kinase kinase kinase 13-A-like isoform 1 [Acyrthosiphon pisum]	XP_001944586	1e-116	2.33982
	Unigene5577_All	similar to autophagy protein 9, partial [Strongylocentrotus purpuratus]	XP_001203564	1e-30	2.2675
	CL1798.Contig2_All	Microtubule-associated serine/threonine-protein kinase 4 [Acromyrmex echinatior]	EGI63484	1e-179	2.1604
	Unigene32393_All	serine/threonine-protein kinase ULK2-like isoform 2 [Nasonia vitripennis]	XP_003424105	2e-56	10.3095
	Unigene33138_All	regulatory associated protein of MTOR, complex 1 [Xenopus laevis]	NP_001088177	3e-19	5.78092
	Unigene22860_All	target of rapamycin [Blattella germanica]	ACH47049	0	2.14459
	Unigene17820_All	ribosomal protein S6 kinase, 90kDa, polypeptide 3 [Xenopus laevis]	NP_001084222	1e-111	2.46895
	Unigene15440_All	ribosomal protein S6 kinase [Haemaphysalis longicornis]	BAI82363	1e-156	2.13732
	Unigene14560_All	ribosomal protein S6 kinase alpha-3-like [Anolis carolinensis]	XP_003218927	0	2.19299
	Unigene24981_All	tuberin-like [Bombus terrestris]	XP_003402526	1e-08	2.03821
	Unigene40570_All	sestrin-1-like isoform 1 [Apis mellifera]	XP_394521	2e-72	8.3103
	CL980.Contig2_All	tumor protein p53-inducible nuclear protein 1-like [Bombus terrestris]	XP_003401674	4e-22	5.25613
	CL980.Contig1_All	tumor protein p53-inducible nuclear protein 1-like [Bombus terrestris]	XP_003401674	4e-06	2.29995
	Unigene32266_All	class B secretin-like G-protein coupled receptor GPRmth5, putative [Pediculus humanus corporis]	XP_002427184	3e-16	5.20284
	Unigene32065_All	similar to protein kinase Chk2 [Strongylocentrotus purpuratus]	XP_794585	2e-51	3.0388
	Unigene15885_All	early endosome antigen 1 [Equus caballus]	XP_001915836	4e-12	8.6608
	CL989.Contig4_All	early endosome antigen 1 [Equus caballus]	XP_001915836	2e-14	10.9192
	Unigene7654_All	early endosome antigen 1 [Callithrix jacchus]	XP_002752855	4e-09	3.29619
	CL556.Contig1_All	lipophorin receptor [Locusta migratoria]	CAA03855	0	5.60728
	CL556.Contig2_All	lipophorin receptor [Locusta migratoria]	CAA03855	0	3.05866
	Unigene141_All	lipophorin receptor [Blattella germanica]	CAL47126	1e-137	7.7077
	Unigene34936_All	rho GTPase-activating protein 12 [Gallus gallus]	XP_418575	6e-31	5.58826
	Unigene17837_All	Regulatory factor X, 4 [Danio rerio]	AAI62501	2e-14	5.21584
	Unigene4183_All	regulatory factor X [Capsaspora owczarzaki ATCC 30864]	EFW39831	2e-12	7.2095
	Unigene5896_All	Rho GTPase-activating protein 23 [Mus musculus]	Q69ZH9	4e-34	4.66928
	Unigene40195_All	Tyrosine-protein kinase Lyn [Salmo salar]	NP_001135273	5e-32	4.6034
	Unigene32933_All	ras-related protein Rab-4B-like [Saccoglossus kowalevskii]	XP_002732535	2e-40	4.60308
	CL2498.Contig1_All	Rab protein 10 [Glossina morsitans morsitans]	ADD19363	6e-93	4.45616
	Unigene40473_All	similar to dysferlin [Hydra magnipapillata]	XP_002155725	6e-22	4.33581
	Unigene14924_All	ras-related protein Rab-43 [Apis mellifera]	XP_624576	5e-75	3.93428
	Unigene22932_All	Macrophage MHC class I receptor 2-like protein [Harpegnathos saltator]	EFN78694	9e-23	3.94001
	Unigene2101_All	ras-related protein Rab-39B-like [Bombus terrestris]	XP_003393494	2e-74	3.90467
	Unigene16073_All	FYVE, RhoGEF and PH domain-containing protein 4 [Harpegnathos saltator]	EFN82420	2e-70	3.63965
	Unigene17035_All	Leukocyte receptor cluster member 9 [Caligus rogercresseyi]	ACO10547	1e-82	3.61727
	CL2524.Contig1_All	rho guanine nucleotide exchange factor 12-like [Bombus terrestris]	XP_003393584	4e-33	3.32257
	Unigene15494_All	rho guanine nucleotide exchange factor 12 [Apis mellifera]	XP_393610	7e-26	2.84218
	Unigene12968_All	ras-like protein 2-like [Nasonia vitripennis]	XP_001604213	4e-85	3.17598
	Unigene39672_All	Rho GTPase-activating protein 1 [Harpegnathos saltator]	EFN82667	7e-32	3.14749
	Unigene20991_All	Rho GTPase-activating protein 21 [Camponotus floridanus]	EFN66385	7e-13	2.5788
	Unigene7844_All	Rho GTPase-activating protein 21 [Harpegnathos saltator]	EFN83848	1e-114	3.1005
	Unigene24246_All	Rho GTPase-activating protein 21 [Camponotus floridanus]	EFN66385	4e-09	3.57861
	Unigene15798_All	Ras GTPase-activating protein 1 [Camponotus floridanus]	EFN72629	6e-78	3.07396
	Unigene7791_All	rap1 GTPase-activating protein 1-like [Acyrthosiphon pisum]	XP_001943000	5e-29	2.86751
	Unigene22567_All	similar to suppressor of T-cell receptor signaling 1 [Tribolium castaneum]	XP_970192	7e-72	2.84218
	CL2348.Contig1_All	WSSV receptor Rab7 [Penaeus monodon]	ABB70064	1e-114	2.74214
	Unigene23121_All	Rab3 [Doryteuthis pealeii]	BAD32700	1e-113	2.71603
	Unigene32220_All	rho GTPase-activating protein 190-like [Nasonia vitripennis]	XP_003425530	9e-66	3.63159
	Unigene7153_All	rho GTPase-activating protein 190 [Apis mellifera]	XP_624122	7e-96	2.70701
	Unigene17484_All	Ran-binding protein 10 [Heterocephalus glaber]	EHB17033	1e-44	2.66106
	Unigene30055_All	Ras-related protein Rab-37 [Camponotus floridanus]	EFN63173	1e-52	2.59404
	Unigene22132_All	Ras-like GTP-binding protein RhoL [Camponotus floridanus]	EFN71931	3e-56	2.57541
	CL1374.Contig1_All	autophagy-related protein 2 homolog A-like [Bombus impatiens]	XP_003489196	0	2.47701
	CL255.Contig1_All	rap guanine nucleotide exchange factor 2-like [Acyrthosiphon pisum]	XP_001952587	1e-111	2.40861
	Unigene31442_All	lipoprotein receptor [Callinectes sapidus]	AEK99382	1e-48	4.74859
	CL441.Contig2_All	lipoprotein receptor [Callinectes sapidus]	AEK99382	1e-45	2.92756
	Unigene13327_All	lipoprotein receptor [Callinectes sapidus]	AEK99382	4e-43	2.7528
	Unigene20997_All	lipoprotein receptor [Callinectes sapidus]	AEK99382	2e-82	2.37166
	CL1513.Contig1_All	ras-related protein Rab-21-like [Ailuropoda melanoleuca]	XP_002915660	1e-74	2.23411
	CL386.Contig2_All	Rab6A [Marsupenaeus japonicus]	ABC68472	1e-110	2.34632
	Unigene22667_All	ras-related GTP-binding protein D-like [Nasonia vitripennis]	XP_001601765	3e-56	2.33383
	CL1513.Contig1_All	ras-related protein Rab-21-like [Ailuropoda melanoleuca]	XP_002915660	1e-74	2.23411
	Unigene23395_All	ras-related protein Rap-2c-like isoform 1 [Nasonia vitripennis]	XP_003428169	7e-88	2.24218
	Unigene13057_All	FAS-associated factor 2 [Monodelphis domestica]	XP_003339547	1e-100	2.21606
	Unigene12747_All	ras-related protein Rab-18-like [Saccoglossus kowalevskii]	NP_001171837	2e-85	2.20106
	CL348.Contig6_All	Ras-related protein Rab-2A [Camponotus floridanus]	EFN65985	2e-52	2.16685
	Unigene18366_All	Ras opposite [Tribolium castaneum]	NP_001164155	0	2.15218
	Unigene22180_All	Ras-related protein Rab-1A [Haliotis discus discus]	ABO26625	6e-99	2.07484
	Unigene86_All	Ras-associated and pleckstrin-like proteiny domains-containing protein 1 [Acromyrmex echinatior]	EGI65430	1e-154	2.03172
	CL2559.Contig2_All	phosphatidylinositol 3-kinase regulatory subunit alpha-like [Nasonia vitripennis]	XP_001606345	0	4.21549
	Unigene24266_All	phosphoinositide 3-kinase isoform b [Panulirus argus]	ADE44091	1e-143	3.34383
	Unigene40372_All	phosphoinositide 3-kinase regulatory subunit 4-like [Nasonia vitripennis]	XP_001602980	3e-22	3.08314
	Unigene30037_All	spleen protein tyrosine kinase [Capsaspora owczarzaki ATCC 30864]	EFW41829	3e-07	23.8481
	Unigene24078_All	similar to myoferlin [Hydra magnipapillata]	XP_002160751	3e-37	5.29929
	Unigene17509_All	similar to myoferlin [Hydra magnipapillata]	XP_002160751	2e-29	2.39214
	Unigene20528_All	exportin-1-like [Nasonia vitripennis]	XP_001604619	1e-144	4.02252
	Unigene7625_All	exportin-1-like [Nasonia vitripennis]	XP_001604619	0	2.94364
	Unigene20541_All	Importin-5 [Acromyrmex echinatior]	EGI67149	1e-127	2.72981
	Unigene18400_All	similar to importin-7 [Tribolium castaneum]	XP_970842	1e-134	2.28374
	Unigene14520_All	importin-5-like [Nasonia vitripennis]	XP_001607590	0	2.15786
	CL1420.Contig1_All	Spz3 [Litopenaeus vannamei]	AEK86524	1e-128	1889.25
	Unigene29497_All	Spz1 [Litopenaeus vannamei]	AEK86522	4e-42	16963
	Unigene34220_All	Spz1 [Litopenaeus vannamei	AEK86522	1e-85	36.6083
	Unigene32857_All	toll-like receptor 2-like [Saccoglossus kowalevskii]	XP_002741806	6e-06	4.88142
	Unigene20930_All	protein spaetzle [Cherax quadricarinatus]	AEL23015	1e-28	3.32326
	Unigene1639_All	dorsal [Litopenaeus vannamei]	ACZ98167	1e-121	2.9742
	Unigene10641_All	dorsal [Fenneropenaeus chinensis]	ACJ36225	1e-67	2.74214
	Unigene7722_All	tumor necrosis factor receptor-associated factor 6 [Litopenaeus vannamei]	ADM26237	0	2.61281
	Unigene10337_All	myd88 protein [Artemia sinica]	AEJ08192	7e-12	2.56241
	Unigene351_All	Toll-like receptor [Fenneropenaeus chinensis]	ACC68670	1e-173	2.47375
	Unigene7890_All	Toll-like receptor [Fenneropenaeus chinensis]	ACC68670	0	2.28834
	Unigene74_All	FAS-associated factor 1 [Harpegnathos saltator]	EFN85663	1e-122	2.07513
	Unigene31632_All	tyrosine-protein kinase Fyn-like isoform 1 [Oreochromis niloticus]	XP_003453033	1e-41	4.52118
	Unigene10139_All	vascular endothelial growth factor receptor 1-like [Nasonia vitripennis]	XP_001600926	6e-99	4.50679
	Unigene35232_All	FMS-like tyrosine kinase 1, isoform CRA_b [Mus musculus]	EDL05838	1e-36	3.66116
	Unigene2289_All	vascular endothelial growth factor A-A-like [Nasonia vitripennis]	XP_003428015	2e-11	2.76121
	Unigene5209_All	vascular endothelial growth factor A-A-like [Nasonia vitripennis]	XP_003428015	2e-17	2.59152
	Unigene14233_All	vascular endothelial growth factor A-A-like [Nasonia vitripennis]	XP_003428015	2e-19	2.22083
	CL1678.Contig1_All	casein kinase I isoform delta-like [Monodelphis domestica]	XP_001379385	1e-169	2.3017
	CL1092.Contig4_All	Casein kinase II subunit alpha [Harpegnathos saltator]	EFN84867	0	2.28026
	Unigene40574_All	serine/threonine-protein kinase SBK1-like [Nasonia vitripennis]	XP_001604506	2e-27	9294.75
	Unigene40003_All	tudor domain-containing protein 6-like isoform 2 [Pongo abelii]	XP_002817001	5e-06	24.0839
	Unigene31503_All	senescence-associated protein [Trichoplax adhaerens]	XP_002118266	2e-07	18.2181
	Unigene30952_All	nitric oxide synthase [Litopenaeus vannamei]	ADD63793	1e-93	12.5255
	CL784.Contig2_All	CD63 antigen [Lepeophtheirus salmonis]	ACO12374	3e-69	7.70877
	CL1643.Contig1_All	seven transmembrane helix receptor [Homo sapiens]	BAC05810	1e-06	5.54005
	Unigene17280_All	seven transmembrane helix receptor [Homo sapiens]	BAC05810	2e-06	3.25171
	Unigene40522_All	multiple epidermal growth factor-like domains protein 10-like [Bombus impatiens]	XP_003493675	1e-81	4.91367
	Unigene34738_All	similar to regulator of g protein signaling [Tribolium castaneum]	XP_967637	2e-69	4.65667
	Unigene8596_All	TPA: TPA_inf: venus kinase receptor [Pediculus humanus corporis]	DAA06501	8e-29	3.41598
	Unigene32355_All	TPA: TPA_inf: venus kinase receptor [Nasonia vitripennis]	DAA06502	4e-46	7.97011
	Unigene20039_All	venus kinase receptor [Tribolium castaneum]	ACF34408	1e-113	3.93646
	Unigene15782_All	venus kinase receptor [Apis mellifera]	ACF34409	1e-24	3.76644
	Unigene34929_All	receptor-type tyrosine-protein phosphatase kappa-like [Apis mellifera]	XP_396411	2e-86	3.85385
	CL1329.Contig1_All	tudor domain-containing protein 7A-like [Bombus terrestris]	XP_003398390	2e-54	3.56475
	Unigene2548_All	G-protein coupled receptor Mth2 [Camponotus floridanus]	EFN65885	3e-36	2.4168
	Unigene23480_All	G-protein coupled receptor Mth2 [Acromyrmex echinatior]	EGI69571	2e-10	3.50132
	Unigene13023_All	G-protein coupled receptor Mth2 [Acromyrmex echinatior]	EGI63991	1e-09	3.32833
	Unigene15382_All	g-protein coupled receptor 2 [Dermacentor variabilis]	ACC99627	3e-16	2.70195
	Unigene12673_All	g-protein coupled receptor 2 [Dermacentor variabilis]	ACC99627	5e-19	2.66697
	Unigene11749_All	g-protein coupled receptor 2 [Dermacentor variabilis]	ACC99627	8e-09	2.11228
	Unigene3974_All	G-protein coupled receptor Mth2-like [Acyrthosiphon pisum]	XP_001951628	1e-26	5.87708
	Unigene8299_All	G-protein coupled receptor Mth2-like [Acyrthosiphon pisum]	XP_001951628	2e-37	3.16214
	Unigene12204_All	G-protein coupled receptor Mth2-like [Acyrthosiphon pisum]	XP_001951628	3e-44	2.64066
	Unigene23699_All	similar to serine threonine-protein kinase [Tribolium castaneum]	XP_001809663	1e-61	3.16565
	Unigene17809_All	ryanodine receptor 44F-like isoform 1 [Acyrthosiphon pisum]	XP_003246190	0	4.23922
	Unigene5069_All	ryanodine receptor 44F-like [Nasonia vitripennis]	XP_003425568	0	3.09685
	Unigene35292_All	ryanodine receptor 44F-like [Bombus impatiens]	XP_003484552	3e-21	10.1162
	Unigene10204_All	Wilms tumor protein 1-interacting protein-like protein [Camponotus floridanus]	EFN63637	1e-133	2.89046
	Unigene10120_All	protein C kinase 98E-like protein [Tribolium castaneum]	EFA07407	3e-76	3.80053
	Unigene20428_All	protein C kinase 98E-like protein [Tribolium castaneum]	EFA07407	0	2.66567
	Unigene16856_All	variable lymphocyte receptor A [Eptatretus stoutii]	ABB21150	7e-07	2.65553
	Unigene23218_All	Krueppel family zinc finger protein [Homo sapiens]	AAB86596	2e-31	2.4951
	Unigene5569_All	regulator of G-protein signalling 3-like [Saccoglossus kowalevskii]	XP_002741844	9e-38	2.49147
	Unigene6886_All	tetraspanins-like protein-8 [Fenneropenaeus chinensis]	ABM92445	1e-134	2.44122
	Unigene3045_All	tetraspanins-like protein CD63 [Fenneropenaeus chinensis]	ABW81469	1e-141	2.32689
	Unigene20524_All	tetraspanin-like protein CD9 [Fenneropenaeus chinensis]	ABY77968	2e-39	12.583
	Unigene40149_All	Tetraspanin-9 [Acromyrmex echinatior]	EGI69131	4e-15	7.06554
	Unigene23134_All	tetraspanin-5 [Apis mellifera]	XP_624287	1e-122	2.81903
	Unigene39644_All	similar to tetraspanin [Tribolium castaneum]	XP_974349	1e-29	3.55734
	Unigene5271_All	similar to Kruppel-like factor 13 like [Tribolium castaneum]	XP_974369	5e-45	2.43277
	CL315.Contig1_All	Gasp protein [Choristoneura fumiferana]	ACR61397	3e-91	2.19345
	CL2220.Contig1_All	tyrosine-protein kinase PR2-like [Acyrthosiphon pisum]	XP_001948239	1e-159	2.18737
	Unigene17991_All	tyrosine-protein kinase Src42A-like isoform 1 [Acyrthosiphon pisum]	XP_001944820	0	2.44376
	CL317.Contig1_All	Cellular tumor antigen p53 [Tetraodon miurus]	Q9W679	4e-12	2.15442
	Unigene176_All	serine/threonine-protein kinase minibrain-like [Bombus terrestris]	XP_003393627	0	2.12638
	Unigene39136_All	keratinocyte proline-rich protein [Rattus norvegicus]	NP_001002290	5e-13	36.8553
	CL2406.Contig1_All	keratinocyte associated protein 2 [Litopenaeus vannamei]	ABI93175	2e-64	2.02581
Related to nervous and endocrine systems	Unigene10519_All	crustacean hyperglycemic hormone isoform 2 [Rimicaris kairei]	ACS35347	8e-13	7.05086
	Unigene20345_All	draper [Tribolium castaneum]	EEZ99224	0	2.75375
	CL1756.Contig1_All	ion transport peptide [Litopenaeus vannamei]	ABN11282	8e-64	17.7359
	Unigene6302_All	Neurexin-4 [Camponotus floridanus]	EFN69853	1e-109	2.99758
	Unigene16937_All	neurexin-4-like [Nasonia vitripennis]	XP_003425046	3e-40	2.89046
	Unigene4880_All	neurexin-4, partial [Apis mellifera]	XP_624195	1e-135	4.39328
	Unigene6547_All	neurobeachin-like [Nasonia vitripennis]	XP_001602669	1e-45	4.45616
	Unigene19666_All	neurobeachin-like [Nasonia vitripennis]	XP_001602669	1e-10	2.79878
	Unigene10787_All	neuroblast differentiation-associated protein AHNAK-like [Oreochromis niloticus]	XP_003444759	1e-29	3.61301
	CL1728.Contig1_All	neuroblast differentiation-associated protein AHNAK-like [Oreochromis niloticus]	XP_003444759	2e-53	3.0746
	Unigene20512_All	neuroblast differentiation-associated protein AHNAK-like [Oreochromis niloticus]	XP_003444759	2e-11	2.49286
	CL823.Contig2_All	neuroblast differentiation-associated protein AHNAK-like [Acyrthosiphon pisum]	XP_003240680	6e-29	4.56242
	Unigene15224_All	neuroblast differentiation-associated protein AHNAK-like [Acyrthosiphon pisum]	XP_003240680	3e-15	2.69764
	Unigene10567_All	Neuronal calcium sensor 2 [Acromyrmex echinatior]	EGI65211	1e-96	2.38337
	Unigene40155_All	Neuropeptide-Like Protein family member (nlp-31) [Caenorhabditis elegans]	NP_504107	2e-06	12596.2
	Unigene32218_All	neuropilin-1-like isoform 2 [Anolis carolinensis]	XP_003222035	5e-11	7.38706
	Unigene35190_All	Neurotrypsin [Camponotus floridanus]	EFN69246	8e-25	6.26233
	Unigene40124_All	Neurotrypsin [Camponotus floridanus]	EFN69246	1e-13	4.54223
	Unigene32283_All	Neurotrypsin [Acromyrmex echinatior]	EGI57512	4e-19	13.7294
	Unigene25233_All	plexin A [Tribolium castaneum]	EFA11552	1e-131	5.49188
	Unigene108_All	plexin A [Tribolium castaneum]	EFA11552	0	3.28775
	Unigene18223_All	Plexin-A4 [Acromyrmex echinatior]	EGI61395	0	4.03817
	Unigene2691_All	plexin-A4-like [Nasonia vitripennis]	XP_001601211	6e-63	3.07119
	Unigene35407_All	serotonin receptor [Metapenaeus ensis]	AAS05315	7e-59	16.3781
	Unigene11247_All	serotonin receptor [Metapenaeus ensis]	AAS05316	8e-42	2.73834
	Unigene10580_All	SH3 and multiple ankyrin repeat domains protein 3 [Harpegnathos saltator]	EFN85878	7e-10	3.18237
	Unigene5074_All	SH3 and multiple ankyrin repeat domains protein 3 [Acromyrmex echinatior]	EGI67512	2e-29	3.52445
	Unigene34713_All	similar to neural precursor cell expressed, developmentally down-regulated 1 [Tribolium castaneum]	XP_973158	1e-10	15.4165
	Unigene7045_All	synaptogyrin-2-like [Bombus terrestris]	XP_003395325	1e-87	2.23876
	Unigene12063_All	synaptosomal-associated protein 29-like [Nasonia vitripennis]	XP_001606393	5e-49	2.05537
Complement and coagulation cascade	Unigene40571_All	exostosin-1 [Aedes aegypti]	XP_001656922	7e-13	13.4889
	Unigene25699_All	alpha 2 macroglobulin [Fenneropenaeus chinensis]	ABP97431	1e-59	2.61879
	Unigene5911_All	alpha 2 macroglobulin [Fenneropenaeus chinensis]	ABP97431	5e-27	2.48045
	Unigene14249_All	alpha-2-macroglobulin [Pacifastacus leniusculus]	AEC50080	2e-68	0.238159
	CL2773.Contig1_All	alpha 2 macroglobulin [Fenneropenaeus chinensis]	ABP97431	1e-164	5.61233
	Unigene35150_All	alpha 2 macroglobulin [Fenneropenaeus chinensis]	ABP97431	5e-40	5.29893
	CL199.Contig3_All	alpha 2 macroglobulin [Fenneropenaeus chinensis]	ABP97431	0	4.27345
	Unigene3975_All	alpha2-macroglobulin homolog [Marsupenaeus japonicus]	BAC99073	2e-48	4.2507
	Unigene16758_All	alpha2-macroglobulin [Farfantepenaeus paulensis]	ABL75444	8e-81	3.32833
	CL199.Contig5_All	alpha2 macroglobulin isoform 3 [Fenneropenaeus chinensis]	ACU31809	1e-94	3.25735
	Unigene155_All	macroglobulin/complement [Aedes aegypti]	XP_001655971	2e-41	3.11709
	Unigene20147_All	alpha-2-macroglobulin [Pacifastacus leniusculus]	AEC50080	2e-50	2.7591
	Unigene30131_All	coagulation factor IX-like [Acyrthosiphon pisum]	XP_001943624	8e-13	10.2369
	Unigene3172_All	proclotting enzyme [Culex quinquefasciatus]	XP_001859951	1e-37	4.92424
	Unigene21424_All	prostasin-like [Acyrthosiphon pisum]	XP_003240058	1e-22	4.67997
	Unigene12529_All	transglutaminase [Penaeus monodon]	AAV49005	1e-64	5.3796
	Unigene14303_All	transglutaminase [Penaeus monodon]	AAO33455	1e-136	5.21476
	Unigene7002_All	transglutaminase [Penaeus monodon]	AAV49005	1e-161	4.58175
Proteases/Protease inhibitors	Unigene31810_All	ADAM 12 [Camponotus floridanus]	EFN63755	1e-71	3.37222
	CL1890.Contig1_All	cathepsin D [Penaeus monodon	ABQ10738	0	3.37222
	Unigene30077_All	disintegrin and metalloproteinase domain-containing protein 12-like [Danio rerio]	XP_001335318	4e-22	7.30255
	Unigene5193_All	disintegrin and metalloproteinase domain-containing protein 12-like [Apis mellifera]	XP_394078	4e-26	2.84672
	Unigene18028_All	disintegrin and metalloproteinase domain-containing protein 10-like [Bombus impatiens]	XP_003486941	0	2.03101
	Unigene1872_All	matrix metalloproteinase 1 isoform 1 [Bombyx mori]	NP_001116499	0	2.1933
	Unigene35372_All	Procollagen C-endopeptidase enhancer 2 precursor [Anoplopoma fimbria]	ACQ58156	2e-18	20.2297
	Unigene40417_All	similar to astacin family metalloendopeptidase FARM-1 [Hydra magnipapillata]	XP_002164184	1e-25	21.2001
	Unigene31709_All	similar to astacin family metalloendopeptidase FARM-1 [Hydra magnipapillata]	XP_002164184	1e-20	8.99236
	Unigene17843_All	similar to cathepsin B, partial [Strongylocentrotus purpuratus]	XP_787947	1e-54	2.39463
	Unigene12614_All	protease inhibitor [Marsupenaeus japonicus]	AAR92097	3e-20	9.90736
	Unigene5591_All	transferrin [Aedes aegypti]	XP_001647719	3e-41	3.42025
	Unigene32337_All	transferrin [Marmota monax]	AAP37129	1e-122	6600.23
Tentative components of the proPO system	Unigene10776_All	peroxinectin [Penaeus monodon]	AAL05973	1e-167	2.31803
	Unigene24395_All	clip domain serine proteinase 3 [Portunus trituberculatus]	AFA42361	1e-39	4.49618
	Unigene21120_All	clip domain serine proteinase 2 [Portunus trituberculatus]	AFA42360	2e-89	18.2725
	Unigene17848_All	clip domain serine proteinase 2 [Penaeus monodon]	ACP19561	0	23.989
	Unigene8040_All	clip domain serine proteinase 2 [Penaeus monodon]	ACP19561	4e-53	7.08958
	Unigene39467_All	clip domain serine proteinase 2 [Penaeus monodon]	ACP19561	6e-10	6.50343
	Unigene15567_All	clip domain serine proteinase 1 [Portunus trituberculatus]	AFA42359	3e-64	3.16587
	Unigene13071_All	clip domain serine proteinase 1 [Penaeus monodon]	ACP19562	1e-55	16.6679
	Unigene20824_All	clip domain serine proteinase 1 [Penaeus monodon]	ACP19562	0	7.65658
	Unigene4336_All	clip domain serine protease [Eriocheir sinensis]	ACP19733	8e-08	2.04174
	Unigene31460_All	serine protease-like protein isoform 1 [Penaeus monodon]	ABI78947	6e-30	5.02387
	Unigene24684_All	serine protease-like protein isoform 1 [Penaeus monodon]	ABI78947	0	4.42814
	Unigene22142_All	serine protease-like protein [Fenneropenaeus chinensis]	ACR15871	0	2.30905
	Unigene26526_All	serine protease SP24D [Culex quinquefasciatus]	XP_001850313	4e-13	0.192696
	Unigene3432_All	serine protease P19 [Tribolium castaneum]	EEZ99245	4e-21	8.24317
	Unigene36627_All	serine protease P146 [Tribolium castaneum]	EFA04636	3e-19	11.2402
	CL1206.Contig2_All	serine protease H6 [Tribolium castaneum]	EEZ99185	4e-55	2.23349
	Unigene3933_All	Serine protease easter [Harpegnathos saltator]	EFN75741	8e-09	3.00611
	Unigene19570_All	serine protease [Penaeus monodon]	ABW87872	0	2.4932
	Unigene39577_All	serine protease [Aedes aegypti]	XP_001659943	6e-60	27.457
	Unigene7627_All	similar to serine protease [Tribolium castaneum]	XP_973839	2e-44	2.30969
	Unigene40160_All	chymotrypsin-like serine protease 1 [Cherax quadricarinatus]	AEF33827	1e-06	6552.36
	Unigene38184_All	serine proteinase stubble [Culex quinquefasciatus]	XP_001866672	8e-14	16.377
	Unigene34842_All	Serine proteinase stubble [Acromyrmex echinatior]	EGI62854	6e-49	4444.79
	Unigene30057_All	Serine proteinase stubble [Acromyrmex echinatior]	EGI65410	3e-76	25.0528
	Unigene12749_All	Serine proteinase stubble [Acromyrmex echinatior]	EGI59208	7e-32	2.17106
	Unigene30056_All	serine proteinase inhibitor B3 [Penaeus monodon]	ADC42877	3e-24	13.7294
	Unigene22185_All	serine proteinase inhibitor B3 [Penaeus monodon]	ADC42877	0	9.93624
	Unigene31839_All	serine proteinase inhibitor B3 [Penaeus monodon]	ADC42877	2e-09	6.50343
	Unigene10039_All	serine proteinase inhibitor B3 [Penaeus monodon]	ADC42877	5e-73	6.13601
	Unigene5659_All	serine proteinase inhibitor 6 [Penaeus monodon]	ADC42876	0	8.12011
	Unigene23120_All	serine proteinase inhibitor 6 [Penaeus monodon]	ADC42876	1e-102	7.74948
	Unigene23416_All	serine proteinase inhibitor 6 [Penaeus monodon]	ADC42876	1e-58	2.28945
	Unigene2025_All	serine proteinase inhibitor [Procambarus clarkii]	AAQ22771	4e-20	3.17378
	Unigene13768_All	serine proteinase [Fenneropenaeus chinensis]	ABC33918	0	6.74445
	Unigene39146_All	Kazal-type serine proteinase inhibitor 1 [Fenneropenaeus chinensis]	ACL36280	2e-52	26.302
	Unigene15345_All	Kazal-type serine proteinase inhibitor 1 [Fenneropenaeus chinensis]	ACL36280	1e-62	4.55642
	Unigene22051_All	Kazal-type proteinase inhibitor [Fenneropenaeus chinensis]	ACB47427	4e-77	7.93923
	Unigene38184_All	serine proteinase stubble [Culex quinquefasciatus]	XP_001866672	8e-14	16.377
	Unigene34842_All	Serine proteinase stubble [Acromyrmex echinatior]	EGI62854	6e-49	4444.79
	Unigene30057_All	Serine proteinase stubble [Acromyrmex echinatior]	EGI65410	3e-76	25.0528
	Unigene12749_All	Serine proteinase stubble [Acromyrmex echinatior]	EGI59208	7e-32	2.17106
	Unigene17824_All	serpin [Pacifastacus leniusculus]	2202195A	4e-88	5.61077
	CL1951.Contig3_All	serpin [Pacifastacus leniusculus]	2202195A	1e-96	4.23922
	Unigene32866_All	serpin peptidase inhibitor, clade A (alpha-1 antiproteinase, antitrypsin), member 1 precursor [Canis lupus familiaris]	NP_001073578	1e-117	64.5346
	Unigene20467_All	pacifastin heavy chain precursor [Pacifastacus leniusculus]	AAC64660	1e-157	22.2665
	CL1839.Contig1_All	pacifastin heavy chain precursor [Pacifastacus leniusculus]	AAC64660	1e-180	21.206
	Unigene18586_All	pacifastin heavy chain precursor [Pacifastacus leniusculus]	AAC64660	4e-68	5.13869
	CL80.Contig2_All	pacifastin light chain precursor [Pacifastacus leniusculus]	AAC64661	2e-90	2.31948
	CL80.Contig1_All	pacifastin light chain precursor [Pacifastacus leniusculus]	AAC64661	3e-90	2.31675
	CL2280.Contig2_All	prophenoloxidase [Fenneropenaeus chinensis]	ACM61983	0	4.41802
	CL2280.Contig1_All	prophenoloxidase [Fenneropenaeus chinensis]	ABV60265	0	2.47221
	Unigene2571_All	prophenoloxidase activating enzyme III [Callinectes sapidus]	ABG67960	1e-118	2.89046
	Unigene10260_All	prophenoloxidase b [Marsupenaeus japonicus]	BAL15152	0	0.0774871
	Unigene1105_All	prophenoloxidase-activating enzyme 1a [Penaeus monodon]	ADR74381	4e-35	0.171277
Ubiquitous system	Unigene15226_All	cullin 5-like [Saccoglossus kowalevskii]	XP_002737439	0	7.61002
	Unigene20869_All	cullin-1-like isoform 1 [Bombus impatiens]	XP_003492581	0	2.20152
	Unigene31143_All	E3 ubiquitin-protein ligase UBR3 [Harpegnathos saltator]	EFN89745	2e-83	6.19369
	Unigene23639_All	E3 ubiquitin-protein ligase SIAH1 [Acromyrmex echinatior]	EGI57151	1e-114	2.83687
	Unigene7810_All	E3 ubiquitin-protein ligase RNF123 [Harpegnathos saltator]	EFN80666	3e-71	2.13347
	Unigene12824_All	E3 ubiquitin-protein ligase MARCH5 [Harpegnathos saltator]	EFN81455	1e-161	2.13865
	CL1120.Contig1_All	E3 ubiquitin-protein ligase MARCH5 [Camponotus floridanus]	EFN68890	2e-75	4.04657
	Unigene40167_All	E3 ubiquitin-protein ligase HUWE1 [Harpegnathos saltator]	EFN84895	4e-30	7.01965
	Unigene22719_All	E3 ubiquitin-protein ligase HUWE1 [Acromyrmex echinatior]	EGI63826	1e-148	3.45049
	Unigene160_All	e3 ubiquitin-protein ligase UBR4-like [Apis mellifera]	XP_395742	1e-56	2.69204
	Unigene7644_All	e3 ubiquitin-protein ligase UBR4 [Danio rerio]	XP_693147	0	2.71867
	Unigene13242_All	e3 ubiquitin-protein ligase UBR3-like [Nasonia vitripennis]	XP_001605178	1e-65	2.40878
	Unigene12765_All	e3 ubiquitin-protein ligase RNF14-like [Oreochromis niloticus]	XP_003446984	1e-111	2.07685
	Unigene30623_All	e3 ubiquitin-protein ligase MIB2-like [Bombus terrestris]	XP_003403075	5e-60	20.2297
	Unigene2914_All	e3 ubiquitin-protein ligase MARCH2-like [Ailuropoda melanoleuca]	XP_002928403	2e-26	4.55894
	Unigene35365_All	e3 ubiquitin-protein ligase LRSAM1 isoform 1 [Loxodonta africana]	XP_003407765	1e-19	3.4524
	Unigene9133_All	e3 ubiquitin-protein ligase HUWE1-like [Cavia porcellus]	XP_003462391	4e-17	4.45616
	Unigene10231_All	e3 ubiquitin-protein ligase HERC2, partial [Danio rerio]	XP_686789	1e-171	3.21162
	Unigene40278_All	e3 ubiquitin-protein ligase HERC2 [Oreochromis niloticus]	XP_003451425	4e-29	4.57668
	Unigene12787_All	e3 ubiquitin-protein ligase CBL-B-like [Nasonia vitripennis]	XP_001603405	1e-154	3.40912
	Unigene7622_All	similar to ubiquitin ligase E3 alpha [Tribolium castaneum]	XP_974039	1e-129	2.74442
	Unigene40234_All	F-box and WD repeat domain containing 7 [Xenopus laevis]	NP_001089186	1e-46	3.9743
	Unigene31204_All	kelch-like ECH-associated protein 1-like isoform 1 [Nasonia vitripennis]	XP_001607682	3e-31	16.377
	Unigene32345_All	kelch-like ECH-associated protein 1-like isoform 1 [Nasonia vitripennis]	XP_001607682	1e-75	5.35282
	Unigene23221_All	RING finger protein unkempt homolog [Apis mellifera]	XP_393248	4e-25	3.06248
	Unigene19875_All	RING finger protein 224 [Canis lupus familiaris]	XP_848385	4e-07	9.939
	CL859.Contig2_All	RING finger protein 185-like [Cavia porcellus]	XP_003478350	6e-68	2.03073
	CL2492.Contig2_All	similar to hect E3 ubiquitin ligase [Tribolium castaneum]	XP_001813187	0	4.23541
	CL2492.Contig3_All	similar to hect E3 ubiquitin ligase [Tribolium castaneum]	XP_001813187	2e-73	3.39003
	Unigene58_All	similar to hect E3 ubiquitin ligase [Tribolium castaneum]	XP_001813187	0	2.85185
	Unigene20832_All	similar to ubiquitinspecific protease 41 [Tribolium castaneum]	XP_967750	1e-135	2.46964
	Unigene16072_All	similar to ubiquitin-protein ligase [Tribolium castaneum]	XP_970749	1e-56	3.33503
	Unigene7728_All	similar to ubiquitin-protein ligase [Tribolium castaneum]	XP_973845	1e-142	2.99758
	Unigene15685_All	ubiquitin carboxyl-terminal hydrolase 8 [Cricetulus griseus]	XP_003497863	9e-17	2.33982
	Unigene31549_All	ubiquitin carboxyl-terminal hydrolase 36-like [Bombus terrestris]	XP_003396843	4e-33	27.9369
	Unigene10295_All	ubiquitin carboxyl-terminal hydrolase 35 [Gallus gallus]	XP_417222	5e-25	2.22808
	Unigene23220_All	ubiquitin carboxyl-terminal hydrolase 32-like isoform 2 [Acyrthosiphon pisum]	XP_003248213	1e-115	2.03017
	Unigene23423_All	ubiquitin carboxyl-terminal hydrolase 28-like [Amphimedon queenslandica]	XP_003387098	2e-38	4.43213
	Unigene2232_All	ubiquitin carboxyl-terminal hydrolase 25-like [Ailuropoda melanoleuca]	XP_002914498	2e-09	3.42998
	Unigene15246_All	Ubiquitin conjugation factor E4 B [Camponotus floridanus]	EFN61956	0	3.05231
	Unigene15756_All	ubiquitin system component Cue domain containing protein [Dictyostelium discoideum AX4]	XP_641185	2e-26	2.66771
	Unigene32370_All	ubiquitin/ribosomal fusion protein [Loa loa]	XP_003141460	8e-33	7.46737
	Unigene17761_All	Ubiquitin-associated domain-containing protein 1 [Camponotus floridanus]	EFN64776	2e-57	2.80364
	Unigene8505_All	Ubiquitin-associated protein 1 [Camponotus floridanus]	EFN63779	2e-07	3.92284
	Unigene10590_All	ubiquitin-like protein 3-like isoform 2 [Apis mellifera]	XP_623365	8e-57	3.08314
	Unigene15816_All	ubiquitin-protein isopeptide ligase (E3)-like [Saccoglossus kowalevskii]	XP_002738147	1e-30	3.24428
Effectors	Unigene33506_All	antimicrobial peptide [Fenneropenaeus chinensis]	AAX63831	8e-64	17.8605
	Unigene12147_All	anti-lipopolysaccharide factor like protein [Marsupenaeus japonicus]	BAE92940	2e-29	3.33688
	Unigene22065_All	anti-lipopolysaccharide factor isoform 6 [Penaeus monodon]	ADM21460	2e-63	20.2788
	Unigene6768_All	anti-lipopolysaccharide factor isoform 6 [Penaeus monodon]	ADM21460	3e-39	11.9059
	Unigene11845_All	anti-lipopolysaccharide factor isoform 2 [Penaeus monodon]	ABP73291	1e-62	2.40561
	Unigene18248_All	anti-lipopolysaccharide factor 3 [Macrobrachium rosenbergii]	ADI80708	2e-16	4.56875
	Unigene12466_All	anti-lipopolysaccharide factor [Litopenaeus stylirostris]	AAY33769	1e-54	6.60794
	CL1844.Contig1_All	Pl-crustin 2 [Pacifastacus leniusculus]	ABP88043	2e-16	8.1173
	CL1844.Contig2_All	Pl-crustin 2 [Pacifastacus leniusculus]	ABP88043	4e-16	4.72561
	Unigene22037_All	crustin-like protein fc-1 [Fenneropenaeus chinensis]	AAZ76017	2e-79	7.68423
	CL1515.Contig2_All	crustin-like peptide type 4 [Marsupenaeus japonicus]	BAD15065	4e-24	3.36382
	CL1515.Contig1_All	crustin-like peptide [Marsupenaeus japonicus]	BAD15062	3e-23	0.260616
	CL1955.Contig3_All	crustin-like antimicrobial peptide [Fenneropenaeus chinensis]	AAX63903	1e-37	3.58283
	Unigene4840_All	crustin type I [Macrobrachium rosenbergii]	ACR43431	2e-11	24.5576
	Unigene5047_All	crustin Pm5 [Penaeus monodon]	ACP40176	1e-17	5.4039
	Unigene28542_All	crustin Pm5 [Penaeus monodon]	ACP40176	1e-58	0.000224468
	Unigene29370_All	crustin P [Litopenaeus vannamei]	AAS59736	2e-57	10.1001
	Unigene14403_All	crustin 4 [Panulirus japonicus]	ACU25385	1e-32	0.257474
	Unigene28301_All	crustin 4 [Panulirus japonicus]	ACU25385	2e-19	0.0899271
	Unigene35388_All	crustin 3 [Panulirus japonicus]	ACU25384	8e-06	5.20248
	Unigene2965_All	crustin 1 [Fenneropenaeus chinensis]	ACZ43781	9e-62	0.450563
	Unigene22589_All	crustin [Paralithodes camtschaticus]	ACJ06765	2e-13	8.22548
	CL810.Contig1_All	crustin [Farfantepenaeus paulensis]	ABM63361	1e-21	0.115615
	Unigene8304_All	crustin [Farfantepenaeus brasiliensis]	ABQ96197	1e-17	0.363292
	Unigene19866_All	double WAP domain-containing protein [Fenneropenaeus chinensis]	ACY64754	1e-54	2.64176
	Unigene40133_All	hepcidin [Chlorocebus aethiops]	ABU75221	8e-17	18.3054
	Unigene7404_All	putative salivary protein [Culicoides sonorensis]	AAU06491	6e-15	3.9743
	Unigene24562_All	salivary secreted protein [Triatoma infestans]	ABR27826	4e-07	3.33318
	Unigene1521_All	salivary gland secretion 1 [Drosophila melanogaster]	NP_523475	3e-08	8.59144
	Unigene22339_All	salivary gland secretion 1 [Drosophila melanogaster]	NP_523475	2e-13	6.1864
	CL1609.Contig1_All	salivary gland secretion 1 [Drosophila melanogaster]	NP_523475	2e-09	4.07077
	Unigene32442_All	salivary gland secretion 1 [Drosophila melanogaster]	NP_523475	2e-08	3.71639
	Unigene20361_All	salivary gland secretion 1 [Drosophila melanogaster]	NP_523475	4e-29	3.35497
	Unigene1845_All	salivary gland secretion 1 [Drosophila melanogaster]	NP_523475	6e-12	3.20051
	CL994.Contig1_All	salivary gland secretion 1 [Drosophila melanogaster]	NP_523475	3e-24	2.22947
	Unigene12096_All	salivary gland secretion 1 [Drosophila melanogaster]	NP_523475	1e-18	0.486462
	CL1383.Contig1_All	salivary gland secretion 1 [Drosophila melanogaster]	NP_523475	1e-18	0.382571
	Unigene29367_All	salivary gland secretion 1 [Drosophila melanogaster]	NP_523475	6e-19	0.283378
	CL842.Contig1_All	salivary gland secretion 1 [Drosophila melanogaster]	NP_523475	1e-10	0.240866
	Unigene25416_All	salivary gland secretion 1 [Drosophila melanogaster]	NP_523475	5e-19	0.204362
	Unigene17208_All	salivary gland secretion 1 [Drosophila melanogaster]	NP_523475	2e-11	0.194238
	Unigene26506_All	salivary gland secretion 1 [Drosophila melanogaster]	NP_523475	1e-06	0.192696
	Unigene15752_All	salivary gland secretion 1 [Drosophila melanogaster]	NP_523475	3e-17	0.183519
	Unigene13538_All	Venom protein 302 [Lychas mucronatus]	P0CJ14	6e-07	10.7585
	CL1247.Contig2_All	single whey acidic protein domain-containing peptide [Fenneropenaeus chinensis]	ABN09668	1e-43	10.679
	CL1247.Contig1_All	single whey acidic protein domain-containing peptide [Fenneropenaeus chinensis]	ABN09668	2e-47	3.45719
	Unigene13323_All	Whey acidic protein-like, partial [Saccoglossus kowalevskii]	XP_002738134	7e-15	3.32395
Antioxidation	CL1538.Contig1_All	copper zinc superoxide dismutase [Callinectes sapidus]	AEK99381	5e-59	6.10208
	Unigene20314_All	dual oxidase 1 [Lytechinus variegatus]	AAU95793	0	3.73084
	Unigene10451_All	Dual oxidase [Camponotus floridanus]	EFN70161	3e-68	3.9743
	Unigene35127_All	dual oxidase [Apis mellifera]	XP_624355	1e-91	3.46871
	Unigene40275_All	similar to Dual oxidase CG3131-PA [Tribolium castaneum]	XP_971837	3e-37	5.9736
	Unigene35345_All	similar to Dual oxidase CG3131-PA [Tribolium castaneum]	XP_971837	4e-44	4.12931
	Unigene140_All	ferredoxin [Salpingoeca sp. ATCC 50818]	EGD83385	3e-53	6.0377
	CL1716.Contig2_All	ferritin 1 [Eriocheir sinensis]	ADF87490	6e-16	5.32581
	CL1716.Contig1_All	ferritin 1 [Eriocheir sinensis]	ADF87490	6e-16	0.197647
	Unigene30047_All	ferritin [Phoca largha]	ADK36638	2e-89	5535.12
	CL753.Contig1_All	oxidase/peroxidase [Aedes aegypti]	XP_001662097	1e-131	3.11299
	Unigene32415_All	Peroxidasin-like protein [Harpegnathos saltator]	EFN87248	1e-45	7358.52
	Unigene5029_All	Peroxidasin [Ascaris suum]	ADY40230	1e-19	2.56917
	Unigene5115_All	Peroxidasin [Acromyrmex echinatior]	EGI66548	5e-81	2.32947
	CL1947.Contig2_All	Superoxide dismutase [Cu-Zn]	P81926	3e-45	2.86037
	Unigene32978_All	tryptophan 2,3-dioxygenase [Mus musculus]	NP_064295	3e-14	5.20284
	Unigene32300_All	tryptophan oxygenase [Danaus plexippus]	EHJ70119	1e-116	3.81531
Potent members in Phagocytosis	Unigene8562_All	actin T2 [Litopenaeus vannamei]	AAT66425	4e-15	2.2719
	CL1726.Contig1_All	actin-binding LIM protein 2-like [Danio rerio]	XP_696875	5e-43	2.89046
	Unigene3590_All	alpha-2-tubulin [Gecarcinus lateralis]	AAC47523	5e-48	2.88246
	CL2719.Contig2_All	dynamin-like isoform 2 [Nasonia vitripennis]	XP_003425831	0	2.11961
	Unigene31520_All	kinesin K39 [Leishmania major strain Friedlin]	XP_001687712	1e-12	4.12902
	Unigene19544_All	kinesin K39 [Leishmania major strain Friedlin]	XP_001687712	9e-08	2.16385
	Unigene3335_All	kinesin family member 23 [Xenopus (Silurana) tropicalis]	NP_001011104	2e-45	2.46229
	Unigene6_All	myosin heavy chain type b [Marsupenaeus japonicus]	BAK61430	0	3.60475
	Unigene5_All	myosin heavy chain type b [Marsupenaeus japonicus]	BAK61430	0	3.4989
	Unigene21170_All	myosin heavy chain type b [Marsupenaeus japonicus]	BAK61430	3e-35	2.20228
	Unigene6356_All	myosin heavy chain type b [Marsupenaeus japonicus]	BAK61430	6e-67	0.281987
	Unigene12332_All	myosin heavy chain type b [Marsupenaeus japonicus]	BAK61430	3e-36	0.281011
	Unigene17710_All	myosin heavy chain type b [Marsupenaeus japonicus]	BAK61430	1e-100	0.154684
	Unigene5968_All	myosin heavy chain type b [Marsupenaeus japonicus]	BAK61430	2e-28	0.137643
	Unigene10878_All	myosin heavy chain type a [Marsupenaeus japonicus]	BAK61429	3e-40	3.6336
	CL2279.Contig1_All	myosin heavy chain type a [Marsupenaeus japonicus]	BAK61429	1e-51	3.23306
	CL10.Contig3_All	myosin heavy chain type a [Marsupenaeus japonicus]	BAK61429	2e-36	3.20206
	Unigene22710_All	myosin heavy chain type a [Marsupenaeus japonicus]	BAK61429	1e-74	2.7891
	Unigene18216_All	myosin heavy chain type a [Marsupenaeus japonicus]	BAK61429	1e-76	2.75452
	Unigene11424_All	myosin heavy chain type a [Marsupenaeus japonicus]	BAK61429	2e-24	2.60937
	Unigene8_All	myosin heavy chain type a [Marsupenaeus japonicus]	BAK61429	0	2.49683
	Unigene9152_All	myosin heavy chain type a [Marsupenaeus japonicus]	BAK61429	5e-97	2.34746
	Unigene11607_All	myosin heavy chain type a [Marsupenaeus japonicus]	BAK61429	1e-14	2.34469
	Unigene23694_All	myosin heavy chain type a [Marsupenaeus japonicus]	BAK61429	6e-31	2.27726
	Unigene24521_All	myosin heavy chain type a [Marsupenaeus japonicus]	BAK61429	3e-98	2.21822
	Unigene17383_All	myosin heavy chain type a [Marsupenaeus japonicus]	BAK61429	6e-44	2.07974
	Unigene12236_All	myosin heavy chain type a [Marsupenaeus japonicus]	BAK61429	2e-41	0.47655
	Unigene1387_All	myosin heavy chain type a [Marsupenaeus japonicus]	BAK61429	2e-38	0.396722
	Unigene27409_All	myosin heavy chain type a [Marsupenaeus japonicus]	BAK61429	6e-63	0.256922
	CL10.Contig1_All	myosin heavy chain type a [Marsupenaeus japonicus]	BAK61429	7e-42	0.232564
	CL1865.Contig1_All	myosin heavy chain isoform 3 [Daphnia pulex]	EFX87106	1e-101	3.42025
	CL1865.Contig2_All	myosin heavy chain isoform 3 [Daphnia pulex]	EFX87106	4e-95	3.19142
	Unigene17674_All	myosin heavy chain isoform 3 [Daphnia pulex]	EFX87106	2e-51	2.13954
	Unigene22623_All	myosin heavy chain [Gammarus duebeni]	ACG63696	2e-59	2.25246
	Unigene29426_All	myosin heavy chain [Farfantepenaeus paulensis]	AAZ20120	2e-27	0.432778
	CL424.Contig2_All	myosin heavy chain [Amoeba proteus]	AAD33718	5e-10	11.2582
	Unigene23607_All	myosin heavy chain, muscle isoform 3 [Nasonia vitripennis]	XP_003424098	1e-20	2.0107
	Unigene22057_All	similar to Myosin heavy chain CG17927-PF isoform 6 [Tribolium castaneum]	XP_001814083	4e-66	2.06866
	Unigene15521_All	myosin IE, gene 2 [Xenopus (Silurana) tropicalis]	NP_001011082	1e-142	2.46741
	Unigene32387_All	Myosin light chain kinase, smooth muscle [Harpegnathos saltator]	EFN83270	7e-80	5.33135
	Unigene10392_All	Myosin light chain kinase, smooth muscle [Camponotus floridanus]	EFN64027	3e-97	3.4769
	Unigene18404_All	Myosin light chain kinase, smooth muscle [Camponotus floridanus]	EFN64027	9e-60	2.78331
	Unigene5722_All	myosin Va [Eriocheir sinensis]	ADM15669	6e-83	2.2573
	Unigene23325_All	myosin XIX-like [Saccoglossus kowalevskii]	XP_002739436	6e-66	2.27111
	CL424.Contig1_All	myosin-4-like [Anolis carolinensis]	XP_003217134	5e-08	28.9021
	Unigene11834_All	myosin-IXa [Nasonia vitripennis]	XP_001605165	4e-61	2.40878
	Unigene35754_All	myosin-X [Apis mellifera]	XP_396622	6e-27	15.4154
	Unigene5086_All	Myosin-XV [Acromyrmex echinatior]	EGI59287	1e-149	2.40861
	Unigene15496_All	Nesprin-1 [Harpegnathos saltator]	EFN84145	1e-34	3.65634
	Unigene31526_All	Plectin-1 [Harpegnathos saltator]	EFN78609	1e-15	7.7077
	Unigene6360_All	Plectin-1 [Harpegnathos saltator]	EFN78609	1e-100	4.23922
	Unigene31026_All	similar to myosin-rhogap protein, myr [Tribolium castaneum]	XP_968193	2e-27	4.14307
	Unigene20426_All	clathrin interactor 1 [Apis mellifera]	XP_396583	2e-92	2.43159
	CL2339.Contig1_All	clathrin light chain [Aedes aegypti]	XP_001657495	7e-46	3.02178
	CL298.Contig7_All	spectrin beta chain [Apis mellifera]	XP_396777	0	3.00278
	Unigene23483_All	spectrin beta chain [Apis mellifera]	XP_396777	0	2.2559
	CL699.Contig2_All	Spectrin beta chain [Camponotus floridanus]	EFN63222	0	2.89046
	CL699.Contig1_All	Spectrin beta chain [Camponotus floridanus]	EFN63222	0	2.33642
	CL828.Contig1_All	similar to spectrin [Tribolium castaneum]	XP_973750	0	2.273
	CL2442.Contig1_All	Supervillin [Harpegnathos saltator]	EFN82394	0	2.78562
	Unigene12745_All	Talin-1 [Acromyrmex echinatior]	EGI67012	0	2.39496
	CL2650.Contig1_All	similar to actin binding [Tribolium castaneum]	XP_970159	0	2.99738
Others	Unigene24394_All	adenosine kinase 2 [Trichinella spiralis]	XP_003379225	3e-08	6.26277
	Unigene31318_All	Angiogenin [Rhinopithecus avunculus]	Q861Y1	7e-31	7710.99
	CL947.Contig1_All	argonaute 1 [Marsupenaeus japonicus]	ADB44074	0	3.6399
	Unigene31766_All	argonaute 1 [Litopenaeus vannamei]	ADK25180	1e-137	3.44117
	Unigene15164_All	argonaute 1 [Litopenaeus vannamei]	ADK25180	2e-91	3.17378
	Unigene7643_All	argonaute 2 [Litopenaeus vannamei]	ADK25181	0	7.22601
	Unigene15344_All	argonaute 2 [Litopenaeus vannamei]	ADK25181	1e-166	5.34615
	Unigene1859_All	argonaute 2 [Litopenaeus vannamei]	ADK25181	0	2.5463
	Unigene32366_All	arthrodial cuticle protein AMP16.5 [Callinectes sapidus]	ABB91677	4e-17	28.9061
	Unigene21027_All	arthrodial cuticle protein AMP16.5 [Callinectes sapidus]	ABB91677	6e-14	2.31241
	CL1318.Contig2_All	arthrodial cuticle protein AMP8.1 [Callinectes sapidus]	AAV28476	2e-17	2.8564
	Unigene12855_All	BAG family molecular chaperone regulator 1-like [Oreochromis niloticus]	XP_003438109	7e-26	3.78344
	Unigene31131_All	Cj-cadherin [Caridina japonica]	BAD91056	1e-107	4.57636
	Unigene13475_All	Cj-cadherin [Caridina japonica]	BAD91056	1e-113	3.18678
	Unigene22861_All	Cadherin-23 [Camponotus floridanus]	EFN71112	0	2.26388
	Unigene18074_All	cadherin [Aedes aegypti]	XP_001661464	6e-62	3.02807
	Unigene15621_All	cadherin [Aedes aegypti]	XP_001661464	1e-58	2.67141
	Unigene7776_All	Af1-cadherin [Artemia franciscana]	BAD91054	3e-27	2.22669
	CL1217.Contig1_All	calcified cuticle protein CP8.5 [Callinectes sapidus]	AAV28478	4e-26	91.0003
	CL795.Contig1_All	calcified cuticle protein CP8.2 [Callinectes sapidus]	AAV28479	2e-20	66.487
	Unigene31488_All	calcified cuticle protein CP14.1 [Callinectes sapidus]	ABB91676	4e-15	49773.8
	CL1121.Contig3_All	calcified cuticle protein CP14.1 [Callinectes sapidus]	ABB91676	1e-41	41249.8
	Unigene39592_All	calcified cuticle protein CP14.1 [Callinectes sapidus]	ABB91676	8e-17	13116.5
	CL1121.Contig5_All	calcified cuticle protein CP14.1 [Callinectes sapidus]	ABB91676	3e-40	3927.78
	CL1121.Contig4_All	calcified cuticle protein CP14.1 [Callinectes sapidus]	ABB91676	2e-40	3241.85
	CL1121.Contig1_All	calcified cuticle protein CP14.1 [Callinectes sapidus]	ABB91676	2e-40	2362.01
	Unigene29337_All	calcified cuticle protein CP14.1 [Callinectes sapidus]	ABB91676	9e-19	146.454
	CL1025.Contig2_All	calcified cuticle protein CP14.1 [Callinectes sapidus]	ABB91676	6e-42	53.9481
	Unigene8266_All	calcified cuticle protein CP14.1 [Callinectes sapidus]	ABB91676	3e-39	18.8566
	Unigene10243_All	calcified cuticle protein CP14.1 [Callinectes sapidus]	ABB91676	4e-30	0.21276
	Unigene20048_All	chitin binding PM protein [Helicoverpa armigera]	ABU98616	2e-77	2.12623
	Unigene24280_All	chitin deacetylase 1 [Mamestra configurata]	ACD37362	4e-54	2.3743
	Unigene32740_All	Endochitinase [Harpegnathos saltator]	EFN85614	7e-10	4535.36
	Unigene31022_All	Chitinase-3-like protein 1 [Camponotus floridanus]	EFN63520	5e-08	6499.44
	CL246.Contig1_All	chitinase precursor [Litopenaeus vannamei]	ABY70643	0	0.356309
	Unigene33541_All	chitinase III [Acanthocheilonema viteae]	ABK42001	2e-10	16.4669
	Unigene20118_All	chitinase 6 [Litopenaeus vannamei]	ACX68556	3e-97	2.7591
	Unigene21717_All	chitinase 5 precursor [Tribolium castaneum]	NP_001034524	1e-94	0.128461
	Unigene23358_All	chitinase 5 [Litopenaeus vannamei]	ACR23315	1e-126	0.432568
	Unigene7589_All	chitinase 2 [Litopenaeus vannamei]	ACR23313	1e-106	0.431042
	CL104.Contig2_All	chitinase 10 precursor [Tribolium castaneum]	NP_001036067	0	0.384032
	Unigene19328_All	chitinase 1 precursor [Scylla serrata]	ACG60512	8e-19	0.308919
	Unigene17027_All	chitinase 1 precursor [Penaeus monodon]	ADG22162	1e-171	0.230862
	CL606.Contig4_All	chitinase 1 precursor [Litopenaeus vannamei]	ACG60513	6e-82	8.94573
	Unigene24776_All	chitinase 1 precursor [Litopenaeus vannamei]	ACG60513	2e-46	0.190017
	CL606.Contig6_All	chitinase 1 [Penaeus monodon]	AAD40313	0	0.311046
	Unigene23163_All	chitinase 1 [Penaeus monodon]	AAD40313	1e-116	0.247895
	Unigene17348_All	chitinase 1 [Fenneropenaeus chinensis]	ABB85237	2e-33	0.288751
	Unigene33152_All	chitinase [Plasmodium knowlesi strain H]	XP_002257505	2e-29	7546.02
	CL1258.Contig2_All	chitinase [Monochamus alternatus]	BAG13449	2e-86	32.9887
	CL1258.Contig1_All	chitinase [Monochamus alternatus]	BAG13449	2e-86	7.70823
	CL606.Contig3_All	chitinase [Marsupenaeus japonicus]	BAA12287	6e-83	0.357893
	Unigene10588_All	collagen, type VI, alpha 1-like [Saccoglossus kowalevskii]	XP_002738560	1e-59	0.212142
	Unigene36977_All	collagen type IV alpha-3-binding protein [Sus scrofa]	XP_003480914	6e-47	4.17507
	Unigene32113_All	collagen alpha-2(IV) chain-like, partial [Bombus impatiens]	XP_003492475	3e-10	9.95554
	CL1510.Contig1_All	collagen alpha-2(IV) chain-like isoform 1 [Bombus terrestris]	XP_003403299	1e-113	0.336645
	Unigene25089_All	collagen alpha-2(IV) chain-like [Apis mellifera]	XP_392960	3e-06	7.90081
	Unigene29391_All	collagen alpha-1(XXIII) chain-like [Macaca mulatta]	XP_001097974	2e-29	45198.9
	Unigene29365_All	collagen alpha-1(V) chain-like [Oreochromis niloticus]	XP_003449682	1e-112	62440.7
	Unigene24306_All	crustacean hematopoietic factor [Pacifastacus leniusculus]	ADN06258	7e-08	9.5447
	CL2470.Contig1_All	cuticle protein CUT9 [Portunus pelagicus]	ABM54460	6e-09	0.26096
	CL965.Contig1_All	cuticle protein CUT8 [Portunus pelagicus]	ABM54459	7e-46	0.392537
	CL965.Contig2_All	cuticle protein CUT8 [Portunus pelagicus]	ABM54459	2e-47	0.329534
	Unigene29416_All	cuticle protein CB6 [Portunus pelagicus]	ABM54465	1e-10	17335
	CL109.Contig1_All	cuticle protein CB6 [Portunus pelagicus]	ABM54465	2e-09	15750.4
	Unigene29468_All	cuticle protein CB6 [Portunus pelagicus]	ABM54465	5e-21	353.582
	Unigene33549_All	cuticle protein CB6 [Portunus pelagicus]	ABM54465	5e-06	309.265
	Unigene29326_All	cuticle protein CB6 [Portunus pelagicus]	ABM54465	2e-13	238.939
	CL38.Contig2_All	cuticle protein CB6 [Portunus pelagicus]	ABM54465	1e-27	29.4093
	Unigene39082_All	cuticle protein CB6 [Portunus pelagicus]	ABM54465	1e-07	26.9797
	CL2189.Contig1_All	cuticle protein CB6 [Portunus pelagicus]	ABM54465	3e-07	21.1942
	CL38.Contig1_All	cuticle protein CB6 [Portunus pelagicus]	ABM54465	2e-26	6.46926
	Unigene29406_All	Cuticle protein AMP1B [Homarus americanus]	P81385	1e-19	8.91231
	Unigene28856_All	Cuticle protein AMP1A [Homarus americanus]	P81384	6e-10	0.150538
	CL2379.Contig1_All	Cuticle protein AM1199 [Cancer pagurus]	P81577	5e-30	0.336645
	CL1496.Contig3_All	Cuticle protein AM1159 [Cancer pagurus]	P81576	3e-37	0.180216
	CL1496.Contig2_All	Cuticle protein AM1159 [Cancer pagurus]	P81576	3e-37	0.173055
	CL1496.Contig1_All	Cuticle protein AM1159 [Cancer pagurus]	P81576	7e-38	0.140749
	CL536.Contig2_All	Cuticle protein 7 [Lepeophtheirus salmonis]	ACO12949	3e-23	28441.3
	CL536.Contig1_All	Cuticle protein 7 [Lepeophtheirus salmonis]	ACO12414	4e-21	6438.46
	CL1702.Contig2_All	Cuticle protein 7 [Lepeophtheirus salmonis]	ACO12414	3e-10	4941.73
	Unigene40513_All	Cuticle protein 7 [Lepeophtheirus salmonis]	ACO12414	3e-20	13.9704
	Unigene35279_All	Cuticle protein 7 [Lepeophtheirus salmonis]	ACO12949	4e-22	11.0793
	Unigene3168_All	Cuticle protein 6; AltName: Full=BcNCP14.9	P82119	2e-22	0.226064
	CL2615.Contig2_All	Cuticle protein 19.8 [Lepeophtheirus salmonis]	ACO12877	8e-17	35895.1
	CL918.Contig2_All	Cuticle protein 19.8 [Lepeophtheirus salmonis]	ACO12877	1e-14	15771.1
	CL918.Contig1_All	Cuticle protein 19.8 [Lepeophtheirus salmonis]	ACO12877	1e-27	158.013
	Unigene39454_All	Cuticle protein 19.8 [Lepeophtheirus salmonis]	ACO12877	2e-21	92.9898
	CL1590.Contig2_All	Cuticle protein 19.8 [Lepeophtheirus salmonis]	ACO12877	5e-27	37.5672
	Unigene39502_All	Cuticle protein 19 [Lepeophtheirus salmonis]	ACO12089	7e-11	23215.5
	CL2080.Contig1_All	Cuticle protein 19 [Lepeophtheirus salmonis]	ACO12089	6e-20	10326.8
	CL2207.Contig1_All	Cuticle protein 19 [Lepeophtheirus salmonis]	ACO12089	2e-13	23.1221
	Unigene39431_All	Cuticle protein 19 [Lepeophtheirus salmonis]	ACO12089	3e-08	20.2325
	CL1906.Contig1_All	Cuticle protein 18.6, isoform B [Lepeophtheirus salmonis]	ADD24410	2e-23	85979.2
	Unigene32399_All	Cuticle protein 18.6, isoform B [Lepeophtheirus salmonis]	ADD24410	1e-11	10882.3
	Unigene29383_All	Cuticle protein 18.6, isoform B [Lepeophtheirus salmonis]	ADD24410	1e-21	10179.6
	Unigene31447_All	cuticle protein [Culex quinquefasciatus]	XP_001868236	7e-16	23.1253
	Unigene12265_All	cuticle protein [Pandalus borealis]	2106164A	9e-22	0.159442
	CL2470.Contig2_All	cuticle proprotein proCP5.2 [Callinectes sapidus]	ABR27687	9e-33	0.362964
	Unigene10896_All	cuticle proprotein proCP5.2 [Callinectes sapidus]	ABR27687	1e-27	0.321168
	Unigene31459_All	cuticular protein RR-2 motif 78 precursor [Bombyx mori]	NP_001166682	7e-11	24.0073
	CL1663.Contig1_All	cuticular protein RR-2 family member 23 precursor [Nasonia vitripennis]	NP_001161315	2e-15	8.18964
	CL49.Contig2_All	cuticular protein RR-1 motif 9 precursor [Bombyx mori]	NP_001166739	2e-35	32.7495
	CL1221.Contig1_All	cuticular protein RR-1 motif 8 [Danaus plexippus]	EHJ72139	1e-09	5745.83
	Unigene36760_All	cuticular protein RR-1 motif 32 precursor [Bombyx mori]	NP_001166719	1e-07	26.9759
	Unigene2900_All	cuticular protein precursor [Tribolium castaneum]	NP_001161316	7e-17	6.17911
	Unigene9513_All	cuticular protein DD1 [Marsupenaeus japonicus]	BAD98233	4e-58	0.465128
	Unigene34159_All	cuticular protein CPT2 [Papilio xuthus]	BAG30712	3e-09	21064.1
	CL982.Contig1_All	cuticular protein CPT2 [Papilio xuthus]	BAG30712	1e-12	3851.22
	Unigene12936_All	cuticular protein analogous to peritrophins 3-D2 precursor [Tribolium castaneum]	NP_001073568	1e-101	2.45258
	CL315.Contig2_All	cuticular protein analogous to peritrophins 3-C5 isoform 1 precursor [Tribolium castaneum]	NP_001073569	2e-98	2.96658
	Unigene30086_All	cuticular protein analogous to peritrophins 3-B precursor [Acyrthosiphon pisum]	NP_001165857	4e-72	3.34916
	Unigene2000_All	cuticular protein analogous to peritrophins 3-A1 precursor [Nasonia vitripennis]	NP_001165855	1e-62	4.96537
	Unigene27453_All	cuticular protein analogous to peritrophins 1-F precursor [Tribolium castaneum]	NP_001161917	5e-11	0.0963548
	Unigene20409_All	cuticular protein analogous to peritrophins 1-E precursor [Tribolium castaneum]	NP_001161914	6e-37	3.17708
	Unigene32301_All	cuticular protein [Tachypleus tridentatus]	BAE44199	2e-08	29.8653
	Unigene40228_All	cuticular protein [Artemia franciscana]	ACB05778	4e-22	6807.93
	Unigene23963_All	cuticular protein [Artemia franciscana]	ACB05778	2e-22	12.6635
	Unigene20848_All	cuticular protein [Artemia franciscana]	ACB05778	4e-15	3.67336
	Unigene9279_All	cuticular protein [Artemia franciscana]	ACB05778	4e-19	3.01258
	Unigene9223_All	cuticular protein [Artemia franciscana]	ACB05778	5e-19	0.414746
	Unigene32703_All	similar to Cuticular protein 47Ef CG13214-PA [Tribolium castaneum]	XP_968350	1e-07	5194.25
	Unigene18384_All	dicer 2 [Litopenaeus vannamei]	AEB54796	0	2.87229
	Unigene24713_All	dicer 2 [Litopenaeus vannamei]	AEB54796	0	2.25887
	Unigene39447_All	early cuticle protein 6 [Callinectes sapidus]	ADI59754	2e-36	133.945
	Unigene39437_All	early cuticle protein 6 [Callinectes sapidus]	ADI59754	6e-23	126.22
	Unigene31511_All	early cuticle protein 6 [Callinectes sapidus]	ADI59754	4e-25	112.244
	Unigene31516_All	early cuticle protein 6 [Callinectes sapidus]	ADI59754	7e-18	26.9722
	Unigene30139_All	early cuticle protein 6 [Callinectes sapidus]	ADI59754	4e-14	17.6635
	Unigene29474_All	early cuticle protein 5 [Callinectes sapidus]	ADI59753	8e-14	48990
	CL1423.Contig1_All	early cuticle protein 5 [Callinectes sapidus]	ADI59753	2e-15	25423.9
	Unigene39668_All	early cuticle protein 5 [Callinectes sapidus]	ADI59753	5e-12	13338.4
	Unigene29399_All	early cuticle protein 5 [Callinectes sapidus]	ADI59753	2e-21	11353.9
	Unigene29443_All	early cuticle protein 5 [Callinectes sapidus]	ADI59753	1e-21	45.2894
	CL1691.Contig2_All	early cuticle protein 5 [Callinectes sapidus]	ADI59753	1e-21	24.0873
	Unigene29439_All	early cuticle protein 5 [Callinectes sapidus]	ADI59753	1e-21	11.0809
	Unigene29433_All	early cuticle protein 4 [Callinectes sapidus]	ADI59752	2e-31	117.523
	Unigene3949_All	early cuticle protein 3 [Callinectes sapidus]	ADI59751	1e-26	12.0871
	Unigene39561_All	early cuticle protein 1 [Callinectes sapidus]	ADI59749	1e-23	16150.6
	Unigene31461_All	early cuticle protein 1 [Callinectes sapidus]	ADI59749	2e-32	54.4402
	CL1405.Contig1_All	early cuticle protein 1 [Callinectes sapidus]	ADI59749	5e-33	41.4328
	Unigene20275_All	heat shock protein [Salpingoeca sp. ATCC 50818]	EGD80786	5e-06	2.89046
	Unigene19807_All	heat shock protein [Euplotes eurystomus]	AAA99875	9e-10	2.30601
	CL1049.Contig3_All	heat shock protein 20.7 [Locusta migratoria]	ABC84494	4e-28	2.95079
	Unigene11002_All	heat shock protein 67b2 [Ictalurus furcatus]	ADO27951	2e-17	6.17226
	CL2728.Contig1_All	heat shock protein 70kDa [Bythograea thermydron]	CAL68987	4e-39	18.3092
	Unigene30051_All	heat shock protein 70 [Fenneropenaeus chinensis]	ACN38704	0	5.5782
	CL290.Contig1_All	heat shock protein 70 [Fenneropenaeus chinensis]	ACN38704	0	5.37141
	Unigene20419_All	heat shock protein 70 [Litopenaeus vannamei]	AAT46566	0	2.841
	Unigene29449_All	heat shock protein 70 [Cryptosporidium parvum]	BAJ11671	9e-19	2.14726
	CL2728.Contig2_All	heat shock protein 70 kDa [Cancer pagurus]	CAL68995	1e-122	0.408271
	Unigene29434_All	Heat shock protein homolog [Lepeophtheirus salmonis]	ACO12479	1e-08	16.1392
	Unigene22077_All	hemocyte homeostasis-associated protein [Penaeus monodon]	ADN43412	6e-47	2.61027
	Unigene39696_All	intestinal mucin SeM8 [Spodoptera exigua]	ADE22324	2e-08	7.38655
	CL773.Contig2_All	insect intestinal mucin IIM86 [Helicoverpa armigera]	ABW98670	3e-15	25.3656
	Unigene40239_All	PDZ and LIM domain protein Zasp-like isoform 4 [Acyrthosiphon pisum]	XP_003247588	1e-13	7.7077
	CL2483.Contig2_All	peritrophin-like protein 2 [Penaeus semisulcatus]	AAF34332	1e-103	3.47569
	CL2483.Contig1_All	peritrophin-like protein 2 [Penaeus semisulcatus]	AAF34332	2e-91	2.09029
	Unigene1771_All	Peritrophin-1 [Camponotus floridanus]	EFN68518	3e-13	2.91582
	Unigene15340_All	Peritrophin-1 [Camponotus floridanus]	EFN68518	5e-19	2.53889
	Unigene24475_All	Peritrophin-1 [Camponotus floridanus]	EFN68518	9e-15	0.0535377
	Unigene5226_All	peritrophin type-A domain protein 3 [Mamestra configurata]	ADE06398	9e-21	0.143498
	Unigene25323_All	peritrophin [Rimicaris exoculata]	ACR78694	2e-12	2.71528
	CL1679.Contig2_All	peritrophin [Fenneropenaeus chinensis]	AAZ66371	1e-160	2.914
	Unigene1512_All	peritrophin [Aedes aegypti]	AAL05409	7e-26	22.2526
	Unigene20615_All	peritrophic matrix protein 1-C precursor [Tribolium castaneum]	NP_001161923	1e-06	4.53656
	CL2715.Contig2_All	ovarian peritrophin [Fenneropenaeus merguiensis]	AAV83539	1e-178	2.11169
	CL1155.Contig2_All	chitin binding peritrophin-A, putative [Pediculus humanus corporis]	XP_002430095	8e-06	15.5906
	CL314.Contig1_All	chitin binding peritrophin-A domain-containing protein [Artemia franciscana]	ABZ81537	1e-24	0.111708
	Unigene2967_All	similar to heat shock protein 1 [Tribolium castaneum]	XP_968760	5e-10	4.12931
	Unigene30045_All	single IB domain protein [Litopenaeus vannamei]	ACF93414	4e-07	52.0274
	Unigene39626_All	single IB domain protein [Litopenaeus vannamei]	ACF93414	2e-15	17.8246
	CL106.Contig1_All	single IB domain protein [Litopenaeus vannamei]	ACF93414	6e-34	4.81755
	Unigene12467_All	single IB domain protein [Litopenaeus vannamei]	ACF93414	1e-06	2.00139
	CL106.Contig2_All	single IB domain protein [Litopenaeus vannamei]	ACF93414	3e-29	0.124317
	CL337.Contig1_All	single VWC domain protein 5 [Litopenaeus vannamei]	AEB54795	3e-12	5.0711
	Unigene22039_All	single VWC domain protein 5 [Litopenaeus vannamei]	AEB54795	7e-09	2.57701
	CL1766.Contig1_All	single VWC domain protein 5 [Litopenaeus vannamei]	AEB54795	4e-08	2.04897
	Unigene9388_All	single VWC domain protein 5 [Litopenaeus vannamei]	AEB54795	1e-39	0.428896
	Unigene20695_All	single VWC domain protein 4 [Litopenaeus vannamei]	AEB54794	9e-78	2.63847
	Unigene25327_All	single VWC domain protein 3 [Litopenaeus vannamei]	AEB54793	3e-39	0.306339
	CL2724.Contig2_All	small heat shock protein [Fenneropenaeus chinensis]	AEE81035	3e-99	2.77118
	CL425.Contig3_All	TweedleT [Drosophila melanogaster]	NP_651999	1e-15	10301.7
	CL425.Contig1_All	TweedleT [Drosophila melanogaster]	NP_651999	5e-19	17.342
	CL2294.Contig2_All	tweedle motif cuticular protein 1 [Apis mellifera]	ACJ38118	9e-08	64000.7
	CL2294.Contig1_All	tweedle motif cuticular protein 1 [Apis mellifera]	ACJ38118	2e-10	20253.7
	Unigene37969_All	tweedle motif cuticular protein 1 [Apis mellifera]	ACJ38118	3e-31	20067.9
	Unigene29375_All	tweedle motif cuticular protein 1 [Apis mellifera]	ACJ38118	6e-09	6777.32
	Unigene29398_All	tweedle motif cuticular protein 1 [Apis mellifera]	ACJ38118	4e-13	116.59
	Unigene31506_All	cuticular protein tweedle motif 4 precursor [Bombyx mori]	NP_001166627	2e-12	32733.9
	CL982.Contig3_All	cuticular protein tweedle motif 2 precursor [Bombyx mori]	NP_001036950	5e-09	5202.9
	CL184.Contig3_All	cuticular protein tweedle motif 1 precursor [Bombyx mori]	NP_001166628	1e-10	3598.8
	CL2089.Contig2_All	cuticular protein tweedle motif 1 precursor [Bombyx mori]	NP_001166628	7e-08	0.185283
	Unigene2614_All	vasorin precursor [Mus musculus]	NP_647468	9e-23	4.02922
